# Supplementary material for: Comparison of the Intestinal Structure and Intestinal Microbiome between Two Geographically Isolated Populations of Culter alburnus
Source: Animals (Basel). 2022 Jan 31;12(3):342. doi: 10.3390/ani12030342 (PMC8833785; doi:10.3390/ani12030342)
Supplement: Supplementary file 1 [file animals-12-00342-s001.zip]

Archive with 4 entries (3 files):
- Supplementary Files/
- Supplementary Files/Figure S1.jpg
- Supplementary Files/Table S1.xlsx
- Supplementary Files/Table S2.xlsx
