# Supplementary material for: Comparison of the Intestinal Structure and Intestinal Microbiome between Two Geographically Isolated Populations of Culter alburnus
Source: Animals (Basel). 2022 Jan 31;12(3):342. doi: 10.3390/ani12030342 (PMC8833785; doi:10.3390/ani12030342)
Supplement: Supplementary file 1 [file animals-12-00342-s001.zip › Supplementary Files/Table S1.xlsx]

## Sheet: Table S1
Table S1. The numbers and annotations of the identified OTUs in the XK and the DS populations
OTU	Total_tags	No of tags in XK1	No of tags in XK2	No of tags in XK3	No of tags in XK4	No of tags in XK5	No of tags in XK6	No of tags in XK7	No of tags in XK8	No of tags in XK9	No of tags in XK10	No of tags in DS1	No of tags in DS2	No of tags in DS3	No of tags in DS4	No of tags in DS5	No of tags in DS6	No of tags in DS7	No of tags in DS8	No of tags in DS9	No of tags in DS10	Relative abundance in XK1	Relative abundance in XK2	Relative abundance in XK3	Relative abundance in XK4	Relative abundance in XK5	Relative abundance in XK6	Relative abundance in XK7	Relative abundance in XK8	Relative abundance in XK9	Relative abundance in XK10	Relative abundance in DS1	Relative abundance in DS2	Relative abundance in DS3	Relative abundance in DS4	Relative abundance in DS5	Relative abundance in DS6	Relative abundance in DS7	Relative abundance in DS8	Relative abundance in DS9	Relative abundance in DS10	Domain	Phylum	Class	Order	Family	Genus	Species
OTU000001	441398	37125	9771	14882	21895	18766	30486	18986	31358	24630	23437	3398	3012	2890	18466	9119	38295	35864	48894	34228	15896	30.4825	7.60762	12.3018	17.4823	14.786	25.2656	15.5696	24.2698	20.6083	27.8197	2.9695	2.84325	3.35742	15.6021	10.8322	32.9148	32.4529	42.926	32.4531	12.9222	Bacteria	Proteobacteria	Gammaproteobacteria	Pseudomonadales	Moraxellaceae	Acinetobacter
OTU000002	170171	9785	80832	484	1049	1146	122	1056	33288	7349	398	9905	473	53	914	858	339	123	327	1754	19916	8.03425	62.9351	0.400086	0.837585	0.902952	0.101109	0.865978	25.7635	6.14902	0.472426	8.65595	0.4465	0.061572	0.772246	1.0192	0.291372	0.111301	0.287086	1.66305	16.1902	Bacteria	Firmicutes	Bacilli	Bacillales	Bacillaceae	Bacillus
OTU000003	70052	5236	3550	2093	1112	10524	6864	4280	392	3329	6224	1235	657	384	322	344	1706	13206	2679	2070	3845	4.29917	2.764	1.73012	0.887888	8.29203	5.68862	3.50984	0.303391	2.78542	7.38789	1.07926	0.620192	0.446107	0.272061	0.408629	1.46632	11.9499	2.352	1.96266	3.12569	Bacteria	Bacteroidetes	Bacteroidia	Flavobacteriales	Flavobacteriaceae	Flavobacterium
OTU000004	66187	2493	543	1010	4334	956	3342	3292	2752	286	592	123	39032	55	2373	496	1948	435	1213	591	321	2.04695	0.422775	0.83489	3.46053	0.753248	2.76972	2.69962	2.12993	0.239301	0.702704	0.107489	36.8452	0.063896	2.00497	0.589186	1.67432	0.393626	1.06494	0.560354	0.260948	Bacteria	Proteobacteria	Gammaproteobacteria	Pseudomonadales	Moraxellaceae	Acinetobacter	Acinetobacter_lwoffii
OTU000005	42798	2601	2183	2659	1992	2104	3633	1524	963	4529	1958	635	1123	127	82	1245	6319	2693	1673	2009	2746	2.13563	1.69967	2.19799	1.59053	1.65778	3.01089	1.24976	0.745321	3.78948	2.32415	0.554924	1.06008	0.147541	0.069283	1.4789	5.43121	2.43686	1.46879	1.90482	2.23228	Bacteria	Proteobacteria	Gammaproteobacteria	Pseudomonadales	Pseudomonadaceae	Pseudomonas
OTU000006	42665	1947	261	1776	1337	108	1609	1768	1267	289	318	258	26463	49	478	47	549	1641	548	502	1450	1.59864	0.203212	1.46808	1.06754	0.085095	1.33348	1.44986	0.980605	0.241811	0.377466	0.225465	24.9804	0.056925	0.403866	0.05583	0.471868	1.48492	0.481111	0.475969	1.17874	Bacteria	Firmicutes	Bacilli	Bacillales	Family_XII	Exiguobacterium	Exiguobacterium_indicum
OTU000007	41206	1168	501	1298	1090	652	6561	548	1404	970	1670	749	15320	206	161	70	1227	2689	3263	189	1470	0.95902	0.390075	1.07296	0.870322	0.513722	5.4375	0.44939	1.08664	0.811614	1.98229	0.654549	14.4617	0.239318	0.13603	0.083151	1.05461	2.43324	2.86472	0.1792	1.195	Bacteria	Proteobacteria	Gammaproteobacteria	Betaproteobacteriales	Burkholderiaceae	Massilia
OTU000008	33285	2014	975	3017	1426	2440	1495	2533	436	1843	2992	1054	428	371	423	284	2168	4037	1487	777	3085	1.65365	0.759127	2.49392	1.13861	1.92252	1.239	2.0772	0.337446	1.54207	3.5515	0.921087	0.404021	0.431004	0.357396	0.337356	1.86341	3.65303	1.3055	0.736709	2.50786	Bacteria	Proteobacteria	Alphaproteobacteria	Caulobacterales	Caulobacteraceae	Brevundimonas
OTU000009	31058	1875	812	852	634	535	479	588	105	1281	393	83	81	86	130	63	987	2369	2515	571	16619	1.53952	0.632217	0.704284	0.506224	0.421535	0.396977	0.482192	0.081266	1.07183	0.466491	0.072533	0.076462	0.099909	0.109838	0.074836	0.848332	2.14368	2.20802	0.541391	13.51	Bacteria	Cyanobacteria	Oxyphotobacteria	Chloroplast
OTU000010	30427	760	558	635	3400	976	1613	1859	530	486	1560	152	249	61	215	8544	3631	1958	1241	522	1477	0.62402	0.434454	0.524906	2.71477	0.769007	1.33679	1.52448	0.410198	0.406644	1.85172	0.132832	0.23505	0.070866	0.181655	10.1492	3.12086	1.77177	1.08952	0.494932	1.20069	Bacteria	Proteobacteria	Gammaproteobacteria	Pseudomonadales	Pseudomonadaceae	Pseudomonas
OTU000011	29483	86	79	290	287	1174	3503	2796	144	136	29	106	459	81	744	161	18636	254	252	57	209	0.070613	0.061509	0.239721	0.229158	0.925014	2.90315	2.29287	0.11145	0.113793	0.034423	0.092633	0.433285	0.094101	0.628612	0.191248	16.0177	0.229841	0.221241	0.054044	0.169901	Bacteria	Proteobacteria	Gammaproteobacteria	Aeromonadales	Aeromonadaceae	Aeromonas
OTU000012	25358	884	96	1245	1022	530	3637	8175	124	402	1093	57	8	21	307	16	650	1754	2894	293	2150	0.725834	0.074745	1.02915	0.816027	0.417596	3.01421	6.70395	0.095971	0.336359	1.29739	0.049812	0.007552	0.024396	0.259387	0.019006	0.558678	1.58717	2.54076	0.277807	1.74778	Bacteria	Actinobacteria	Actinobacteria	Corynebacteriales	Mycobacteriaceae	Mycobacterium
OTU000013	25310	2	1	553	1	28	33	142	2	2	77	5807	27	17542	506	41	51	114	176	118	87	0.001642	0.000779	0.457123	0.000798	0.022062	0.027349	0.116448	0.001548	0.001673	0.091399	5.07472	0.025487	20.3792	0.427524	0.048703	0.043835	0.103157	0.154517	0.111881	0.070724	Bacteria	Proteobacteria	Deltaproteobacteria	Myxococcales	Nannocystaceae	Nannocystis
OTU000014	24518	746	64	211	544	249	269	265	902	2260	852	327	63	44	1342	9948	596	622	2464	494	2256	0.612525	0.04983	0.174418	0.434363	0.196191	0.222937	0.217315	0.69811	1.89098	1.01132	0.285764	0.05947	0.051116	1.13387	11.817	0.512265	0.56284	2.16324	0.468384	1.83395	Bacteria	Proteobacteria	Gammaproteobacteria	Pseudomonadales	Moraxellaceae	Acinetobacter
OTU000015	24331	234	43	289	241	47	1494	428	79	124	82	102	397	22	219	17452	339	169	214	89	2267	0.192132	0.033479	0.238894	0.192429	0.037032	1.23817	0.350984	0.061143	0.103753	0.097334	0.089137	0.374758	0.025558	0.185035	20.7308	0.291372	0.152926	0.187879	0.084385	1.84289	Bacteria	Proteobacteria	Gammaproteobacteria	Xanthomonadales	Xanthomonadaceae	Stenotrophomonas	Stenotrophomonas_maltophilia
OTU000016	20199	510	218	92	601	328	484	581	50	1821	388	62	653	47	366	26	152	306	354	12612	548	0.41875	0.169733	0.076049	0.479875	0.258437	0.40112	0.476452	0.038698	1.52366	0.460556	0.054182	0.616416	0.054602	0.309237	0.030885	0.130645	0.276896	0.310791	11.958	0.445481	Bacteria	Proteobacteria	Alphaproteobacteria	Sphingomonadales	Sphingomonadaceae	Novosphingobium
OTU000017	19723	666	1875	309	440	738	3511	2318	421	229	375	68	90	30	1887	3832	791	496	702	147	798	0.546838	1.45986	0.255427	0.351323	0.581482	2.90978	1.90089	0.325836	0.191608	0.445125	0.059425	0.084958	0.034852	1.59434	4.55193	0.679869	0.448824	0.616314	0.139377	0.648712	Bacteria	Proteobacteria	Gammaproteobacteria	Pseudomonadales	Moraxellaceae	Acinetobacter	Acinetobacter_calcoaceticus
OTU000018	19489	290	230	408	13273	165	71	272	542	71	56	201	15	6	112	89	1795	1218	167	357	151	0.238113	0.179076	0.337263	10.598	0.130006	0.058842	0.223055	0.419485	0.059407	0.066472	0.175653	0.01416	0.00697	0.09463	0.105721	1.54281	1.10215	0.146616	0.338488	0.122751	Bacteria	Proteobacteria	Gammaproteobacteria	Vibrionales	Vibrionaceae	Vibrio
OTU000019	18030	757	2905	590	482	1018	1636	1006	131	1312	828	536	655	53	427	126	742	1361	859	1229	1377	0.621557	2.26181	0.487708	0.384858	0.802099	1.35585	0.824976	0.101388	1.09777	0.982836	0.468409	0.618304	0.061572	0.360776	0.149672	0.637753	1.23155	0.75415	1.16527	1.11939	Bacteria	Proteobacteria	Alphaproteobacteria	Caulobacterales	Caulobacteraceae	Brevundimonas
OTU000020	17493	54	30	542	1044	2031	3731	311	118	5805	338	14	85	291	314	20	375	71	726	1089	504	0.044338	0.023358	0.44803	0.833593	1.60026	3.09211	0.255037	0.091327	4.85713	0.401206	0.012235	0.080238	0.338065	0.265301	0.023757	0.322314	0.064247	0.637384	1.03253	0.409713	Bacteria	Proteobacteria	Alphaproteobacteria	Azospirillales	Azospirillaceae	Azospirillum
OTU000021	16999	1124	684	475	521	1065	769	839	113	1803	1647	251	511	98	123	239	763	2143	702	1377	1752	0.922892	0.532557	0.392646	0.415998	0.839131	0.637317	0.688026	0.087457	1.5086	1.95499	0.219348	0.482371	0.11385	0.103924	0.283902	0.655803	1.93917	0.616314	1.3056	1.42424	Bacteria	Proteobacteria	Gammaproteobacteria	Betaproteobacteriales	Burkholderiaceae	Comamonas	Comamonas_terrigena
OTU000022	16073	692	2227	449	348	743	3613	1341	594	1209	875	250	977	28	47	365	917	488	245	358	307	0.568186	1.73392	0.371154	0.277864	0.585422	2.99431	1.09969	0.459731	1.01159	1.03862	0.218474	0.922264	0.032529	0.039711	0.433574	0.788166	0.441585	0.215095	0.339436	0.249567	Bacteria	Proteobacteria	Gammaproteobacteria	Pseudomonadales	Pseudomonadaceae	Pseudomonas
OTU000023	15519	32	36	34	2574	72	1028	19	10704	8	156	1	145	0	573	1	134	1	1	0	0	0.026275	0.028029	0.028105	2.05524	0.05673	0.851967	0.015581	8.28444	0.006694	0.185172	0.000874	0.136876	0	0.484133	0.001188	0.115174	0.000905	0.000878	0	0	Bacteria	Bacteroidetes	Bacteroidia	Flavobacteriales	Flavobacteriaceae
OTU000024	15304	1130	829	1766	634	1282	651	825	232	937	1001	427	264	102	69	76	552	781	1110	1226	1410	0.927819	0.645453	1.45982	0.506224	1.01011	0.539524	0.676546	0.179558	0.784002	1.18819	0.373154	0.249209	0.118497	0.058299	0.090278	0.474447	0.706717	0.974513	1.16243	1.14622	Bacteria	Proteobacteria	Alphaproteobacteria	Rhizobiales	Rhizobiaceae	Allorhizobium-Neorhizobium-Pararhizobium-Rhizobium	Agrobacterium_radiobacter
OTU000025	14733	1532	527	444	507	447	1847	499	242	4294	272	163	682	36	60	547	519	807	363	626	319	1.25789	0.410318	0.367021	0.40482	0.352199	1.53072	0.409208	0.187298	3.59285	0.322864	0.142445	0.643791	0.041823	0.050695	0.649767	0.446083	0.730244	0.318692	0.593539	0.259322	Bacteria	Proteobacteria	Gammaproteobacteria	Xanthomonadales	Xanthomonadaceae	Stenotrophomonas
OTU000026	14269	432	38	47	103	8070	142	64	12	530	555	19	610	115	5	80	10	2857	274	15	291	0.354706	0.029586	0.038851	0.082241	6.35849	0.117684	0.052484	0.009287	0.443459	0.658785	0.016604	0.575825	0.1336	0.004225	0.09503	0.008595	2.58526	0.240556	0.014222	0.23656	Bacteria	Proteobacteria	Gammaproteobacteria	Betaproteobacteriales	Burkholderiaceae	Duganella
OTU000027	14085	12	2	580	324	0	853	0	15	694	2	6	24	8	4190	123	1007	386	361	4	5494	0.009853	0.001557	0.479442	0.258701	0	0.706933	0	0.011609	0.58068	0.002374	0.005243	0.022655	0.009294	3.54017	0.146109	0.865522	0.349286	0.316936	0.003793	4.46619	Bacteria	Verrucomicrobia	Verrucomicrobiae	Verrucomicrobiales	Akkermansiaceae	Akkermansia
OTU000028	13992	513	563	926	540	479	520	1876	734	1594	1390	81	51	31	278	830	1617	896	525	249	299	0.421213	0.438347	0.765454	0.431169	0.377412	0.430956	1.53842	0.568085	1.33372	1.64993	0.070786	0.048143	0.036014	0.234885	0.985936	1.38982	0.810779	0.460919	0.236088	0.243064	Bacteria	Proteobacteria	Gammaproteobacteria	Enterobacteriales	Enterobacteriaceae
OTU000029	13836	295	574	540	494	1997	421	251	135	2263	1696	258	44	243	5	12	225	711	858	934	1880	0.242218	0.446912	0.446377	0.39444	1.57347	0.348909	0.205834	0.104484	1.89349	2.01315	0.225465	0.041535	0.282302	0.004225	0.014254	0.193389	0.643375	0.753273	0.885568	1.52829	Bacteria	Proteobacteria	Alphaproteobacteria	Caulobacterales	Caulobacteraceae	Caulobacter
OTU000030	13613	655	449	852	526	171	704	380	552	455	276	67	57	23	423	4325	1344	456	526	478	894	0.537807	0.349588	0.704284	0.41999	0.134734	0.583448	0.311621	0.427225	0.380705	0.327612	0.058551	0.053807	0.02672	0.357396	5.13756	1.15518	0.412629	0.461796	0.453214	0.726752	Bacteria	Proteobacteria	Gammaproteobacteria	Enterobacteriales	Enterobacteriaceae
OTU000031	13286	364	448	713	474	1228	70	112	192	621	1180	78	107	22	361	28	1323	1962	3450	139	414	0.298873	0.348809	0.589383	0.37847	0.967561	0.058013	0.091846	0.1486	0.5196	1.40066	0.068164	0.101005	0.025558	0.305012	0.03326	1.13712	1.77539	3.02889	0.131792	0.33655	Bacteria	Proteobacteria	Alphaproteobacteria	Sphingomonadales	Sphingomonadaceae	Sphingobium
OTU000032	12694	593	943	379	264	1960	802	108	19	952	1273	132	177	235	31	105	953	848	813	1455	652	0.4869	0.734212	0.31329	0.210794	1.54432	0.664667	0.088566	0.014705	0.796553	1.51105	0.115354	0.167084	0.273008	0.026192	0.124727	0.819109	0.767344	0.713765	1.37955	0.530025	Bacteria	Proteobacteria	Alphaproteobacteria	Rhizobiales	Rhizobiaceae	Allorhizobium-Neorhizobium-Pararhizobium-Rhizobium
OTU000033	12124	54	81	45	1594	360	16	522	1537	95	157	234	100	7	249	11	14	12	211	6732	93	0.044338	0.063066	0.037198	1.27275	0.28365	0.01326	0.428069	1.18957	0.079488	0.186359	0.204492	0.094398	0.008132	0.210382	0.013067	0.012033	0.010859	0.185245	6.38292	0.075602	Bacteria	Actinobacteria	Actinobacteria	Corynebacteriales	Nocardiaceae	Rhodococcus	Rhodococcus_rhodochrous
OTU000034	11898	957	80	1991	772	2086	251	1193	506	1057	487	31	48	7	23	21	487	982	485	30	404	0.785772	0.062287	1.64581	0.616412	1.64359	0.208019	0.978326	0.391623	0.884408	0.578069	0.027091	0.045311	0.008132	0.019433	0.024945	0.418579	0.888599	0.425801	0.028444	0.328421	Bacteria	Proteobacteria	Alphaproteobacteria	Sphingomonadales	Sphingomonadaceae
OTU000035	11815	1068	503	4662	895	3323	99	235	367	413	198	0	0	0	0	1	1	0	6	7	37	0.876912	0.391632	3.85372	0.714622	2.61825	0.082047	0.192713	0.284043	0.345563	0.235026	0	0	0	0	0.001188	0.00086	0	0.005268	0.006637	0.030078	Bacteria	Bacteroidetes	Bacteroidia	Flavobacteriales	Flavobacteriaceae	Flavobacterium
OTU000036	11749	1036	241	2336	1268	1352	298	2247	225	1007	94	4	5	10	84	1	57	1	299	925	259	0.850638	0.187641	1.93099	1.01245	1.06526	0.246971	1.84266	0.174141	0.842572	0.111578	0.003496	0.00472	0.011617	0.070972	0.001188	0.048992	0.000905	0.262504	0.877035	0.210547	Bacteria
OTU000037	11438	555	588	3169	317	3274	357	1087	676	1123	219	2	2	0	0	1	0	1	7	10	50	0.455699	0.457812	2.61957	0.253112	2.57964	0.295868	0.8914	0.523196	0.939631	0.259953	0.001748	0.001888	0	0	0.001188	0	0.000905	0.006146	0.009481	0.040646	Bacteria	Proteobacteria	Gammaproteobacteria	Cellvibrionales	Cellvibrionaceae	Cellvibrio
OTU000038	11421	402	11	66	305	729	52	1340	56	1751	1546	5	28	98	20	37	102	912	653	351	2957	0.330074	0.008565	0.054557	0.24353	0.574391	0.043096	1.09887	0.043342	1.46509	1.8351	0.004369	0.026431	0.11385	0.016898	0.043951	0.08767	0.825257	0.573295	0.332799	2.40381	Bacteria	Bacteroidetes	Bacteroidia	Flavobacteriales	Weeksellaceae	Chryseobacterium
OTU000039	11306	391	92	2187	111	197	1285	690	221	448	1311	54	410	33	81	632	286	2080	251	146	400	0.321042	0.07163	1.80783	0.088629	0.15522	1.06496	0.565838	0.171045	0.374848	1.55616	0.04719	0.38703	0.038337	0.068438	0.750736	0.245819	1.88217	0.220363	0.138429	0.325169	Bacteria	Bacteroidetes	Bacteroidia	Flavobacteriales	Weeksellaceae	Chryseobacterium
OTU000040	11188	915	309	265	194	116	148	319	22	260	764	70	23	15	198	188	781	5393	983	87	138	0.751287	0.240585	0.219055	0.154901	0.091398	0.122657	0.261598	0.017027	0.217546	0.906868	0.061173	0.021711	0.017426	0.167292	0.22332	0.671274	4.88006	0.863015	0.082489	0.112183	Bacteria	Cyanobacteria	Oxyphotobacteria	Chloroplast
OTU000041	10543	45	22	142	542	1159	1914	237	48	4003	181	23	93	228	190	10	341	79	449	676	161	0.036949	0.017129	0.117381	0.432766	0.913195	1.58625	0.194353	0.03715	3.34937	0.214847	0.0201	0.08779	0.264876	0.160533	0.011879	0.293091	0.071486	0.394195	0.640947	0.13088	Bacteria	Proteobacteria	Alphaproteobacteria	Azospirillales	Azospirillaceae	Azospirillum
OTU000042	9449	171	113	102	60	138	968	164	113	460	57	2672	1624	49	64	21	86	815	1502	153	117	0.140404	0.087981	0.084316	0.047908	0.108732	0.802241	0.134489	0.087457	0.384889	0.067659	2.33505	1.53302	0.056925	0.054074	0.024945	0.073917	0.737483	1.31867	0.145066	0.095112	Bacteria	Proteobacteria	Gammaproteobacteria	Betaproteobacteriales	Burkholderiaceae	Massilia
OTU000043	9405	455	131	642	249	167	1192	502	196	60	162	365	303	15	142	2418	649	874	91	246	546	0.373591	0.101996	0.530693	0.198817	0.131582	0.987884	0.411668	0.151696	0.050203	0.192294	0.318972	0.286024	0.017426	0.119977	2.87228	0.557819	0.790871	0.079893	0.233244	0.443856	Bacteria	Bacteroidetes	Bacteroidia	Flavobacteriales	Weeksellaceae	Chryseobacterium	Chryseobacterium_indologenes
OTU000044	9404	22	15	18	9083	13	19	14	179	23	0	0	0	0	0	17	0	0	0	1	0	0.018064	0.011679	0.014879	7.25242	0.010243	0.015746	0.011481	0.138538	0.019244	0	0	0	0	0	0.020194	0	0	0	0.000948	0	Bacteria	Proteobacteria	Gammaproteobacteria	Vibrionales	Vibrionaceae	Vibrio
OTU000045	9381	1986	53	514	224	814	156	1094	129	598	88	97	47	100	32	18	117	183	409	2501	221	1.63066	0.041265	0.424885	0.178855	0.641364	0.129287	0.89714	0.099841	0.500356	0.104456	0.084768	0.044367	0.116174	0.027037	0.021382	0.100562	0.165594	0.359077	2.37131	0.179656	Bacteria	Proteobacteria	Alphaproteobacteria	Rhodobacterales	Rhodobacteraceae	Paracoccus
OTU000046	9137	9	7	405	41	176	259	55	19	106	80	31	162	92	3493	19	3565	71	192	112	243	0.00739	0.00545	0.334783	0.032737	0.138673	0.214649	0.045103	0.014705	0.088692	0.09496	0.027091	0.152924	0.10688	2.95127	0.02257	3.06414	0.064247	0.168564	0.106192	0.19754	Bacteria	Proteobacteria	Alphaproteobacteria	Rhizobiales	Rhizobiaceae	Shinella
OTU000047	8329	527	32	2591	967	1208	198	1158	443	1004	167	0	0	1	0	0	0	0	7	0	26	0.432708	0.024915	2.14178	0.772111	0.951803	0.164095	0.949624	0.342863	0.840062	0.198229	0	0	0.001162	0	0	0	0	0.006146	0	0.021136	Bacteria	Bacteroidetes	Bacteroidia	Flavobacteriales	Weeksellaceae	Chryseobacterium	Chryseobacterium_sp_AaMG14
OTU000048	8236	266	9	569	236	789	2353	440	208	352	316	82	919	41	6	160	288	352	336	271	243	0.218407	0.007007	0.470349	0.188437	0.621666	1.95008	0.360824	0.160983	0.294524	0.375092	0.07166	0.867513	0.047631	0.005069	0.19006	0.247538	0.31852	0.294988	0.256948	0.19754	Bacteria	Proteobacteria	Gammaproteobacteria	Xanthomonadales	Xanthomonadaceae	Stenotrophomonas
OTU000049	8183	1608	65	50	96	56	1829	1237	240	42	145	30	889	23	158	705	124	121	401	219	145	1.32029	0.050608	0.041331	0.076652	0.044123	1.5158	1.01441	0.18575	0.035142	0.172115	0.026217	0.839194	0.02672	0.133496	0.837451	0.106579	0.109491	0.352054	0.207644	0.117874	Bacteria	Proteobacteria	Gammaproteobacteria	Pseudomonadales	Moraxellaceae	Acinetobacter	Acinetobacter_radioresistens
OTU000050	8109	158	12	35	5	109	167	268	1	0	2	1516	2	3436	2322	3	1	9	36	13	14	0.12973	0.009343	0.028932	0.003992	0.085883	0.138403	0.219775	0.000774	0	0.002374	1.32483	0.001888	3.99173	1.96188	0.003564	0.00086	0.008144	0.031606	0.012326	0.011381	Bacteria	Chlamydiae	Chlamydiae	Chlamydiales	Parachlamydiaceae	Neochlamydia
OTU000051	7726	25	26	35	276	547	1141	9	37	3847	303	9	6	31	0	7	245	122	321	534	205	0.020527	0.020243	0.028932	0.220375	0.43099	0.945617	0.00738	0.028636	3.21884	0.359661	0.007865	0.005664	0.036014	0	0.008315	0.210579	0.110396	0.281819	0.50631	0.166649	Bacteria	Proteobacteria	Deltaproteobacteria	Myxococcales	Blfdi19
OTU000052	7582	929	6	1085	219	992	277	652	415	801	397	910	17	132	91	2	5	289	158	38	167	0.762782	0.004672	0.896887	0.174863	0.781613	0.229567	0.534676	0.321193	0.670209	0.471239	0.795246	0.016048	0.153349	0.076887	0.002376	0.004298	0.261512	0.138715	0.03603	0.135758	Bacteria	Proteobacteria	Gammaproteobacteria	Betaproteobacteriales	Burkholderiaceae
OTU000053	7527	553	84	125	394	566	633	350	93	731	40	67	27	13	20	63	428	345	149	1991	855	0.454057	0.065402	0.103328	0.314593	0.445961	0.524606	0.287019	0.071978	0.611639	0.04748	0.058551	0.025487	0.015103	0.016898	0.074836	0.367868	0.312186	0.130813	1.88776	0.695048	Bacteria	Proteobacteria	Gammaproteobacteria	Betaproteobacteriales	Burkholderiaceae
OTU000054	7464	462	21	2326	2154	510	248	58	141	123	2	5	24	1	2	1	2	1	146	418	819	0.379338	0.01635	1.92273	1.71988	0.401837	0.205533	0.047563	0.109128	0.102916	0.002374	0.004369	0.022655	0.001162	0.00169	0.001188	0.001719	0.000905	0.128179	0.396325	0.665783	Bacteria	Actinobacteria	Actinobacteria	Corynebacteriales	Nocardiaceae	Rhodococcus	Rhodococcus_fascians
OTU000055	7119	600	142	724	1480	206	689	103	38	554	1	40	17	7	214	147	413	760	754	105	125	0.492647	0.11056	0.598476	1.18172	0.162311	0.571017	0.084466	0.02941	0.46354	0.001187	0.034956	0.016048	0.008132	0.18081	0.174618	0.354976	0.687714	0.661967	0.099555	0.101615	Bacteria	Bacteroidetes	Bacteroidia	Flavobacteriales	Weeksellaceae	Empedobacter
OTU000056	7032	489	99	321	445	502	76	1064	510	127	498	160	46	6	347	20	1035	386	334	327	240	0.401508	0.077081	0.265346	0.355315	0.395534	0.062986	0.872539	0.394719	0.106263	0.591126	0.139823	0.043423	0.00697	0.293183	0.023757	0.889588	0.349286	0.293232	0.310044	0.195101	Bacteria	Proteobacteria	Gammaproteobacteria	Pseudomonadales	Moraxellaceae	Enhydrobacter
OTU000057	6813	765	11	1622	647	1245	44	374	410	1113	346	42	2	72	0	2	1	82	18	3	14	0.628125	0.008565	1.34078	0.516604	0.980956	0.036465	0.306701	0.317323	0.931264	0.410702	0.036704	0.001888	0.083645	0	0.002376	0.00086	0.074201	0.015803	0.002844	0.011381	Bacteria	Proteobacteria	Gammaproteobacteria	Xanthomonadales	Xanthomonadaceae	Pseudoxanthomonas	Pseudoxanthomonas_mexicana
OTU000058	6454	87	654	274	310	29	128	331	14	286	393	20	708	8	6	7	1268	252	824	676	179	0.071434	0.509199	0.226495	0.247523	0.02285	0.106081	0.271438	0.010835	0.239301	0.466491	0.017478	0.668334	0.009294	0.005069	0.008315	1.08985	0.228032	0.723423	0.640947	0.145513	Bacteria	Firmicutes	Bacilli	Bacillales	Family_XII	Exiguobacterium
OTU000059	6406	148	239	457	455	2719	365	257	76	516	159	139	111	43	26	12	49	170	252	96	117	0.12152	0.186083	0.377767	0.3633	2.14235	0.302498	0.210754	0.058821	0.431745	0.188733	0.121472	0.104781	0.049955	0.021968	0.014254	0.042116	0.153831	0.221241	0.091022	0.095112	Bacteria	Proteobacteria	Gammaproteobacteria	Pseudomonadales	Pseudomonadaceae	Pseudomonas
OTU000060	6315	189	16	519	2549	621	200	51	577	187	228	1	3	3	3	8	0	2	401	481	276	0.155184	0.012457	0.429018	2.03528	0.489296	0.165752	0.041823	0.446574	0.156466	0.270636	0.000874	0.002832	0.003485	0.002535	0.009503	0	0.00181	0.352054	0.456058	0.224367	Bacteria	Actinobacteria	Actinobacteria	Propionibacteriales	Nocardioidaceae	Nocardioides	Nocardioidaceae_bacterium_3117BRRJ
OTU000061	6311	22	21	855	899	754	124	341	191	233	230	134	25	7	6	13	103	4	173	862	1314	0.018064	0.01635	0.706763	0.717816	0.594089	0.102766	0.279639	0.147826	0.194955	0.27301	0.117102	0.023599	0.008132	0.005069	0.015442	0.088529	0.00362	0.151884	0.817302	1.06818	Bacteria	Actinobacteria	Actinobacteria	Corynebacteriales	Nocardiaceae	Rhodococcus	Rhodococcus_erythropolis
OTU000062	6141	342	16	2563	829	1531	53	395	197	156	29	0	1	0	0	0	0	0	2	1	26	0.280809	0.012457	2.11864	0.661924	1.2063	0.043924	0.323922	0.15247	0.130528	0.034423	0	0.000944	0	0	0	0	0	0.001756	0.000948	0.021136	Bacteria	Bacteroidetes	Bacteroidia	Flavobacteriales	Flavobacteriaceae	Flavobacterium
OTU000063	6114	63	5	168	137	114	301	5	5243	3	0	5	27	0	42	0	0	0	0	0	1	0.051728	0.003893	0.138873	0.109389	0.089822	0.249457	0.0041	4.05786	0.00251	0	0.004369	0.025487	0	0.035486	0	0	0	0	0	0.000813	Bacteria	Bacteroidetes	Bacteroidia	Flavobacteriales	Flavobacteriaceae
OTU000064	5938	163	30	135	385	74	371	1	18	331	93	6	56	5	163	4	20	5	92	3902	84	0.133836	0.023358	0.111594	0.307407	0.058306	0.30747	0.00082	0.013931	0.276953	0.110391	0.005243	0.052863	0.005809	0.13772	0.004751	0.01719	0.004524	0.08077	3.69966	0.068285	Bacteria	Bacteroidetes	Bacteroidia	Chitinophagales	Chitinophagaceae
OTU000065	5732	147	9	386	33	277	358	1172	54	214	632	51	48	43	390	77	180	165	267	373	856	0.120699	0.007007	0.319077	0.026349	0.218253	0.296697	0.961105	0.041794	0.179057	0.750184	0.044569	0.045311	0.049955	0.329514	0.091466	0.154711	0.149306	0.23441	0.353658	0.695861	Bacteria	Bacteroidetes	Bacteroidia	Sphingobacteriales	Sphingobacteriaceae	Sphingobacterium	Sphingobacterium_multivorum
OTU000066	5721	0	0	1	0	0	61	0	0	0	195	1344	2	2841	1213	2	2	4	47	5	4	0	0	0.000827	0	0	0.050554	0	0	0	0.231465	1.17452	0.001888	3.3005	1.02487	0.002376	0.001719	0.00362	0.041263	0.004741	0.003252	Bacteria	Planctomycetes	Planctomycetacia	Isosphaerales	Isosphaeraceae
OTU000067	5627	81	10	318	316	1	241	1	3	253	0	490	200	1012	548	0	1	1	69	2078	4	0.066507	0.007786	0.262866	0.252314	0.000788	0.199731	0.00082	0.002322	0.211689	0	0.428209	0.188795	1.17568	0.46301	0	0.00086	0.000905	0.060578	1.97025	0.003252	Bacteria	Verrucomicrobia	Verrucomicrobiae	Verrucomicrobiales	Rubritaleaceae	Luteolibacter
OTU000068	5618	3422	204	19	142	653	525	45	104	222	0	9	0	2	1	0	1	0	94	137	38	2.80973	0.158833	0.015706	0.113381	0.514509	0.4351	0.036902	0.080492	0.185751	0	0.007865	0	0.002323	0.000845	0	0.00086	0	0.082526	0.129896	0.030891	Bacteria	Proteobacteria	Alphaproteobacteria	Azospirillales	Azospirillaceae	Skermanella
OTU000069	5529	0	0	6	0	0	0	0	0	0	1	1102	1	3062	1335	1	2	7	6	3	3	0	0	0.00496	0	0	0	0	0	0	0.001187	0.963034	0.000944	3.55724	1.12795	0.001188	0.001719	0.006334	0.005268	0.002844	0.002439	Bacteria	Planctomycetes	Planctomycetacia	Isosphaerales	Isosphaeraceae	Singulisphaera
OTU000070	5495	0	0	0	0	0	0	0	0	0	4	5391	6	15	8	9	8	9	18	9	18	0	0	0	0	0	0	0	0	0	0.004748	4.71118	0.005664	0.017426	0.006759	0.010691	0.006876	0.008144	0.015803	0.008533	0.014633	Bacteria	Proteobacteria	Deltaproteobacteria	Bdellovibrionales	Bdellovibrionaceae	OM27_clade
OTU000071	5293	4	1	15	4	1695	128	2777	324	1	7	3	0	0	1	0	235	0	0	0	98	0.003284	0.000779	0.012399	0.003194	1.33552	0.106081	2.27729	0.250762	0.000837	0.008309	0.002622	0	0	0.000845	0	0.201984	0	0	0	0.079666	Bacteria	Firmicutes
OTU000072	5243	820	26	13	141	235	240	405	766	382	87	221	166	11	36	487	161	213	97	92	644	0.673285	0.020243	0.010746	0.112583	0.18516	0.198903	0.332122	0.592852	0.319625	0.103269	0.193131	0.1567	0.012779	0.030417	0.578495	0.13838	0.192741	0.08516	0.087229	0.523522	Bacteria	Proteobacteria	Gammaproteobacteria	Xanthomonadales	Xanthomonadaceae	Stenotrophomonas
OTU000073	5132	10	18	6	1446	4	538	5	2727	4	155	0	40	0	163	9	1	1	1	2	2	0.008211	0.014015	0.00496	1.15457	0.003152	0.445874	0.0041	2.11058	0.003347	0.183985	0	0.037759	0	0.13772	0.010691	0.00086	0.000905	0.000878	0.001896	0.001626	Bacteria	Proteobacteria	Alphaproteobacteria	Rhodobacterales	Rhodobacteraceae	Halocynthiibacter	Thalassobius_sp_CZ-E4
OTU000074	5117	12	5	57	421	14	21	4	4476	1	8	0	89	0	4	2	1	1	0	0	1	0.009853	0.003893	0.047118	0.336152	0.011031	0.017404	0.00328	3.46423	0.000837	0.009496	0	0.084014	0	0.00338	0.002376	0.00086	0.000905	0	0	0.000813	Bacteria	Proteobacteria	Alphaproteobacteria	Rhodobacterales	Rhodobacteraceae
OTU000075	4983	0	0	0	0	25	14	5	0	0	87	2180	22	1941	446	13	176	9	35	16	14	0	0	0	0	0.019698	0.011603	0.0041	0	0	0.103269	1.90509	0.020767	2.25493	0.376829	0.015442	0.151273	0.008144	0.030728	0.01517	0.011381	Bacteria	Proteobacteria	Alphaproteobacteria	Reyranellales	Reyranellaceae	Reyranella
OTU000076	4977	1	0	19	0	0	0	0	0	0	1	1570	2	2257	868	5	3	1	238	3	9	0.000821	0	0.015706	0	0	0	0	0	0	0.001187	1.37202	0.001888	2.62204	0.733381	0.005939	0.002579	0.000905	0.20895	0.002844	0.007316	Bacteria	Verrucomicrobia	Verrucomicrobiae	Verrucomicrobiales	Verrucomicrobiaceae
OTU000077	4953	15	7	6	2	1458	118	3113	46	6	1	5	1	2	0	1	137	1	33	1	0	0.012316	0.00545	0.00496	0.001597	1.14878	0.097794	2.55283	0.035602	0.00502	0.001187	0.004369	0.000944	0.002323	0	0.001188	0.117752	0.000905	0.028972	0.000948	0	Bacteria	Proteobacteria	Gammaproteobacteria
OTU000078	4890	0	0	1	0	0	0	0	0	0	0	23	4	2	4	4594	10	2	52	5	193	0	0	0.000827	0	0	0	0	0	0	0	0.0201	0.003776	0.002323	0.00338	5.45709	0.008595	0.00181	0.045653	0.004741	0.156894	Bacteria	Firmicutes	Clostridia	Clostridiales	Lachnospiraceae
OTU000079	4884	538	23	244	227	356	842	165	91	199	342	53	642	16	5	28	130	276	218	446	43	0.44174	0.017908	0.201696	0.181251	0.280498	0.697817	0.135309	0.07043	0.166506	0.405954	0.046317	0.606032	0.018588	0.004225	0.03326	0.111736	0.249749	0.191391	0.422873	0.034956	Bacteria	Proteobacteria	Gammaproteobacteria	Betaproteobacteriales	Burkholderiaceae	Delftia	Delftia_tsuruhatensis
OTU000080	4740	1234	8	1204	143	986	55	296	144	345	288	0	1	1	1	0	0	0	15	0	19	1.01321	0.006229	0.995255	0.11418	0.776886	0.045582	0.242736	0.11145	0.288667	0.341856	0	0.000944	0.001162	0.000845	0	0	0	0.013169	0	0.015446	Bacteria	Proteobacteria	Gammaproteobacteria	Cellvibrionales	Cellvibrionaceae	Cellvibrio
OTU000081	4624	445	468	53	356	196	235	147	65	730	215	85	129	23	1	1	96	109	242	858	170	0.36538	0.364381	0.043811	0.284252	0.154432	0.194759	0.120548	0.050307	0.610802	0.255205	0.074281	0.121773	0.02672	0.000845	0.001188	0.082513	0.098633	0.212461	0.813509	0.138197	Bacteria	Proteobacteria	Alphaproteobacteria	Caulobacterales	Caulobacteraceae	Brevundimonas
OTU000082	4488	218	5	1430	344	1072	81	182	36	371	140	13	5	22	0	0	0	122	22	300	125	0.178995	0.003893	1.18207	0.27467	0.844647	0.06713	0.14925	0.027862	0.310421	0.16618	0.011361	0.00472	0.025558	0	0	0	0.110396	0.019315	0.284444	0.101615	Bacteria	Bacteroidetes	Bacteroidia	Sphingobacteriales	Sphingobacteriaceae	Pedobacter
OTU000083	4429	325	91	321	291	732	48	275	179	359	489	52	68	85	207	12	14	297	113	281	190	0.266851	0.070852	0.265346	0.232352	0.576755	0.039781	0.225515	0.138538	0.300381	0.580443	0.045443	0.06419	0.098748	0.174896	0.014254	0.012033	0.268752	0.099207	0.266429	0.154455	Bacteria	Proteobacteria	Alphaproteobacteria	Caulobacterales	Caulobacteraceae	Brevundimonas
OTU000084	4225	3	8	6	3	2	5	3933	7	3	0	73	30	24	0	3	0	0	55	1	69	0.002463	0.006229	0.00496	0.002395	0.001576	0.004144	3.22528	0.005418	0.00251	0	0.063794	0.028319	0.027882	0	0.003564	0	0	0.048287	0.000948	0.056092	Bacteria	Proteobacteria	Gammaproteobacteria	Betaproteobacteriales	Burkholderiaceae
OTU000085	4104	702	22	1163	432	1129	4	217	76	97	229	1	0	0	0	0	0	0	14	1	17	0.576397	0.017129	0.961364	0.344935	0.889558	0.003315	0.177952	0.058821	0.081161	0.271823	0.000874	0	0	0	0	0	0	0.012291	0.000948	0.01382	Bacteria	Proteobacteria	Deltaproteobacteria	Oligoflexales	Oligoflexaceae	Silvanigrella
OTU000086	4091	2	482	575	81	287	203	2	2	421	847	4	3	0	0	2	4	364	4	423	385	0.001642	0.375281	0.475309	0.064675	0.226132	0.168239	0.00164	0.001548	0.352257	1.00539	0.003496	0.002832	0	0	0.002376	0.003438	0.329379	0.003512	0.401066	0.312975	Bacteria	Bacteroidetes	Bacteroidia	Flavobacteriales	Flavobacteriaceae	Flavobacterium
OTU000087	4031	42	217	557	740	967	56	353	241	486	360	0	0	0	0	0	0	0	0	3	9	0.034485	0.168954	0.46043	0.590861	0.761915	0.046411	0.28948	0.186524	0.406644	0.42732	0	0	0	0	0	0	0	0	0.002844	0.007316	Bacteria	Armatimonadetes	Fimbriimonadia	Fimbriimonadales	Fimbriimonadaceae
OTU000088	4021	594	3	1850	142	471	32	1	39	6	339	144	0	2	1	6	142	21	91	66	71	0.487721	0.002336	1.52925	0.113381	0.371109	0.02652	0.00082	0.030184	0.00502	0.402393	0.125841	0	0.002323	0.000845	0.007127	0.12205	0.019003	0.079893	0.062578	0.057717	Bacteria	Patescibacteria	Saccharimonadia	Saccharimonadales	Saccharimonadaceae
OTU000089	3955	0	0	0	0	0	0	0	0	0	0	1147	0	1786	966	1	1	0	30	2	22	0	0	0	0	0	0	0	0	0	0	1.00236	0	2.07486	0.816182	0.001188	0.00086	0	0.026338	0.001896	0.017884	Bacteria	Chlamydiae	Chlamydiae	Chlamydiales	Parachlamydiaceae
OTU000090	3949	0	0	2	0	0	0	871	0	0	149	968	0	1449	423	4	1	2	70	10	0	0	0	0.001653	0	0	0	0.714268	0	0	0.176863	0.845932	0	1.68336	0.357396	0.004751	0.00086	0.00181	0.061456	0.009481	0	Bacteria	Planctomycetes	Planctomycetacia	Pirellulales	Pirellulaceae	Pirellula
OTU000091	3837	7	4	5	103	15	5	3056	258	369	0	12	0	0	0	0	3	0	0	0	0	0.005748	0.003114	0.004133	0.082241	0.011819	0.004144	2.50609	0.199681	0.308748	0	0.010487	0	0	0	0	0.002579	0	0	0	0	Bacteria	Proteobacteria	Alphaproteobacteria	Rickettsiales	Anaplasmataceae	Neorickettsia
OTU000092	3826	0	0	0	47	1	41	0	0	1	3	3215	6	387	11	10	8	2	80	8	6	0	0	0	0.037528	0.000788	0.033979	0	0	0.000837	0.003561	2.80958	0.005664	0.449592	0.009294	0.011879	0.006876	0.00181	0.070235	0.007585	0.004878	Bacteria	Proteobacteria	Gammaproteobacteria	Betaproteobacteriales	Rhodocyclaceae	Methyloversatilis
OTU000093	3826	256	79	384	62	313	172	346	174	57	199	198	2	5	143	4	317	211	774	40	90	0.210196	0.061509	0.317424	0.049505	0.246618	0.142547	0.283739	0.134669	0.047693	0.236213	0.173032	0.001888	0.005809	0.120822	0.004751	0.272463	0.190931	0.679526	0.037926	0.073163	Bacteria	Proteobacteria	Alphaproteobacteria	Sphingomonadales	Sphingomonadaceae	Sphingomonas
OTU000094	3709	43	5	496	50	527	1	72	57	108	67	819	8	1302	28	2	4	1	65	39	15	0.035306	0.003893	0.410005	0.039923	0.415232	0.000829	0.059044	0.044116	0.090365	0.079529	0.715721	0.007552	1.51258	0.023657	0.002376	0.003438	0.000905	0.057066	0.036978	0.012194	Bacteria	Proteobacteria	Alphaproteobacteria	Rhizobiales	Devosiaceae
OTU000095	3631	131	43	193	102	158	42	2	2	88	9	4	83	7	2	6	165	11	151	2403	29	0.107561	0.033479	0.159538	0.081443	0.124491	0.034808	0.00164	0.001548	0.073631	0.010683	0.003496	0.07835	0.008132	0.00169	0.007127	0.141818	0.009954	0.132569	2.2784	0.023575	Bacteria	Proteobacteria	Alphaproteobacteria	Rhizobiales	Xanthobacteraceae	Xanthobacter
OTU000096	3484	1	8	12	28	0	110	0	2	0	0	5	10	1	7	2347	2	3	2	261	685	0.000821	0.006229	0.009919	0.022357	0	0.091164	0	0.001548	0	0	0.004369	0.00944	0.001162	0.005914	2.78794	0.001719	0.002715	0.001756	0.247466	0.556852	Bacteria	Firmicutes	Bacilli	Bacillales	Planococcaceae	Kurthia
OTU000097	3473	4	8	10	3404	1	10	5	7	2	0	0	0	0	0	22	0	0	0	0	0	0.003284	0.006229	0.008266	2.71796	0.000788	0.008288	0.0041	0.005418	0.001673	0	0	0	0	0	0.026133	0	0	0	0	0	Bacteria	Proteobacteria	Gammaproteobacteria	Vibrionales	Vibrionaceae	Photobacterium	Photobacterium_damselae_subsp_damselae
OTU000098	3415	472	41	415	281	610	171	339	372	421	244	16	6	8	0	1	2	0	9	0	7	0.387549	0.031922	0.343049	0.224367	0.480629	0.141718	0.277999	0.287912	0.352257	0.289628	0.013982	0.005664	0.009294	0	0.001188	0.001719	0	0.007901	0	0.00569	Bacteria	Proteobacteria	Alphaproteobacteria	Rhizobiales	Devosiaceae	Devosia
OTU000099	3388	14	37	0	47	0	41	0	0	0	5	591	36	718	658	13	944	113	145	6	20	0.011495	0.028808	0	0.037528	0	0.033979	0	0	0	0.005935	0.516473	0.033983	0.834127	0.55595	0.015442	0.811373	0.102252	0.127301	0.005689	0.016258	Bacteria	Proteobacteria	Alphaproteobacteria	Rhizobiales	Rhizobiales_Incertae_Sedis
OTU000100	3365	0	0	1	1	1	93	225	32	0	184	14	310	9	176	45	2230	8	9	3	24	0	0	0.000827	0.000798	0.000788	0.077075	0.184512	0.024767	0	0.218408	0.012235	0.292632	0.010456	0.148704	0.053454	1.9167	0.007239	0.007901	0.002844	0.01951	Bacteria	Proteobacteria	Gammaproteobacteria	Alteromonadales	Shewanellaceae	Shewanella
OTU000101	3333	27	7	65	125	120	65	1708	21	205	25	15	24	48	3	12	69	167	345	36	246	0.022169	0.00545	0.053731	0.099808	0.09455	0.053869	1.40065	0.016253	0.171527	0.029675	0.013108	0.022655	0.055763	0.002535	0.014254	0.059306	0.151116	0.302889	0.034133	0.199979	Bacteria	Proteobacteria	Gammaproteobacteria	Aeromonadales	Aeromonadaceae	Aeromonas
OTU000102	3295	0	0	231	1	0	0	0	0	0	0	1175	16	1554	212	1	1	0	88	7	9	0	0	0.19095	0.000798	0	0	0	0	0	0	1.02683	0.015104	1.80534	0.179121	0.001188	0.00086	0	0.077259	0.006637	0.007316	Bacteria	Planctomycetes	Planctomycetacia	Planctomycetales	Rubinisphaeraceae
OTU000103	3210	100	61	55	41	299	151	482	102	79	289	56	16	9	1	6	176	466	482	77	262	0.082108	0.047494	0.045464	0.032737	0.235587	0.125143	0.395267	0.078944	0.0661	0.343043	0.048938	0.015104	0.010456	0.000845	0.007127	0.151273	0.421677	0.423167	0.073007	0.212986	Bacteria	Proteobacteria	Alphaproteobacteria	Sphingomonadales	Sphingomonadaceae	Sphingobium
OTU000104	3194	0	0	52	0	0	0	0	0	0	1	1372	3	1478	51	3	0	0	223	1	10	0	0	0.042984	0	0	0	0	0	0	0.001187	1.19899	0.002832	1.71705	0.04309	0.003564	0	0	0.195781	0.000948	0.008129	Bacteria	Verrucomicrobia	Verrucomicrobiae	Verrucomicrobiales	Rubritaleaceae	Luteolibacter
OTU000105	3185	90	15	13	90	30	88	0	4	597	234	7	56	9	4	5	10	98	176	799	860	0.073897	0.011679	0.010746	0.071861	0.023637	0.072931	0	0.003096	0.499519	0.277758	0.006117	0.052863	0.010456	0.00338	0.005939	0.008595	0.088679	0.154517	0.757569	0.699113	Bacteria	Proteobacteria	Gammaproteobacteria	CHAB-XI-27
OTU000106	3026	0	0	0	0	0	28	0	0	0	0	1292	1	1526	86	5	1	1	76	7	3	0	0	0	0	0	0.023205	0	0	0	0	1.12908	0.000944	1.77281	0.072662	0.005939	0.00086	0.000905	0.066723	0.006637	0.002439	Bacteria	Verrucomicrobia	Verrucomicrobiae	Verrucomicrobiales	Verrucomicrobiaceae
OTU000107	2974	4	0	2	0	1	132	0	0	2	0	1039	6	1512	187	2	0	0	78	5	4	0.003284	0	0.001653	0	0.000788	0.109396	0	0	0.001673	0	0.907979	0.005664	1.75655	0.157998	0.002376	0	0	0.068479	0.004741	0.003252	Bacteria	Verrucomicrobia	Verrucomicrobiae	Verrucomicrobiales	Rubritaleaceae	Luteolibacter
OTU000108	2950	141	5	300	198	292	155	96	217	321	161	33	43	33	28	0	0	4	68	356	499	0.115772	0.003893	0.247987	0.158095	0.230072	0.128458	0.078725	0.167949	0.268586	0.191107	0.028839	0.040591	0.038337	0.023657	0	0	0.00362	0.0597	0.33754	0.405648	Bacteria	Bacteroidetes	Bacteroidia	Cytophagales	Spirosomaceae	Dyadobacter
OTU000109	2928	1	266	283	25	2	0	19	3	59	1	2	3	2	2188	10	44	2	3	8	7	0.000821	0.207105	0.233935	0.019962	0.001576	0	0.015581	0.002322	0.049366	0.001187	0.001748	0.002832	0.002323	1.84866	0.011879	0.037818	0.00181	0.002634	0.007585	0.00569	Bacteria	Firmicutes	Bacilli	Lactobacillales	Lactobacillaceae	Lactobacillus	Lactobacillus_murinus
OTU000110	2832	1	0	1	1	10	43	198	0	0	0	425	1	718	1372	2	17	2	29	5	7	0.000821	0	0.000827	0.000798	0.007879	0.035637	0.162371	0	0	0	0.371406	0.000944	0.834127	1.15922	0.002376	0.014612	0.00181	0.02546	0.004741	0.00569	Bacteria	Proteobacteria	Alphaproteobacteria	Rhodobacterales	Rhodobacteraceae	Gemmobacter
OTU000111	2737	86	320	376	121	228	20	208	34	110	9	33	10	9	129	28	360	336	275	27	18	0.070613	0.249149	0.310811	0.096614	0.179645	0.016575	0.170571	0.026315	0.092039	0.010683	0.028839	0.00944	0.010456	0.108993	0.03326	0.309422	0.304042	0.241434	0.0256	0.014633	Bacteria	Fusobacteria	Fusobacteriia	Fusobacteriales	Fusobacteriaceae	Cetobacterium
OTU000112	2686	5	4	27	2362	28	2	4	0	0	0	1	0	1	0	4	3	95	1	28	121	0.004105	0.003114	0.022319	1.88596	0.022062	0.001658	0.00328	0	0	0	0.000874	0	0.001162	0	0.004751	0.002579	0.085964	0.000878	0.026548	0.098364	Bacteria	Proteobacteria	Gammaproteobacteria	Vibrionales	Vibrionaceae
OTU000113	2684	3	2	931	3	505	0	1	1	0	234	0	2	4	2	101	1	676	155	8	55	0.002463	0.001557	0.769587	0.002395	0.397898	0	0.00082	0.000774	0	0.277758	0	0.001888	0.004647	0.00169	0.119975	0.00086	0.611704	0.136081	0.007585	0.044711	Bacteria	Firmicutes	Bacilli	Lactobacillales	Lactobacillaceae	Lactobacillus	Lactobacillus_casei
OTU000114	2681	284	0	2365	1	2	2	0	0	3	0	0	0	0	0	0	0	0	4	0	20	0.233186	0	1.95497	0.000798	0.001576	0.001658	0	0	0.00251	0	0	0	0	0	0	0	0	0.003512	0	0.016258	Bacteria	Bacteroidetes	Bacteroidia	Bacteroidales	Tannerellaceae	Parabacteroides
OTU000115	2679	100	22	84	44	485	51	2	355	822	79	87	4	6	339	73	5	7	15	41	58	0.082108	0.017129	0.069436	0.035132	0.38214	0.042267	0.00164	0.274755	0.68778	0.093773	0.076029	0.003776	0.00697	0.286424	0.086715	0.004298	0.006334	0.013169	0.038874	0.047149	Bacteria	Proteobacteria	Gammaproteobacteria	Enterobacteriales	Enterobacteriaceae	Escherichia-Shigella
OTU000116	2654	2	1	4	30	19	2086	4	450	3	0	0	51	0	4	0	0	0	0	0	0	0.001642	0.000779	0.003306	0.023954	0.01497	1.7288	0.00328	0.348281	0.00251	0	0	0.048143	0	0.00338	0	0	0	0	0	0	Bacteria	Bacteroidetes	Bacteroidia	Flavobacteriales	Flavobacteriaceae	Actibacter
OTU000117	2629	38	2	8	127	53	245	3	1898	63	0	3	176	1	1	6	1	0	1	0	3	0.031201	0.001557	0.006613	0.101404	0.04176	0.203047	0.00246	1.46897	0.052713	0	0.002622	0.16614	0.001162	0.000845	0.007127	0.00086	0	0.000878	0	0.002439	Bacteria	Actinobacteria	Actinobacteria	Micrococcales	Demequinaceae	Demequina	Demequina_globuliformis
OTU000118	2628	0	0	0	0	0	0	0	0	0	1	966	2	1157	446	2	2	21	23	3	5	0	0	0	0	0	0	0	0	0	0.001187	0.844184	0.001888	1.34413	0.376829	0.002376	0.001719	0.019003	0.020193	0.002844	0.004065	Bacteria	Chlamydiae	Chlamydiae	Chlamydiales	Parachlamydiaceae
OTU000119	2474	253	9	535	31	115	71	410	64	2	124	165	1	0	206	4	221	15	214	15	19	0.207733	0.007007	0.442244	0.024752	0.09061	0.058842	0.336223	0.049533	0.001673	0.147188	0.144193	0.000944	0	0.174051	0.004751	0.189951	0.013573	0.187879	0.014222	0.015446	Bacteria	Firmicutes	Bacilli	Bacillales	Bacillaceae	Bacillus
OTU000120	2363	0	0	0	0	0	0	0	0	0	0	1	3	0	2344	1	3	2	2	1	6	0	0	0	0	0	0	0	0	0	0	0.000874	0.002832	0	1.98047	0.001188	0.002579	0.00181	0.001756	0.000948	0.004878	Bacteria	Firmicutes	Erysipelotrichia	Erysipelotrichales	Erysipelotrichaceae	Allobaculum
OTU000121	2329	5	1	1	0	0	0	0	32	0	3	464	37	186	201	5	508	75	627	63	121	0.004105	0.000779	0.000827	0	0	0	0	0.024767	0	0.003561	0.405488	0.034927	0.216083	0.169827	0.005939	0.436629	0.067867	0.550468	0.059733	0.098364	Bacteria	Proteobacteria	Gammaproteobacteria	Betaproteobacteriales	Burkholderiaceae	Polynucleobacter
OTU000122	2293	1	0	0	99	0	0	0	8	34	5	502	5	718	878	9	1	3	14	13	3	0.000821	0	0	0.079048	0	0	0	0.006192	0.028448	0.005935	0.438696	0.00472	0.834127	0.74183	0.010691	0.00086	0.002715	0.012291	0.012326	0.002439	Bacteria	Actinobacteria	Actinobacteria	Corynebacteriales	Mycobacteriaceae	Mycobacterium
OTU000123	2292	110	531	6	65	115	29	0	80	81	253	1	7	1	296	2	290	279	108	33	5	0.090319	0.413432	0.00496	0.0519	0.09061	0.024034	0	0.061917	0.067774	0.300311	0.000874	0.006608	0.001162	0.250093	0.002376	0.249257	0.252464	0.094818	0.031289	0.004065	Bacteria	Firmicutes	Bacilli	Bacillales	Paenibacillaceae	Brevibacillus
OTU000124	2166	34	13	40	47	184	42	0	28	286	49	189	5	228	611	7	313	3	16	56	15	0.027917	0.010122	0.033065	0.037528	0.144977	0.034808	0	0.021671	0.239301	0.058163	0.165166	0.00472	0.264876	0.516239	0.008315	0.269025	0.002715	0.014047	0.053096	0.012194	Bacteria	Proteobacteria	Alphaproteobacteria	Rhizobiales	Beijerinckiaceae	Bosea
OTU000125	2151	130	5	98	185	268	2	796	90	162	402	2	0	0	0	0	1	0	5	0	5	0.10674	0.003893	0.081009	0.147715	0.211162	0.001658	0.652764	0.069656	0.135548	0.477174	0.001748	0	0	0	0	0.00086	0	0.00439	0	0.004065	Bacteria	Proteobacteria	Gammaproteobacteria	Xanthomonadales	Xanthomonadaceae	Luteimonas	Luteimonas_tolerans
OTU000126	2106	108	8	3	1	1975	1	0	2	2	0	0	0	3	0	0	0	0	3	0	0	0.088677	0.006229	0.00248	0.000798	1.55614	0.000829	0	0.001548	0.001673	0	0	0	0.003485	0	0	0	0	0.002634	0	0	Bacteria	Firmicutes	Clostridia	Clostridiales	Peptostreptococcaceae	Acetoanaerobium
OTU000127	2100	0	0	0	0	0	0	0	0	0	0	696	1	934	416	0	0	0	49	2	2	0	0	0	0	0	0	0	0	0	0	0.608232	0.000944	1.08506	0.351482	0	0	0	0.043019	0.001896	0.001626	Bacteria	Chlamydiae	Chlamydiae	Chlamydiales	Criblamydiaceae	Estrella	Estrella_lausannensis
OTU000128	2074	2	6	843	29	93	42	126	0	1	370	12	35	17	0	6	156	212	2	38	84	0.001642	0.004672	0.696844	0.023155	0.073276	0.034808	0.103327	0	0.000837	0.43919	0.010487	0.033039	0.01975	0	0.007127	0.134083	0.191836	0.001756	0.03603	0.068285	Bacteria	Bacteroidetes	Bacteroidia	Sphingobacteriales	Sphingobacteriaceae	Pedobacter	Pedobacter_ureilyticus
OTU000129	2034	118	2	183	444	659	20	4	0	98	244	10	0	2	0	1	89	0	22	53	85	0.096887	0.001557	0.151272	0.354516	0.519237	0.016575	0.00328	0	0.081998	0.289628	0.008739	0	0.002323	0	0.001188	0.076496	0	0.019315	0.050252	0.069098	Bacteria	Proteobacteria	Gammaproteobacteria	Betaproteobacteriales	Burkholderiaceae	Aquabacterium
OTU000130	1927	59	4	98	213	148	105	648	104	77	92	108	14	25	30	4	1	24	129	12	32	0.048444	0.003114	0.081009	0.170072	0.116612	0.08702	0.531396	0.080492	0.064427	0.109204	0.094381	0.013216	0.029043	0.025347	0.004751	0.00086	0.021717	0.113254	0.011378	0.026014	Bacteria	Proteobacteria	Gammaproteobacteria	Betaproteobacteriales	Burkholderiaceae	Acidovorax	Acidovorax_defluvii
OTU000131	1922	6	2	10	5	15	4	1654	38	18	1	2	0	0	8	0	63	25	38	11	22	0.004926	0.001557	0.008266	0.003992	0.011819	0.003315	1.35637	0.02941	0.015061	0.001187	0.001748	0	0	0.006759	0	0.054149	0.022622	0.033362	0.01043	0.017884	Bacteria	Proteobacteria	Alphaproteobacteria	Rhizobiales	Beijerinckiaceae	Methylobacterium	Methylobacterium_fujisawaense
OTU000132	1906	272	7	371	206	982	0	1	6	57	0	0	0	0	0	0	0	0	3	0	1	0.223333	0.00545	0.306677	0.164483	0.773734	0	0.00082	0.004644	0.047693	0	0	0	0	0	0	0	0	0.002634	0	0.000813	Bacteria	Patescibacteria	Saccharimonadia	Saccharimonadales
OTU000133	1905	3	1	0	296	0	0	41	10	0	7	0	4	3	1268	17	2	0	252	0	1	0.002463	0.000779	0	0.236344	0	0	0.033622	0.00774	0	0.008309	0	0.003776	0.003485	1.07134	0.020194	0.001719	0	0.221241	0	0.000813	Bacteria	Firmicutes	Clostridia	Clostridiales	Peptostreptococcaceae	Romboutsia
OTU000134	1896	224	4	405	21	301	56	2	96	219	292	1	0	13	0	2	0	62	30	122	46	0.183922	0.003114	0.334783	0.016768	0.237163	0.046411	0.00164	0.0743	0.183241	0.346604	0.000874	0	0.015103	0	0.002376	0	0.056103	0.026338	0.115674	0.037394	Bacteria	Proteobacteria	Deltaproteobacteria	Bdellovibrionales	Bdellovibrionaceae	Bdellovibrio	Bdellovibrio_bacteriovorus
OTU000135	1888	207	5	250	81	161	38	12	8	38	161	7	5	4	3	8	76	181	329	38	276	0.169963	0.003893	0.206656	0.064675	0.126855	0.031493	0.009841	0.006192	0.031795	0.191107	0.006117	0.00472	0.004647	0.002535	0.009503	0.065322	0.163785	0.288842	0.03603	0.224367	Bacteria	Proteobacteria	Alphaproteobacteria	Rhizobiales	Rhizobiaceae	Allorhizobium-Neorhizobium-Pararhizobium-Rhizobium
OTU000136	1872	0	0	1	19	7	10	96	1	315	87	0	2	35	0	1	71	682	95	90	360	0	0	0.000827	0.015171	0.005515	0.008288	0.078725	0.000774	0.263565	0.103269	0	0.001888	0.040661	0	0.001188	0.061025	0.617133	0.083404	0.085333	0.292652	Bacteria	Bacteroidetes	Bacteroidia	Flavobacteriales	Flavobacteriaceae	Flavobacterium
OTU000137	1866	249	11	149	41	140	86	87	18	219	366	3	2	19	0	4	1	95	78	204	94	0.204449	0.008565	0.123167	0.032737	0.110308	0.071273	0.071345	0.013931	0.183241	0.434442	0.002622	0.001888	0.022073	0	0.004751	0.00086	0.085964	0.068479	0.193422	0.076415	Bacteria	Proteobacteria	Deltaproteobacteria	Bdellovibrionales	Bdellovibrionaceae	Bdellovibrio
OTU000138	1863	0	0	0	0	0	0	0	0	0	0	630	6	1126	24	1	4	2	66	3	1	0	0	0	0	0	0	0	0	0	0	0.550555	0.005664	1.30812	0.020278	0.001188	0.003438	0.00181	0.057944	0.002844	0.000813	Bacteria	Verrucomicrobia	Verrucomicrobiae	Verrucomicrobiales	Rubritaleaceae	Luteolibacter
OTU000139	1863	0	0	0	0	0	0	0	0	0	1	381	0	669	771	0	35	0	2	3	1	0	0	0	0	0	0	0	0	0	0.001187	0.332955	0	0.777202	0.651425	0	0.030083	0	0.001756	0.002844	0.000813	Bacteria	Chlamydiae	Chlamydiae	Chlamydiales	Parachlamydiaceae
OTU000140	1861	248	13	204	39	209	263	314	9	178	49	44	17	18	1	7	2	80	27	34	105	0.203628	0.010122	0.168631	0.03114	0.164675	0.217964	0.257497	0.006966	0.148935	0.058163	0.038451	0.016048	0.020911	0.000845	0.008315	0.001719	0.072391	0.023704	0.032237	0.085357	Bacteria	Proteobacteria	Alphaproteobacteria	Rhizobiales	Rhizobiaceae	Ochrobactrum
OTU000141	1852	0	0	0	0	0	0	0	0	0	0	746	1	1059	40	0	0	0	3	2	1	0	0	0	0	0	0	0	0	0	0	0.651927	0.000944	1.23028	0.033796	0	0	0	0.002634	0.001896	0.000813	Bacteria	Planctomycetes	Planctomycetacia	Planctomycetales	Rubinisphaeraceae
OTU000142	1829	4	1	3	384	1	317	3	848	2	105	0	35	2	0	6	0	0	117	0	1	0.003284	0.000779	0.00248	0.306609	0.000788	0.262717	0.00246	0.656316	0.001673	0.124635	0	0.033039	0.002323	0	0.007127	0	0	0.102719	0	0.000813	Bacteria	Proteobacteria	Alphaproteobacteria	Rhodobacterales	Rhodobacteraceae	Ruegeria
OTU000143	1759	306	35	304	81	254	57	131	153	119	231	0	4	0	0	1	2	58	15	2	6	0.25125	0.027251	0.251294	0.064675	0.200131	0.047239	0.107427	0.118416	0.099569	0.274197	0	0.003776	0	0	0.001188	0.001719	0.052483	0.013169	0.001896	0.004878	Bacteria	Proteobacteria	Alphaproteobacteria	Sphingomonadales	Sphingomonadaceae	Sphingomonas	Sphingomonas_koreensis
OTU000144	1715	0	1	7	21	0	0	0	0	0	1	4	1	1	1	1330	0	1	4	4	339	0	0.000779	0.005786	0.016768	0	0	0	0	0	0.001187	0.003496	0.000944	0.001162	0.000845	1.57987	0	0.000905	0.003512	0.003793	0.275581	Bacteria	Firmicutes	Bacilli	Lactobacillales	Enterococcaceae	Vagococcus
OTU000145	1691	0	0	0	0	0	0	0	0	0	0	1	2	1	1501	0	180	1	2	1	2	0	0	0	0	0	0	0	0	0	0	0.000874	0.001888	0.001162	1.26821	0	0.154711	0.000905	0.001756	0.000948	0.001626	Bacteria	Firmicutes	Clostridia	Clostridiales	Lachnospiraceae	Blautia
OTU000146	1684	1	0	181	1	75	0	1	0	0	4	222	2	683	442	4	6	0	50	3	9	0.000821	0	0.149619	0.000798	0.059094	0	0.00082	0	0	0.004748	0.194005	0.001888	0.793466	0.37345	0.004751	0.005157	0	0.043897	0.002844	0.007316	Bacteria	Actinobacteria	Acidimicrobiia	Microtrichales	Iamiaceae	Iamia
OTU000147	1660	0	0	0	11	0	135	0	0	0	2	137	0	392	961	0	1	1	17	1	2	0	0	0	0.008783	0	0.111883	0	0	0	0.002374	0.119724	0	0.455401	0.811957	0	0.00086	0.000905	0.014925	0.000948	0.001626	Bacteria	Verrucomicrobia	Verrucomicrobiae	Verrucomicrobiales	Verrucomicrobiaceae
OTU000148	1625	239	213	264	186	156	88	41	95	35	50	7	128	3	0	0	22	22	36	12	28	0.196238	0.16584	0.218229	0.148514	0.122915	0.072931	0.033622	0.073526	0.029285	0.05935	0.006117	0.120829	0.003485	0	0	0.018909	0.019908	0.031606	0.011378	0.022762	Bacteria	Proteobacteria	Gammaproteobacteria	Betaproteobacteriales	Burkholderiaceae	Massilia
OTU000149	1617	2	0	137	2	0	2	0	11	1	0	1418	0	29	0	0	0	2	2	3	8	0.001642	0	0.113247	0.001597	0	0.001658	0	0.008514	0.000837	0	1.23919	0	0.03369	0	0	0	0.00181	0.001756	0.002844	0.006503	Bacteria	Bacteroidetes	Bacteroidia	Cytophagales	Spirosomaceae	Dyadobacter
OTU000150	1616	1	1	561	32	21	122	307	53	49	38	1	0	6	0	0	0	139	2	37	246	0.000821	0.000779	0.463736	0.025551	0.016546	0.101109	0.251757	0.04102	0.040999	0.045106	0.000874	0	0.00697	0	0	0	0.125779	0.001756	0.035081	0.199979	Bacteria	Bacteroidetes	Bacteroidia	Flavobacteriales	Flavobacteriaceae	Flavobacterium
OTU000151	1591	54	63	56	31	55	6	88	41	39	69	189	32	24	9	236	189	133	150	100	27	0.044338	0.049051	0.046291	0.024752	0.043335	0.004973	0.072165	0.031732	0.032632	0.081903	0.165166	0.030207	0.027882	0.007604	0.280338	0.162446	0.12035	0.131691	0.094815	0.021949	Bacteria	Proteobacteria	Gammaproteobacteria	Pseudomonadales	Moraxellaceae	Acinetobacter
OTU000152	1578	147	2	193	19	442	46	141	69	223	166	1	6	10	68	1	0	0	3	0	41	0.120699	0.001557	0.159538	0.015171	0.348259	0.038123	0.115628	0.053403	0.186587	0.197042	0.000874	0.005664	0.011617	0.057454	0.001188	0	0	0.002634	0	0.03333	Bacteria	Actinobacteria	Actinobacteria	Propionibacteriales	Nocardioidaceae	Nocardioides
OTU000153	1574	199	2	853	177	274	4	3	1	38	20	0	0	0	0	0	0	0	1	0	2	0.163395	0.001557	0.70511	0.141328	0.215889	0.003315	0.00246	0.000774	0.031795	0.02374	0	0	0	0	0	0	0	0.000878	0	0.001626	Bacteria	Bacteroidetes	Bacteroidia	Flavobacteriales	Flavobacteriaceae	Flavobacterium
OTU000154	1562	0	0	1	0	0	0	0	0	0	1	1535	2	8	3	0	1	3	6	1	1	0	0	0.000827	0	0	0	0	0	0	0.001187	1.34143	0.001888	0.009294	0.002535	0	0.00086	0.002715	0.005268	0.000948	0.000813	Bacteria	Proteobacteria	Gammaproteobacteria	Betaproteobacteriales	Burkholderiaceae
OTU000155	1557	13	32	6	86	118	118	15	0	211	61	10	22	56	220	8	278	41	112	107	43	0.010674	0.024915	0.00496	0.068668	0.092974	0.097794	0.012301	0	0.176547	0.072407	0.008739	0.020767	0.065057	0.18588	0.009503	0.238942	0.0371	0.098329	0.101452	0.034956	Bacteria	Proteobacteria	Gammaproteobacteria	Betaproteobacteriales	Burkholderiaceae	Comamonas	Comamonas_aquatica
OTU000156	1554	47	0	405	53	241	112	443	28	155	30	1	0	1	0	2	5	0	26	0	5	0.038591	0	0.334783	0.042318	0.189888	0.092821	0.363284	0.021671	0.129691	0.03561	0.000874	0	0.001162	0	0.002376	0.004298	0	0.022826	0	0.004065	Bacteria	Bacteroidetes	Bacteroidia	Flavobacteriales	Weeksellaceae	Chryseobacterium
OTU000157	1519	2	16	36	63	176	145	0	0	109	643	12	1	1	1	1	1	4	143	44	121	0.001642	0.012457	0.029758	0.050303	0.138673	0.12017	0	0	0.091202	0.763241	0.010487	0.000944	0.001162	0.000845	0.001188	0.00086	0.00362	0.125545	0.041718	0.098364	Bacteria	Bacteroidetes	Bacteroidia	Sphingobacteriales	Sphingobacteriaceae	Nubsella
OTU000158	1518	570	51	526	120	169	2	1	26	6	0	23	0	1	0	0	0	0	13	0	10	0.468015	0.039708	0.434804	0.095815	0.133158	0.001658	0.00082	0.020123	0.00502	0	0.0201	0	0.001162	0	0	0	0	0.011413	0	0.008129	Bacteria	Proteobacteria	Gammaproteobacteria	Alteromonadales	Alteromonadaceae	Rheinheimera
OTU000159	1512	0	0	0	0	0	0	0	0	0	0	400	0	761	311	2	3	5	21	4	5	0	0	0	0	0	0	0	0	0	0	0.349559	0	0.884082	0.262767	0.002376	0.002579	0.004524	0.018437	0.003793	0.004065	Bacteria	Proteobacteria	Alphaproteobacteria	Acetobacterales	Acetobacteraceae
OTU000160	1508	1	0	1	0	0	29	0	16	0	0	601	0	615	197	3	2	0	35	5	3	0.000821	0	0.000827	0	0	0.024034	0	0.012383	0	0	0.525212	0	0.714468	0.166447	0.003564	0.001719	0	0.030728	0.004741	0.002439	Bacteria	Proteobacteria	Alphaproteobacteria	Rhodobacterales	Rhodobacteraceae
OTU000161	1495	0	0	4	0	0	0	0	0	0	1	2	3	1	478	4	1	290	2	5	704	0	0	0.003306	0	0	0	0	0	0	0.001187	0.001748	0.002832	0.001162	0.403866	0.004751	0.00086	0.262417	0.001756	0.004741	0.572297	Bacteria	Firmicutes	Bacilli	Lactobacillales	Lactobacillaceae	Lactobacillus	Lactobacillus_reuteri
OTU000162	1485	162	343	270	23	88	220	64	3	3	0	10	1	12	1	0	100	36	3	97	49	0.133015	0.267057	0.223188	0.018365	0.069337	0.182327	0.052484	0.002322	0.00251	0	0.008739	0.000944	0.013941	0.000845	0	0.085951	0.032576	0.002634	0.09197	0.039833	Bacteria	Bacteroidetes	Bacteroidia	Flavobacteriales	Flavobacteriaceae	Flavobacterium	Flavobacterium_johnsoniae
OTU000163	1483	33	1	28	64	4	6	0	2	430	0	0	1	6	0	535	3	3	16	138	213	0.027096	0.000779	0.023145	0.051101	0.003152	0.004973	0	0.001548	0.359787	0	0	0.000944	0.00697	0	0.635513	0.002579	0.002715	0.014047	0.130844	0.173152	Bacteria	Actinobacteria	Actinobacteria	Micrococcales	Microbacteriaceae
OTU000164	1475	1329	2	10	3	11	0	2	9	0	1	7	0	0	0	39	0	5	28	0	29	1.09121	0.001557	0.008266	0.002395	0.008667	0	0.00164	0.006966	0	0.001187	0.006117	0	0	0	0.046327	0	0.004524	0.024582	0	0.023575	Bacteria	Firmicutes	Bacilli	Lactobacillales	Enterococcaceae	Enterococcus
OTU000165	1463	191	27	255	159	462	3	156	85	72	40	0	0	3	0	0	0	0	4	0	6	0.156826	0.021022	0.210789	0.126955	0.364017	0.002486	0.127929	0.065786	0.060243	0.04748	0	0	0.003485	0	0	0	0	0.003512	0	0.004878	Bacteria	Proteobacteria	Gammaproteobacteria	Xanthomonadales	Xanthomonadaceae	Luteimonas
OTU000166	1445	0	3	5	1	1414	1	0	20	0	0	0	0	0	0	0	0	0	0	0	1	0	0.002336	0.004133	0.000798	1.11411	0.000829	0	0.015479	0	0	0	0	0	0	0	0	0	0	0	0.000813	Bacteria	Firmicutes	Clostridia	Clostridiales	Peptostreptococcaceae	Proteocatella
OTU000167	1438	107	57	632	157	96	126	4	43	35	63	0	5	35	0	0	0	7	18	40	13	0.087855	0.04438	0.522426	0.125358	0.07564	0.104424	0.00328	0.03328	0.029285	0.074781	0	0.00472	0.040661	0	0	0	0.006334	0.015803	0.037926	0.010568	Bacteria	Proteobacteria	Deltaproteobacteria	Bdellovibrionales	Bacteriovoracaceae	Peredibacter	Bacteriovorax_sp_EPA
OTU000168	1434	172	138	597	4	5	99	4	48	28	109	8	7	19	121	14	27	10	12	1	11	0.141226	0.107446	0.493494	0.003194	0.00394	0.082047	0.00328	0.03715	0.023428	0.129383	0.006991	0.006608	0.022073	0.102234	0.01663	0.023207	0.009049	0.010535	0.000948	0.008942	Bacteria	Proteobacteria	Alphaproteobacteria	Rhizobiales	Xanthobacteraceae	Bradyrhizobium
OTU000169	1424	1	0	0	0	0	0	0	0	0	1	1336	1	51	0	0	1	1	27	1	4	0.000821	0	0	0	0	0	0	0	0	0.001187	1.16753	0.000944	0.059249	0	0	0.00086	0.000905	0.023704	0.000948	0.003252	Bacteria	Nitrospirae	Nitrospira	Nitrospirales	Nitrospiraceae	Nitrospira
OTU000170	1420	407	109	169	200	528	0	0	0	0	0	0	0	0	0	0	0	0	4	1	2	0.334179	0.084867	0.139699	0.159692	0.41602	0	0	0	0	0	0	0	0	0	0	0	0	0.003512	0.000948	0.001626	Bacteria	Verrucomicrobia	Verrucomicrobiae	Opitutales	Opitutaceae	IMCC26134
OTU000171	1418	2	1	13	19	521	8	0	40	170	60	139	67	1	0	8	1	21	2	2	343	0.001642	0.000779	0.010746	0.015171	0.410505	0.00663	0	0.030958	0.142242	0.07122	0.121472	0.063246	0.001162	0	0.009503	0.00086	0.019003	0.001756	0.001896	0.278832	Bacteria	Proteobacteria	Gammaproteobacteria	Betaproteobacteriales	Burkholderiaceae	Massilia
OTU000172	1413	0	0	0	0	0	0	0	0	0	0	461	0	804	120	0	23	0	4	1	0	0	0	0	0	0	0	0	0	0	0	0.402866	0	0.934037	0.101389	0	0.019769	0	0.003512	0.000948	0	Bacteria	Chlamydiae	Chlamydiae	Chlamydiales	Parachlamydiaceae
OTU000173	1413	2	1	1	0	140	94	1160	2	3	0	0	0	0	0	0	0	1	9	0	0	0.001642	0.000779	0.000827	0	0.110308	0.077904	0.951264	0.001548	0.00251	0	0	0	0	0	0	0	0.000905	0.007901	0	0	Bacteria	Proteobacteria	Gammaproteobacteria	Betaproteobacteriales	Rhodocyclaceae
OTU000174	1413	1	0	50	0	0	0	0	0	0	0	524	2	643	0	0	0	0	192	0	1	0.000821	0	0.041331	0	0	0	0	0	0	0	0.457922	0.001888	0.746997	0	0	0	0	0.168564	0	0.000813	Bacteria	Planctomycetes	Planctomycetacia	Gemmatales	Gemmataceae	Zavarzinella
OTU000175	1387	1	0	3	136	14	199	53	1	5	2	1	280	6	0	2	59	183	353	27	62	0.000821	0	0.00248	0.108591	0.011031	0.164924	0.043463	0.000774	0.004184	0.002374	0.000874	0.264313	0.00697	0	0.002376	0.050711	0.165594	0.309913	0.0256	0.050401	Bacteria	Proteobacteria	Gammaproteobacteria	Pseudomonadales	Pseudomonadaceae	Pseudomonas	Pseudomonas_oryzihabitans
OTU000176	1370	2	2	1	0	1	0	0	0	278	0	0	1	0	807	3	98	97	1	1	78	0.001642	0.001557	0.000827	0	0.000788	0	0	0	0.232607	0	0	0.000944	0	0.681841	0.003564	0.084232	0.087774	0.000878	0.000948	0.063408	Bacteria	Firmicutes	Bacilli	Lactobacillales	Lactobacillaceae	Lactobacillus	Lactobacillus_gasseri
OTU000177	1369	169	3	176	2	0	377	5	15	131	5	10	1	0	0	3	1	0	278	1	192	0.138762	0.002336	0.145486	0.001597	0	0.312443	0.0041	0.011609	0.10961	0.005935	0.008739	0.000944	0	0	0.003564	0.00086	0	0.244067	0.000948	0.156081	Bacteria	Firmicutes	Bacilli	Lactobacillales	Streptococcaceae	Streptococcus	Streptococcus_gallolyticus_subsp_macedonicus
OTU000178	1364	0	0	1	0	0	0	57	0	0	0	389	1	858	30	0	0	2	17	7	2	0	0	0.000827	0	0	0	0.046743	0	0	0	0.339946	0.000944	0.99677	0.025347	0	0	0.00181	0.014925	0.006637	0.001626	Bacteria	Bacteroidetes	Bacteroidia
OTU000179	1338	0	0	0	0	0	0	0	0	0	0	703	2	633	0	0	0	0	0	0	0	0	0	0	0	0	0	0	0	0	0	0.614349	0.001888	0.73538	0	0	0	0	0	0	0	Bacteria	Planctomycetes	Planctomycetacia	Gemmatales	Gemmataceae	Fimbriiglobus
OTU000180	1333	214	1	123	28	11	0	513	31	81	0	0	0	7	1	0	98	126	81	3	15	0.175711	0.000779	0.101675	0.022357	0.008667	0	0.420688	0.023993	0.067774	0	0	0	0.008132	0.000845	0	0.084232	0.114016	0.071113	0.002844	0.012194	Bacteria	Bacteroidetes	Bacteroidia	Bacteroidales	Bacteroidaceae	Bacteroides
OTU000181	1332	0	0	0	11	0	17	0	0	0	1	671	1	604	4	5	0	2	9	4	3	0	0	0	0.008783	0	0.014089	0	0	0	0.001187	0.586385	0.000944	0.701689	0.00338	0.005939	0	0.00181	0.007901	0.003793	0.002439	Bacteria	Proteobacteria	Alphaproteobacteria	Sphingomonadales	Sphingomonadaceae	Sphingorhabdus
OTU000182	1315	6	0	1	197	219	0	0	1	2	0	3	1	0	0	33	1	706	143	1	1	0.004926	0	0.000827	0.157297	0.172554	0	0	0.000774	0.001673	0	0.002622	0.000944	0	0	0.0392	0.00086	0.63885	0.125545	0.000948	0.000813	Bacteria	Proteobacteria	Gammaproteobacteria	Enterobacteriales	Enterobacteriaceae	Hafnia-Obesumbacterium
OTU000183	1294	0	0	0	0	0	0	0	0	0	0	398	2	429	390	0	0	0	70	3	2	0	0	0	0	0	0	0	0	0	0	0.347811	0.001888	0.498385	0.329514	0	0	0	0.061456	0.002844	0.001626	Bacteria	Planctomycetes	Planctomycetacia	Pirellulales	Pirellulaceae	Pirellula
OTU000184	1294	76	1	4	2	1	1	1	0	0	2	893	5	122	103	3	0	2	73	3	2	0.062402	0.000779	0.003306	0.001597	0.000788	0.000829	0.00082	0	0	0.002374	0.78039	0.00472	0.141732	0.087026	0.003564	0	0.00181	0.06409	0.002844	0.001626	Bacteria	Proteobacteria	Gammaproteobacteria	Betaproteobacteriales	Burkholderiaceae
OTU000185	1290	0	0	0	81	26	574	1	0	29	100	8	137	8	2	176	3	49	11	13	72	0	0	0	0.064675	0.020486	0.475709	0.00082	0	0.024265	0.1187	0.006991	0.129325	0.009294	0.00169	0.209066	0.002579	0.044339	0.009657	0.012326	0.05853	Bacteria	Bacteroidetes	Bacteroidia	Flavobacteriales	Weeksellaceae	Empedobacter	Empedobacter_brevis
OTU000186	1288	0	0	0	0	0	0	0	0	0	0	337	0	444	501	0	0	1	1	2	2	0	0	0	0	0	0	0	0	0	0	0.294503	0	0.515811	0.423299	0	0	0.000905	0.000878	0.001896	0.001626	Bacteria	Planctomycetes	Planctomycetacia	Planctomycetales	Rubinisphaeraceae	SH-PL14
OTU000187	1266	6	4	1	1	2	2	1244	4	2	0	0	0	0	0	0	0	0	0	0	0	0.004926	0.003114	0.000827	0.000798	0.001576	0.001658	1.02015	0.003096	0.001673	0	0	0	0	0	0	0	0	0	0	0	Bacteria	Proteobacteria	Gammaproteobacteria	SAR86_clade
OTU000188	1253	1	0	20	0	5	43	2	0	0	1	610	3	419	124	1	11	0	7	3	3	0.000821	0	0.016532	0	0.00394	0.035637	0.00164	0	0	0.001187	0.533077	0.002832	0.486768	0.104769	0.001188	0.009455	0	0.006146	0.002844	0.002439	Bacteria	Proteobacteria	Alphaproteobacteria	Reyranellales	Reyranellaceae	Reyranella
OTU000189	1248	0	0	0	0	0	0	0	0	0	0	480	0	435	285	0	43	0	3	2	0	0	0	0	0	0	0	0	0	0	0	0.41947	0	0.505356	0.240799	0	0.036959	0	0.002634	0.001896	0	Bacteria	Verrucomicrobia	Verrucomicrobiae	Pedosphaerales	Pedosphaeraceae
OTU000190	1239	2	1	40	449	0	1	0	594	0	0	0	143	0	0	9	0	0	0	0	0	0.001642	0.000779	0.033065	0.358509	0	0.000829	0	0.459731	0	0	0	0.134988	0	0	0.010691	0	0	0	0	0	Bacteria	Planctomycetes	Planctomycetacia	Pirellulales	Pirellulaceae	Pir4_lineage
OTU000191	1239	0	0	0	0	0	0	0	0	1239	0	0	0	0	0	0	0	0	0	0	0	0	0	0	0	0	0	0	0	1.03669	0	0	0	0	0	0	0	0	0	0	0	Bacteria
OTU000192	1220	0	0	0	0	0	0	0	0	0	1	304	0	536	376	0	0	0	2	1	0	0	0	0	0	0	0	0	0	0	0.001187	0.265665	0	0.622691	0.317686	0	0	0	0.001756	0.000948	0	Bacteria	Planctomycetes	Planctomycetacia	Pirellulales	Pirellulaceae	Pirellula	Pirellula_sp_SH-Sr6A
OTU000193	1218	204	1	110	82	163	1	233	15	72	1	238	0	77	0	1	0	0	18	0	2	0.1675	0.000779	0.090929	0.065474	0.12843	0.000829	0.191073	0.011609	0.060243	0.001187	0.207987	0	0.089454	0	0.001188	0	0	0.015803	0	0.001626	Bacteria	Bacteroidetes	Bacteroidia	Sphingobacteriales	Sphingobacteriaceae	Pedobacter
OTU000194	1214	0	0	4	0	4	1	14	0	0	1	411	19	588	91	1	17	2	56	4	1	0	0	0.003306	0	0.003152	0.000829	0.011481	0	0	0.001187	0.359172	0.017936	0.683101	0.076887	0.001188	0.014612	0.00181	0.049165	0.003793	0.000813	Bacteria	Proteobacteria	Alphaproteobacteria	Rhodobacterales	Rhodobacteraceae
OTU000195	1213	90	224	855	1	3	1	18	1	1	0	0	0	0	0	0	0	0	4	0	15	0.073897	0.174405	0.706763	0.000798	0.002364	0.000829	0.014761	0.000774	0.000837	0	0	0	0	0	0	0	0	0.003512	0	0.012194	Bacteria	Firmicutes	Clostridia	Clostridiales	Lachnospiraceae	Lachnoclostridium_5
OTU000196	1209	158	41	12	0	1	16	176	1	34	190	3	9	1	17	174	181	1	32	135	27	0.12973	0.031922	0.009919	0	0.000788	0.01326	0.14433	0.000774	0.028448	0.22553	0.002622	0.008496	0.001162	0.014363	0.20669	0.15557	0.000905	0.028094	0.128	0.021949	Bacteria	Proteobacteria	Gammaproteobacteria	Betaproteobacteriales	Burkholderiaceae	Comamonas	Comamonas_testosteroni
OTU000197	1208	0	0	0	0	0	0	0	0	0	0	0	6	0	1193	2	0	0	2	2	3	0	0	0	0	0	0	0	0	0	0	0	0.005664	0	1.00798	0.002376	0	0	0.001756	0.001896	0.002439	Bacteria	Bacteroidetes	Bacteroidia	Flavobacteriales	Flavobacteriaceae	Maribacter
OTU000198	1208	139	2	438	20	365	49	19	1	59	108	1	0	0	0	0	0	0	3	0	4	0.11413	0.001557	0.362061	0.015969	0.28759	0.040609	0.015581	0.000774	0.049366	0.128196	0.000874	0	0	0	0	0	0	0.002634	0	0.003252	Bacteria	Deinococcus-Thermus	Deinococci	Deinococcales	Deinococcaceae	Deinococcus
OTU000199	1197	104	31	2	139	51	524	76	112	45	112	0	0	0	0	0	0	0	0	0	1	0.085392	0.024136	0.001653	0.110986	0.040184	0.434271	0.062324	0.086683	0.037652	0.132944	0	0	0	0	0	0	0	0	0	0.000813	Bacteria	Proteobacteria	Gammaproteobacteria	Enterobacteriales	Enterobacteriaceae	Pectobacterium	Pectobacterium_carotovorum_subsp_carotovorum
OTU000200	1197	1	2	1	0	0	0	0	0	0	1	0	1	3	1181	0	3	0	1	1	2	0.000821	0.001557	0.000827	0	0	0	0	0	0	0.001187	0	0.000944	0.003485	0.997837	0	0.002579	0	0.000878	0.000948	0.001626	Bacteria	Proteobacteria	Deltaproteobacteria	Desulfovibrionales	Desulfovibrionaceae
OTU000201	1191	1	0	0	1	1003	1	106	66	0	0	9	0	2	2	0	0	0	0	0	0	0.000821	0	0	0.000798	0.79028	0.000829	0.086926	0.051081	0	0	0.007865	0	0.002323	0.00169	0	0	0	0	0	0	Bacteria	Proteobacteria	Gammaproteobacteria	Betaproteobacteriales	Rhodocyclaceae	Dechloromonas
OTU000202	1187	67	2	289	6	25	15	21	181	66	181	28	1	1	0	24	0	155	55	42	28	0.055012	0.001557	0.238894	0.004791	0.019698	0.012431	0.017221	0.140086	0.055223	0.214847	0.024469	0.000944	0.001162	0	0.028509	0	0.140258	0.048287	0.039822	0.022762	Bacteria	Actinobacteria	Actinobacteria	Micrococcales	Micrococcaceae
OTU000203	1185	2	322	50	11	6	80	4	129	0	107	7	3	8	220	0	13	64	71	14	74	0.001642	0.250707	0.041331	0.008783	0.004727	0.066301	0.00328	0.099841	0	0.127009	0.006117	0.002832	0.009294	0.18588	0	0.011174	0.057913	0.062334	0.013274	0.060156	Bacteria	Firmicutes	Bacilli	Bacillales	Bacillaceae	Fictibacillus	Fictibacillus_barbaricus
OTU000204	1171	0	0	0	0	0	0	0	0	0	1	393	0	563	183	1	21	3	1	2	3	0	0	0	0	0	0	0	0	0	0.001187	0.343441	0	0.654058	0.154618	0.001188	0.01805	0.002715	0.000878	0.001896	0.002439	Bacteria	Proteobacteria	Alphaproteobacteria	Rhodobacterales	Rhodobacteraceae	Defluviimonas
OTU000205	1152	2	44	229	18	258	12	1	110	34	112	178	0	142	2	0	2	0	3	1	4	0.001642	0.034258	0.189297	0.014372	0.203282	0.009945	0.00082	0.085135	0.028448	0.132944	0.155554	0	0.164967	0.00169	0	0.001719	0	0.002634	0.000948	0.003252	Bacteria	Proteobacteria	Gammaproteobacteria	Xanthomonadales	Xanthomonadaceae	Thermomonas
OTU000206	1148	139	100	199	47	278	0	39	82	112	143	1	1	0	0	0	0	0	1	4	2	0.11413	0.077859	0.164498	0.037528	0.219041	0	0.031982	0.063465	0.093712	0.169741	0.000874	0.000944	0	0	0	0	0	0.000878	0.003793	0.001626	Bacteria	Proteobacteria	Gammaproteobacteria	Xanthomonadales	Xanthomonadaceae	Lysobacter
OTU000207	1137	0	0	0	0	0	1	193	0	0	0	335	3	585	2	0	2	6	6	1	3	0	0	0	0	0	0.000829	0.158271	0	0	0	0.292755	0.002832	0.679616	0.00169	0	0.001719	0.005429	0.005268	0.000948	0.002439	Bacteria	Proteobacteria	Gammaproteobacteria	Xanthomonadales	Rhodanobacteraceae
OTU000208	1126	240	372	272	0	147	0	69	0	0	0	0	0	0	0	0	0	0	2	0	24	0.197059	0.289636	0.224842	0	0.115824	0	0.056584	0	0	0	0	0	0	0	0	0	0	0.001756	0	0.01951	Bacteria	Firmicutes	Clostridia	Clostridiales	Ruminococcaceae
OTU000209	1122	2	1	2	1098	2	1	3	6	1	0	0	0	0	0	0	6	0	0	0	0	0.001642	0.000779	0.001653	0.87671	0.001576	0.000829	0.00246	0.004644	0.000837	0	0	0	0	0	0	0.005157	0	0	0	0	Bacteria	Proteobacteria	Gammaproteobacteria	Vibrionales	Vibrionaceae	Vibrio
OTU000210	1122	0	0	0	0	0	0	0	0	0	0	1	480	1	0	0	0	639	0	1	0	0	0	0	0	0	0	0	0	0	0	0.000874	0.453108	0.001162	0	0	0	0.578223	0	0.000948	0	Bacteria	Patescibacteria	Parcubacteria	Candidatus_Moranbacteria
OTU000211	1117	3	1	2	1	3	0	1106	1	0	0	0	0	0	0	0	0	0	0	0	0	0.002463	0.000779	0.001653	0.000798	0.002364	0	0.906981	0.000774	0	0	0	0	0	0	0	0	0	0	0	0	Bacteria	Epsilonbacteraeota	Campylobacteria	Campylobacterales	Helicobacteraceae	Helicobacter	Helicobacter_sp_MIT_03-1616
OTU000212	1107	4	2	24	130	12	168	56	134	78	182	1	3	0	0	0	0	0	252	51	10	0.003284	0.001557	0.019839	0.1038	0.009455	0.139232	0.045923	0.10371	0.065264	0.216034	0.000874	0.002832	0	0	0	0	0	0.221241	0.048355	0.008129	Bacteria	Armatimonadetes	Fimbriimonadia	Fimbriimonadales	Fimbriimonadaceae
OTU000213	1100	204	1	611	105	129	7	0	0	26	4	0	0	0	0	0	0	0	1	0	12	0.1675	0.000779	0.505067	0.083838	0.101641	0.005801	0	0	0.021755	0.004748	0	0	0	0	0	0	0	0.000878	0	0.009755	Bacteria	Deinococcus-Thermus	Deinococci	Deinococcales	Deinococcaceae	Deinococcus
OTU000214	1096	65	4	14	33	21	7	39	10	2	48	14	7	8	0	12	12	8	271	473	48	0.05337	0.003114	0.011573	0.026349	0.016546	0.005801	0.031982	0.00774	0.001673	0.056976	0.012235	0.006608	0.009294	0	0.014254	0.010314	0.007239	0.237922	0.448473	0.03902	Bacteria	Cyanobacteria	Oxyphotobacteria	Chloroplast
OTU000215	1093	307	1	306	102	338	1	2	20	2	3	0	0	0	0	0	0	0	6	0	5	0.252071	0.000779	0.252947	0.081443	0.266316	0.000829	0.00164	0.015479	0.001673	0.003561	0	0	0	0	0	0	0	0.005268	0	0.004065	Bacteria	Proteobacteria	Alphaproteobacteria	Rhodospirillales
OTU000216	1088	1	2	0	1	18	0	0	0	27	0	58	1	0	961	4	8	0	0	3	4	0.000821	0.001557	0	0.000798	0.014182	0	0	0	0.022591	0	0.050686	0.000944	0	0.811957	0.004751	0.006876	0	0	0.002844	0.003252	Bacteria	Firmicutes	Bacilli	Lactobacillales	Lactobacillaceae	Lactobacillus
OTU000217	1088	1	5	482	15	373	6	4	77	116	0	0	0	2	0	0	0	0	0	0	7	0.000821	0.003893	0.398433	0.011977	0.293893	0.004973	0.00328	0.059595	0.097059	0	0	0	0.002323	0	0	0	0	0	0	0.00569	Bacteria	Proteobacteria	Alphaproteobacteria	Rhodobacterales	Rhodobacteraceae	Amaricoccus
OTU000218	1079	0	0	0	0	0	0	0	0	0	3	251	0	411	390	1	1	14	2	2	4	0	0	0	0	0	0	0	0	0	0.003561	0.219348	0	0.477474	0.329514	0.001188	0.00086	0.012668	0.001756	0.001896	0.003252	Bacteria	Actinobacteria	Acidimicrobiia	Microtrichales	Microtrichaceae	IMCC26207
OTU000219	1071	179	171	1	17	4	155	1	3	101	232	44	10	3	0	0	60	44	27	10	9	0.146973	0.133139	0.000827	0.013574	0.003152	0.128458	0.00082	0.002322	0.084508	0.275384	0.038451	0.00944	0.003485	0	0	0.05157	0.039815	0.023704	0.009481	0.007316	Bacteria	Proteobacteria	Gammaproteobacteria	Betaproteobacteriales	Burkholderiaceae	Achromobacter
OTU000220	1061	39	0	0	0	0	0	0	0	1	3	998	4	5	0	2	2	3	1	1	2	0.032022	0	0	0	0	0	0	0	0.000837	0.003561	0.872149	0.003776	0.005809	0	0.002376	0.001719	0.002715	0.000878	0.000948	0.001626	Bacteria	Proteobacteria	Gammaproteobacteria	Betaproteobacteriales	Burkholderiaceae	Rhizobacter
OTU000221	1047	0	4	0	78	11	99	59	0	191	70	0	0	5	0	0	0	57	141	285	47	0	0.003114	0	0.06228	0.008667	0.082047	0.048383	0	0.159813	0.08309	0	0	0.005809	0	0	0	0.051579	0.12379	0.270222	0.038207	Bacteria	Cyanobacteria	Sericytochromatia
OTU000222	1034	1	1	33	23	0	65	45	0	0	3	0	1	1	0	8	12	10	13	1	817	0.000821	0.000779	0.027279	0.018365	0	0.053869	0.036902	0	0	0.003561	0	0.000944	0.001162	0	0.009503	0.010314	0.009049	0.011413	0.000948	0.664157	Bacteria	Proteobacteria	Alphaproteobacteria	Rickettsiales	Mitochondria
OTU000223	1013	46	0	234	4	157	0	1	3	66	291	0	0	113	0	4	0	0	90	2	2	0.03777	0	0.19343	0.003194	0.123703	0	0.00082	0.002322	0.055223	0.345417	0	0	0.131276	0	0.004751	0	0	0.079015	0.001896	0.001626	Bacteria	Bacteroidetes	Bacteroidia	Flavobacteriales	Flavobacteriaceae	Flavobacterium	Flavobacterium_sp_Leaf359
OTU000224	997	2	0	5	0	0	0	0	0	0	0	0	1	0	0	7	0	0	515	1	466	0.001642	0	0.004133	0	0	0	0	0	0	0	0	0.000944	0	0	0.008315	0	0	0.452139	0.000948	0.378822	Bacteria	Bacteroidetes	Bacteroidia	Bacteroidales	Bacteroidaceae	Bacteroides	Bacteroides_acidifaciens
OTU000225	995	3	2	173	137	1	1	0	0	0	2	2	31	0	533	6	39	1	60	1	3	0.002463	0.001557	0.143006	0.109389	0.000788	0.000829	0	0	0	0.002374	0.001748	0.029263	0	0.450336	0.007127	0.033521	0.000905	0.052676	0.000948	0.002439	Bacteria	Firmicutes	Clostridia	Clostridiales	Lachnospiraceae	Lachnospiraceae_NK4A136_group
OTU000226	994	63	0	61	31	1	45	0	84	95	1	65	0	0	4	3	1	0	203	95	242	0.051728	0	0.050424	0.024752	0.000788	0.037294	0	0.065012	0.079488	0.001187	0.056803	0	0	0.00338	0.003564	0.00086	0	0.178222	0.090074	0.196727	Bacteria	Proteobacteria	Alphaproteobacteria	Rhizobiales	Beijerinckiaceae	Methylobacterium
OTU000227	994	287	1	0	0	1	1	0	6	23	1	59	13	4	5	0	196	45	326	21	5	0.23565	0.000779	0	0	0.000788	0.000829	0	0.004644	0.019244	0.001187	0.05156	0.012272	0.004647	0.004225	0	0.168463	0.04072	0.286208	0.019911	0.004065	Bacteria	Proteobacteria	Gammaproteobacteria	Betaproteobacteriales	Methylophilaceae
OTU000228	988	226	1	378	38	82	0	3	5	42	140	32	0	6	0	0	0	0	31	0	4	0.185564	0.000779	0.312464	0.030342	0.064609	0	0.00246	0.00387	0.035142	0.16618	0.027965	0	0.00697	0	0	0	0	0.027216	0	0.003252	Bacteria	Bacteroidetes	Bacteroidia	Sphingobacteriales	Sphingobacteriaceae	Pedobacter
OTU000229	971	4	130	130	132	89	72	250	9	60	0	9	3	3	0	0	0	0	2	33	45	0.003284	0.101217	0.107461	0.105397	0.070125	0.059671	0.205014	0.006966	0.050203	0	0.007865	0.002832	0.003485	0	0	0	0	0.001756	0.031289	0.036581	Bacteria	Proteobacteria	Alphaproteobacteria	Caulobacterales	Caulobacteraceae	Asticcacaulis	Asticcacaulis_sp_f282011
OTU000230	953	252	32	113	106	184	26	0	2	34	166	1	0	1	0	0	1	0	30	5	0	0.206912	0.024915	0.093409	0.084637	0.144977	0.021548	0	0.001548	0.028448	0.197042	0.000874	0	0.001162	0	0	0.00086	0	0.026338	0.004741	0	Bacteria	Proteobacteria	Alphaproteobacteria	Micavibrionales
OTU000231	951	0	0	0	0	0	0	0	0	0	0	0	1	0	944	1	0	1	0	2	2	0	0	0	0	0	0	0	0	0	0	0	0.000944	0	0.797594	0.001188	0	0.000905	0	0.001896	0.001626	Bacteria	Firmicutes	Clostridia	Clostridiales	Lachnospiraceae	Fusicatenibacter
OTU000232	945	0	0	0	0	0	0	0	0	0	0	0	0	3	939	0	0	2	1	0	0	0	0	0	0	0	0	0	0	0	0	0	0	0.003485	0.793369	0	0	0.00181	0.000878	0	0	Bacteria	Acidobacteria	Blastocatellia_Subgroup_4	Blastocatellales	Blastocatellaceae	Stenotrophobacter
OTU000233	937	1	13	0	15	3	0	244	0	0	0	3	1	1	0	1	234	0	2	415	4	0.000821	0.010122	0	0.011977	0.002364	0	0.200093	0	0	0	0.002622	0.000944	0.001162	0	0.001188	0.201124	0	0.001756	0.393481	0.003252	Bacteria	Cyanobacteria	Oxyphotobacteria	Chloroplast
OTU000234	934	0	0	0	0	1	0	0	0	0	0	477	0	451	0	0	0	1	3	1	0	0	0	0	0	0.000788	0	0	0	0	0	0.416849	0	0.523943	0	0	0	0.000905	0.002634	0.000948	0	Bacteria	Planctomycetes	Planctomycetacia	Gemmatales	Gemmataceae	Fimbriiglobus
OTU000235	924	0	0	557	6	1	1	0	0	2	352	0	0	0	2	0	0	0	0	0	3	0	0	0.46043	0.004791	0.000788	0.000829	0	0	0.001673	0.417824	0	0	0	0.00169	0	0	0	0	0	0.002439	Bacteria	Bacteroidetes	Bacteroidia	Bacteroidales	Muribaculaceae
OTU000236	921	147	0	3	13	122	2	23	1	170	126	8	1	4	1	1	0	173	3	122	1	0.120699	0	0.00248	0.01038	0.096126	0.001658	0.018861	0.000774	0.142242	0.149562	0.006991	0.000944	0.004647	0.000845	0.001188	0	0.156546	0.002634	0.115674	0.000813	Bacteria	Proteobacteria	Gammaproteobacteria	Betaproteobacteriales	Burkholderiaceae
OTU000237	906	15	1	104	76	150	114	167	22	59	162	13	0	1	0	0	0	11	0	2	9	0.012316	0.000779	0.085969	0.060683	0.118187	0.094479	0.136949	0.017027	0.049366	0.192294	0.011361	0	0.001162	0	0	0	0.009954	0	0.001896	0.007316	Bacteria	Proteobacteria	Deltaproteobacteria	Bdellovibrionales	Bacteriovoracaceae	Bacteriovorax
OTU000238	904	0	0	1	1	1	0	880	0	0	0	21	0	0	0	0	0	0	0	0	0	0	0	0.000827	0.000798	0.000788	0	0.721649	0	0	0	0.018352	0	0	0	0	0	0	0	0	0	Bacteria	Bacteroidetes	Bacteroidia	Bacteroidales	Muribaculaceae
OTU000239	904	202	3	124	53	66	43	37	82	54	116	17	7	6	0	10	12	0	3	11	58	0.165858	0.002336	0.102501	0.042318	0.052002	0.035637	0.030342	0.063465	0.045183	0.137692	0.014856	0.006608	0.00697	0	0.011879	0.010314	0	0.002634	0.01043	0.047149	Bacteria	Actinobacteria	Actinobacteria	Micrococcales	Microbacteriaceae	Microbacterium
OTU000240	902	5	31	285	89	103	2	124	46	60	59	68	3	4	2	1	2	2	1	7	8	0.004105	0.024136	0.235588	0.071063	0.081155	0.001658	0.101687	0.035602	0.050203	0.070033	0.059425	0.002832	0.004647	0.00169	0.001188	0.001719	0.00181	0.000878	0.006637	0.006503	Bacteria	Proteobacteria	Gammaproteobacteria	Betaproteobacteriales	Burkholderiaceae
OTU000241	901	8	0	8	15	4	1	70	50	13	0	0	4	2	0	640	2	31	8	1	44	0.006569	0	0.006613	0.011977	0.003152	0.000829	0.057404	0.038698	0.010877	0	0	0.003776	0.002323	0	0.760239	0.001719	0.028052	0.007024	0.000948	0.035769	Bacteria	Bacteroidetes	Bacteroidia	Flavobacteriales	Weeksellaceae	Chryseobacterium
OTU000242	897	0	0	0	1	0	0	0	0	0	0	3	2	0	884	0	1	1	3	1	1	0	0	0	0.000798	0	0	0	0	0	0	0.002622	0.001888	0	0.746899	0	0.00086	0.000905	0.002634	0.000948	0.000813	Bacteria	Actinobacteria	Actinobacteria	Bifidobacteriales	Bifidobacteriaceae	Bifidobacterium
OTU000243	892	154	19	224	157	238	25	0	13	54	8	0	0	0	0	0	0	0	0	0	0	0.126446	0.014793	0.185164	0.125358	0.187524	0.020719	0	0.010061	0.045183	0.009496	0	0	0	0	0	0	0	0	0	0	Bacteria	Bacteroidetes	Bacteroidia	Sphingobacteriales	Sphingobacteriaceae	Sphingobacterium
OTU000244	888	1	3	280	106	295	0	0	159	34	9	0	0	0	0	0	0	0	0	0	1	0.000821	0.002336	0.231455	0.084637	0.232435	0	0	0.123059	0.028448	0.010683	0	0	0	0	0	0	0	0	0	0.000813	Bacteria	Bacteroidetes	Bacteroidia	Cytophagales	Cyclobacteriaceae	Algoriphagus
OTU000245	881	0	0	0	0	0	0	0	0	0	0	366	0	442	0	0	0	1	71	1	0	0	0	0	0	0	0	0	0	0	0	0.319846	0	0.513488	0	0	0	0.000905	0.062334	0.000948	0	Bacteria	Planctomycetes	Planctomycetacia	Planctomycetales
OTU000246	880	143	0	11	1	16	42	69	47	39	26	20	11	16	0	3	233	14	102	28	59	0.117414	0	0.009093	0.000798	0.012607	0.034808	0.056584	0.036376	0.032632	0.030862	0.017478	0.010384	0.018588	0	0.003564	0.200265	0.012668	0.08955	0.026548	0.047962	Bacteria	Proteobacteria	Gammaproteobacteria	Pseudomonadales	Pseudomonadaceae	Pseudomonas	Pseudomonas_peli
OTU000247	878	1	0	54	106	86	7	34	24	35	46	26	2	1	1	1	177	0	21	123	133	0.000821	0	0.044638	0.084637	0.067761	0.005801	0.027882	0.018575	0.029285	0.054602	0.022721	0.001888	0.001162	0.000845	0.001188	0.152132	0	0.018437	0.116622	0.108119	Bacteria	Actinobacteria	Actinobacteria	Corynebacteriales	Nocardiaceae	Rhodococcus
OTU000248	869	0	0	0	0	0	0	0	0	0	0	864	1	1	0	0	1	0	1	1	0	0	0	0	0	0	0	0	0	0	0	0.755047	0.000944	0.001162	0	0	0.00086	0	0.000878	0.000948	0	Bacteria	Planctomycetes	OM190
OTU000249	860	0	0	0	0	0	0	0	0	0	0	853	1	2	2	0	0	1	0	0	1	0	0	0	0	0	0	0	0	0	0	0.745434	0.000944	0.002323	0.00169	0	0	0.000905	0	0	0.000813	Bacteria	Proteobacteria	Deltaproteobacteria	Myxococcales	Sandaracinaceae
OTU000250	850	0	7	0	11	63	0	0	0	60	0	0	21	0	0	0	0	0	0	686	2	0	0.00545	0	0.008783	0.049639	0	0	0	0.050203	0	0	0.019823	0	0	0	0	0	0	0.650428	0.001626	Bacteria	Bacteroidetes	Bacteroidia
OTU000251	838	0	1	1	117	112	1	0	24	33	0	0	0	1	1	20	516	0	10	1	0	0	0.000779	0.000827	0.09342	0.088247	0.000829	0	0.018575	0.027612	0	0	0	0.001162	0.000845	0.023757	0.443505	0	0.008779	0.000948	0	Bacteria	Proteobacteria	Gammaproteobacteria	Alteromonadales	Pseudoalteromonadaceae	Pseudoalteromonas
OTU000252	836	1	0	0	0	0	0	1	0	0	1	430	2	381	2	3	3	1	8	1	2	0.000821	0	0	0	0	0	0.00082	0	0	0.001187	0.375776	0.001888	0.442622	0.00169	0.003564	0.002579	0.000905	0.007024	0.000948	0.001626	Bacteria	Proteobacteria	Gammaproteobacteria	Betaproteobacteriales	Burkholderiaceae	AAP99
OTU000253	826	77	3	408	4	15	22	11	98	2	19	0	1	2	1	2	0	0	4	70	87	0.063223	0.002336	0.337263	0.003194	0.011819	0.018233	0.009021	0.075848	0.001673	0.022553	0	0.000944	0.002323	0.000845	0.002376	0	0	0.003512	0.06637	0.070724	Bacteria	Proteobacteria	Alphaproteobacteria	Rhizobiales	Beijerinckiaceae	Methylobacterium
OTU000254	813	0	0	0	140	0	160	0	0	259	0	93	6	23	1	0	0	0	64	65	2	0	0	0	0.111784	0	0.132602	0	0	0.216709	0	0.081272	0.005664	0.02672	0.000845	0	0	0	0.056188	0.061629	0.001626	Bacteria	Verrucomicrobia	Verrucomicrobiae	Verrucomicrobiales	Verrucomicrobiaceae	Prosthecobacter
OTU000255	813	0	0	93	2	0	199	0	0	0	0	12	0	0	0	322	78	15	1	3	88	0	0	0.076876	0.001597	0	0.164924	0	0	0	0	0.010487	0	0	0	0.382495	0.067041	0.013573	0.000878	0.002844	0.071537	Bacteria	Firmicutes	Bacilli	Lactobacillales	Leuconostocaceae	Weissella
OTU000256	809	0	0	0	0	0	0	0	0	0	0	807	0	0	0	0	0	0	2	0	0	0	0	0	0	0	0	0	0	0	0	0.705235	0	0	0	0	0	0	0.001756	0	0	Bacteria	Verrucomicrobia	Verrucomicrobiae	Pedosphaerales	Pedosphaeraceae
OTU000257	807	0	0	0	0	0	0	0	0	6	0	96	1	1	0	646	0	0	0	1	56	0	0	0	0	0	0	0	0	0.00502	0	0.083894	0.000944	0.001162	0	0.767367	0	0	0	0.000948	0.045524	Bacteria	Firmicutes	Bacilli	Lactobacillales	Streptococcaceae	Lactococcus	Lactococcus_garvieae_subsp_garvieae
OTU000258	807	0	0	0	0	0	0	0	0	0	0	0	1	0	802	1	0	0	1	0	2	0	0	0	0	0	0	0	0	0	0	0	0.000944	0	0.677617	0.001188	0	0	0.000878	0	0.001626	Bacteria	Proteobacteria	Alphaproteobacteria	Rhodobacterales	Rhodobacteraceae
OTU000259	795	0	12	1	59	31	8	0	338	2	0	2	5	0	174	1	68	42	42	4	6	0	0.009343	0.000827	0.047109	0.024425	0.00663	0	0.261598	0.001673	0	0.001748	0.00472	0	0.147014	0.001188	0.058446	0.038005	0.036873	0.003793	0.004878	Bacteria	Firmicutes	Bacilli	Bacillales	Bacillaceae	Bacillus
OTU000260	788	0	0	0	0	0	0	0	0	0	1	0	1	0	773	2	1	0	8	0	2	0	0	0	0	0	0	0	0	0	0.001187	0	0.000944	0	0.653114	0.002376	0.00086	0	0.007024	0	0.001626	Bacteria	Proteobacteria	Alphaproteobacteria	Rhodobacterales	Rhodobacteraceae
OTU000261	786	0	0	0	20	0	0	0	0	0	129	124	44	1	276	0	43	25	88	32	4	0	0	0	0.015969	0	0	0	0	0	0.153123	0.108363	0.041535	0.001162	0.233195	0	0.036959	0.022622	0.077259	0.030341	0.003252	Bacteria	Actinobacteria	Actinobacteria	Corynebacteriales	Corynebacteriaceae	Lawsonella
OTU000262	779	0	0	0	1	29	279	0	19	1	0	1	0	1	429	15	1	1	0	1	1	0	0	0	0.000798	0.02285	0.231224	0	0.014705	0.000837	0	0.000874	0	0.001162	0.362466	0.017818	0.00086	0.000905	0	0.000948	0.000813	Bacteria	Actinobacteria	Coriobacteriia	Coriobacteriales	Atopobiaceae	Coriobacteriaceae_UCG-002
OTU000263	777	0	0	0	0	0	0	0	0	0	0	0	0	0	772	1	0	1	1	1	1	0	0	0	0	0	0	0	0	0	0	0	0	0	0.652269	0.001188	0	0.000905	0.000878	0.000948	0.000813	Bacteria	Cyanobacteria	Oxyphotobacteria	Chloroplast
OTU000264	769	0	0	0	0	0	0	0	0	0	0	0	0	1	765	0	1	0	1	1	0	0	0	0	0	0	0	0	0	0	0	0	0	0.001162	0.646355	0	0.00086	0	0.000878	0.000948	0	Bacteria	Firmicutes	Clostridia	Clostridiales
OTU000265	766	0	0	2	0	0	0	0	0	0	2	245	2	403	72	0	1	0	6	0	33	0	0	0.001653	0	0	0	0	0	0	0.002374	0.214105	0.001888	0.46818	0.060833	0	0.00086	0	0.005268	0	0.026826	Bacteria	Proteobacteria	Alphaproteobacteria	Azospirillales	Azospirillales_Incertae_Sedis	Stella
OTU000266	763	1	2	0	1	1	0	758	0	0	0	0	0	0	0	0	0	0	0	0	0	0.000821	0.001557	0	0.000798	0.000788	0	0.621602	0	0	0	0	0	0	0	0	0	0	0	0	0	Bacteria	Bacteroidetes	Bacteroidia	Cytophagales	Cyclobacteriaceae	Tunicatimonas	Tunicatimonas_pelagia
OTU000267	762	2	3	741	1	0	0	1	3	0	0	0	0	0	0	2	0	0	0	0	9	0.001642	0.002336	0.612528	0.000798	0	0	0.00082	0.002322	0	0	0	0	0	0	0.002376	0	0	0	0	0.007316	Bacteria	Firmicutes	Bacilli	Bacillales	Planococcaceae	Sporosarcina
OTU000268	761	0	1	1	4	0	0	754	1	0	0	0	0	0	0	0	0	0	0	0	0	0	0.000779	0.000827	0.003194	0	0	0.618322	0.000774	0	0	0	0	0	0	0	0	0	0	0	0	Bacteria	Acidobacteria	Acidobacteriia	Solibacterales	Solibacteraceae_Subgroup_3	PAUC26f
OTU000269	746	2	0	0	0	0	0	0	0	0	0	251	0	364	0	0	0	0	126	2	1	0.001642	0	0	0	0	0	0	0	0	0	0.219348	0	0.422872	0	0	0	0	0.11062	0.001896	0.000813	Bacteria	Planctomycetes	Planctomycetacia	Pirellulales	Pirellulaceae	Pirellula
OTU000270	746	1	2	321	47	58	2	0	189	65	34	0	9	1	0	0	0	0	0	9	8	0.000821	0.001557	0.265346	0.037528	0.045699	0.001658	0	0.146278	0.054386	0.040358	0	0.008496	0.001162	0	0	0	0	0	0.008533	0.006503	Bacteria	Actinobacteria	Actinobacteria	Micrococcales	Micrococcaceae	Kocuria
OTU000271	744	5	1	0	0	0	1	737	0	0	0	0	0	0	0	0	0	0	0	0	0	0.004105	0.000779	0	0	0	0.000829	0.604381	0	0	0	0	0	0	0	0	0	0	0	0	0	Bacteria	Patescibacteria	Gracilibacteria	Absconditabacteriales_SR1
OTU000272	737	0	0	0	0	0	0	0	0	0	1	2	0	1	725	0	0	0	0	8	0	0	0	0	0	0	0	0	0	0	0.001187	0.001748	0	0.001162	0.612559	0	0	0	0	0.007585	0	Bacteria	Firmicutes	Clostridia	Clostridiales	Ruminococcaceae	Ruminococcaceae_UCG-014
OTU000273	736	0	0	0	0	0	0	0	0	0	0	0	1	0	730	0	1	0	2	2	0	0	0	0	0	0	0	0	0	0	0	0	0.000944	0	0.616783	0	0.00086	0	0.001756	0.001896	0	Bacteria	Firmicutes	Clostridia	Clostridiales	Lachnospiraceae
OTU000274	735	0	0	0	0	0	0	0	0	0	0	0	1	1	724	2	2	2	0	1	2	0	0	0	0	0	0	0	0	0	0	0	0.000944	0.001162	0.611714	0.002376	0.001719	0.00181	0	0.000948	0.001626	Bacteria	Firmicutes	Clostridia	Clostridiales	Lachnospiraceae
OTU000275	733	0	2	0	0	86	184	61	0	0	0	144	1	113	102	0	11	24	3	0	2	0	0.001557	0	0	0.067761	0.152492	0.050023	0	0	0	0.125841	0.000944	0.131276	0.086181	0	0.009455	0.021717	0.002634	0	0.001626	Bacteria	Planctomycetes	Planctomycetacia	Pirellulales	Pirellulaceae
OTU000276	731	0	0	1	0	0	0	0	0	0	1	2	0	1	1	560	28	1	2	1	133	0	0	0.000827	0	0	0	0	0	0	0.001187	0.001748	0	0.001162	0.000845	0.66521	0.024066	0.000905	0.001756	0.000948	0.108119	Bacteria	Firmicutes	Erysipelotrichia	Erysipelotrichales	Erysipelotrichaceae	Erysipelothrix
OTU000277	730	0	2	0	0	0	1	726	1	0	0	0	0	0	0	0	0	0	0	0	0	0	0.001557	0	0	0	0.000829	0.59536	0.000774	0	0	0	0	0	0	0	0	0	0	0	0	Bacteria	Bacteroidetes	Bacteroidia	Flavobacteriales	Flavobacteriaceae	NS4_marine_group
OTU000278	729	0	0	0	0	0	0	0	0	0	0	718	2	1	0	0	1	0	2	1	4	0	0	0	0	0	0	0	0	0	0	0.627458	0.001888	0.001162	0	0	0.00086	0	0.001756	0.000948	0.003252	Bacteria	Bacteroidetes	Bacteroidia	Chitinophagales	Saprospiraceae
OTU000279	723	1	0	0	0	1	4	4	0	0	4	0	5	1	687	0	1	6	4	4	1	0.000821	0	0	0	0.000788	0.003315	0.00328	0	0	0.004748	0	0.00472	0.001162	0.580452	0	0.00086	0.005429	0.003512	0.003793	0.000813	Bacteria	Proteobacteria	Alphaproteobacteria	Sphingomonadales	Sphingomonadaceae
OTU000280	719	8	2	17	16	2	32	31	0	8	1	103	14	92	13	6	284	1	56	19	14	0.006569	0.001557	0.014053	0.012775	0.001576	0.02652	0.025422	0	0.006694	0.001187	0.090011	0.013216	0.10688	0.010984	0.007127	0.244099	0.000905	0.049165	0.018015	0.011381	Bacteria	Actinobacteria	Actinobacteria	Micrococcales	Microbacteriaceae	Aurantimicrobium
OTU000281	718	2	2	10	4	565	3	0	13	31	0	1	29	41	0	0	0	8	1	7	1	0.001642	0.001557	0.008266	0.003194	0.445173	0.002486	0	0.010061	0.025938	0	0.000874	0.027375	0.047631	0	0	0	0.007239	0.000878	0.006637	0.000813	Bacteria	Proteobacteria	Gammaproteobacteria	Betaproteobacteriales	Burkholderiaceae
OTU000282	717	0	0	2	0	0	1	0	0	714	0	0	0	0	0	0	0	0	0	0	0	0	0	0.001653	0	0	0.000829	0	0	0.597415	0	0	0	0	0	0	0	0	0	0	0	Bacteria	Bacteroidetes	Bacteroidia	Bacteroidales	Prevotellaceae
OTU000283	713	1	0	0	0	1	1	708	2	0	0	0	0	0	0	0	0	0	0	0	0	0.000821	0	0	0	0.000788	0.000829	0.580599	0.001548	0	0	0	0	0	0	0	0	0	0	0	0	Bacteria	Bacteroidetes	Bacteroidia	Flavobacteriales	Flavobacteriaceae	Tenacibaculum
OTU000284	712	0	0	0	0	0	0	0	0	0	0	154	0	89	466	0	0	1	1	1	0	0	0	0	0	0	0	0	0	0	0	0.13458	0	0.103395	0.393727	0	0	0.000905	0.000878	0.000948	0	Bacteria	Planctomycetes	Planctomycetacia	Planctomycetales	Rubinisphaeraceae
OTU000285	708	0	0	0	0	1	0	704	1	1	0	0	0	0	0	0	0	0	1	0	0	0	0	0	0	0.000788	0	0.577319	0.000774	0.000837	0	0	0	0	0	0	0	0	0.000878	0	0	Bacteria	Bacteroidetes	Bacteroidia	Chitinophagales	Saprospiraceae
OTU000286	706	0	0	0	0	0	0	0	0	0	0	1	0	0	701	0	1	0	1	0	2	0	0	0	0	0	0	0	0	0	0	0.000874	0	0	0.592281	0	0.00086	0	0.000878	0	0.001626	Bacteria	Bacteroidetes	Bacteroidia	Bacteroidales	Muribaculaceae
OTU000287	704	5	0	1	27	0	1	0	15	0	0	0	0	0	367	10	2	1	253	2	20	0.004105	0	0.000827	0.021558	0	0.000829	0	0.011609	0	0	0	0	0	0.310081	0.011879	0.001719	0.000905	0.222119	0.001896	0.016258	Bacteria	Proteobacteria	Alphaproteobacteria	Rhodobacterales	Rhodobacteraceae
OTU000288	703	30	1	176	1	60	39	249	97	0	46	0	0	0	0	0	0	0	1	0	3	0.024632	0.000779	0.145486	0.000798	0.047275	0.032322	0.204194	0.075074	0	0.054602	0	0	0	0	0	0	0	0.000878	0	0.002439	Bacteria	Bacteroidetes	Bacteroidia	Chitinophagales	Chitinophagaceae
OTU000289	696	1	0	0	46	1	0	0	50	0	0	0	5	0	1	3	582	0	1	1	5	0.000821	0	0	0.036729	0.000788	0	0	0.038698	0	0	0	0.00472	0	0.000845	0.003564	0.500232	0	0.000878	0.000948	0.004065	Bacteria	Proteobacteria	Gammaproteobacteria	Pseudomonadales	Moraxellaceae	Alkanindiges
OTU000290	695	482	0	89	35	8	1	41	7	0	0	20	0	3	0	0	0	0	7	0	2	0.39576	0	0.07357	0.027946	0.006303	0.000829	0.033622	0.005418	0	0	0.017478	0	0.003485	0	0	0	0	0.006146	0	0.001626	Bacteria	Proteobacteria	Gammaproteobacteria	Alteromonadales	Alteromonadaceae	Rheinheimera
OTU000291	691	0	1	0	0	0	0	0	0	0	1	0	0	1	684	2	0	0	1	0	1	0	0.000779	0	0	0	0	0	0	0	0.001187	0	0	0.001162	0.577917	0.002376	0	0	0.000878	0	0.000813	Bacteria	Firmicutes	Clostridia	Clostridiales	Lachnospiraceae
OTU000292	689	0	0	0	1	0	0	0	0	0	0	1	0	0	684	1	0	0	0	0	2	0	0	0	0.000798	0	0	0	0	0	0	0.000874	0	0	0.577917	0.001188	0	0	0	0	0.001626	Bacteria	Bacteroidetes	Bacteroidia	Bacteroidales	Muribaculaceae
OTU000293	682	0	0	0	0	0	0	0	0	0	3	0	1	1	667	3	1	1	3	0	2	0	0	0	0	0	0	0	0	0	0.003561	0	0.000944	0.001162	0.563554	0.003564	0.00086	0.000905	0.002634	0	0.001626	Bacteria	Proteobacteria	Gammaproteobacteria	Betaproteobacteriales	Burkholderiaceae
OTU000294	682	2	0	0	0	0	2	0	0	0	1	525	0	4	2	0	0	0	144	2	0	0.001642	0	0	0	0	0.001658	0	0	0	0.001187	0.458796	0	0.004647	0.00169	0	0	0	0.126423	0.001896	0	Bacteria	Verrucomicrobia	Verrucomicrobiae	Pedosphaerales	Pedosphaeraceae
OTU000295	679	3	3	208	118	114	64	0	68	94	0	0	0	0	0	0	0	0	0	2	5	0.002463	0.002336	0.171938	0.094218	0.089822	0.053041	0	0.052629	0.078651	0	0	0	0	0	0	0	0	0	0.001896	0.004065	Bacteria	Actinobacteria	Actinobacteria	Propionibacteriales	Nocardioidaceae	Nocardioides
OTU000296	672	0	0	0	0	0	0	0	0	0	0	65	0	204	400	0	0	0	1	2	0	0	0	0	0	0	0	0	0	0	0	0.056803	0	0.236994	0.337963	0	0	0	0.000878	0.001896	0	Bacteria	Planctomycetes	Planctomycetacia	Pirellulales	Pirellulaceae	Pirellula
OTU000297	663	3	0	2	0	1	0	655	1	1	0	0	0	0	0	0	0	0	0	0	0	0.002463	0	0.001653	0	0.000788	0	0.537136	0.000774	0.000837	0	0	0	0	0	0	0	0	0	0	0	Bacteria	Proteobacteria	Alphaproteobacteria	Rhodobacterales	Rhodobacteraceae
OTU000298	662	0	0	0	0	8	0	0	0	0	0	0	0	0	649	2	0	0	1	1	1	0	0	0	0	0.006303	0	0	0	0	0	0	0	0	0.548346	0.002376	0	0	0.000878	0.000948	0.000813	Bacteria	Bacteroidetes	Bacteroidia	Bacteroidales	Marinifilaceae	Odoribacter
OTU000299	654	6	21	351	16	71	1	0	17	65	101	0	0	0	0	0	0	0	1	0	4	0.004926	0.01635	0.290145	0.012775	0.055942	0.000829	0	0.013157	0.054386	0.119887	0	0	0	0	0	0	0	0.000878	0	0.003252	Bacteria	Proteobacteria
OTU000300	654	2	0	0	0	0	0	0	0	0	0	105	1	147	329	0	0	0	66	2	2	0.001642	0	0	0	0	0	0	0	0	0	0.091759	0.000944	0.170775	0.277975	0	0	0	0.057944	0.001896	0.001626	Bacteria	Planctomycetes	Planctomycetacia	Gemmatales	Gemmataceae
OTU000301	648	0	0	70	2	0	156	0	8	0	0	1	1	1	366	14	21	0	0	7	1	0	0	0.057864	0.001597	0	0.129287	0	0.006192	0	0	0.000874	0.000944	0.001162	0.309237	0.01663	0.01805	0	0	0.006637	0.000813	Bacteria	Firmicutes	Bacilli	Bacillales	Planococcaceae	Lysinibacillus
OTU000302	647	65	0	0	5	96	110	0	16	2	346	0	0	0	2	3	0	0	2	0	0	0.05337	0	0	0.003992	0.07564	0.091164	0	0.012383	0.001673	0.410702	0	0	0	0.00169	0.003564	0	0	0.001756	0	0	Bacteria	Firmicutes	Clostridia	Clostridiales	Clostridiaceae_1	Clostridium_sensu_stricto_1
OTU000303	643	44	1	204	33	101	6	178	5	34	0	0	0	2	26	1	0	0	1	0	7	0.036127	0.000779	0.168631	0.026349	0.07958	0.004973	0.14597	0.00387	0.028448	0	0	0	0.002323	0.021968	0.001188	0	0	0.000878	0	0.00569	Bacteria	Proteobacteria	Gammaproteobacteria	Pseudomonadales	Pseudomonadaceae	Pseudomonas	Pseudomonas_peli
OTU000304	643	0	0	0	0	0	0	0	0	0	2	0	1	0	635	1	0	1	1	1	1	0	0	0	0	0	0	0	0	0	0.002374	0	0.000944	0	0.536517	0.001188	0	0.000905	0.000878	0.000948	0.000813	Bacteria	Proteobacteria	Alphaproteobacteria	SAR11_clade	Clade_I	Clade_Ia
OTU000305	636	411	0	156	1	0	0	1	0	1	0	2	0	1	0	0	0	0	61	0	2	0.337463	0	0.128953	0.000798	0	0	0.00082	0	0.000837	0	0.001748	0	0.001162	0	0	0	0	0.053554	0	0.001626	Bacteria	Proteobacteria	Alphaproteobacteria	Acetobacterales	Acetobacteraceae	Roseomonas
OTU000306	635	0	0	3	0	0	0	22	0	0	0	0	1	0	419	1	0	0	0	0	189	0	0	0.00248	0	0	0	0.018041	0	0	0	0	0.000944	0	0.354017	0.001188	0	0	0	0	0.153642	Bacteria	Firmicutes	Clostridia	Clostridiales	Lachnospiraceae	Lachnospiraceae_NK4A136_group
OTU000307	632	0	0	0	0	0	0	0	0	0	0	0	0	1	629	0	0	0	1	0	1	0	0	0	0	0	0	0	0	0	0	0	0	0.001162	0.531447	0	0	0	0.000878	0	0.000813	Bacteria	Firmicutes	Clostridia	Clostridiales
OTU000308	629	0	0	0	67	0	90	26	0	0	145	0	0	4	0	2	68	0	109	60	58	0	0	0	0.053497	0	0.074589	0.021321	0	0	0.172115	0	0	0.004647	0	0.002376	0.058446	0	0.095695	0.056889	0.047149	Bacteria	Proteobacteria	Deltaproteobacteria	Myxococcales	Phaselicystidaceae	Phaselicystis
OTU000309	617	4	19	46	0	9	3	0	305	39	0	0	0	0	16	145	3	5	4	5	14	0.003284	0.014793	0.038025	0	0.007091	0.002486	0	0.236057	0.032632	0	0	0	0	0.013519	0.172242	0.002579	0.004524	0.003512	0.004741	0.011381	Bacteria	Proteobacteria	Gammaproteobacteria	Pseudomonadales	Moraxellaceae	Acinetobacter
OTU000310	615	2	1	603	0	0	0	0	0	0	0	0	0	0	0	0	0	0	0	0	9	0.001642	0.000779	0.498454	0	0	0	0	0	0	0	0	0	0	0	0	0	0	0	0	0.007316	Bacteria
OTU000311	614	0	0	1	0	1	65	0	0	0	0	173	2	268	91	12	0	0	1	0	0	0	0	0.000827	0	0.000788	0.053869	0	0	0	0	0.151184	0.001888	0.311346	0.076887	0.014254	0	0	0.000878	0	0	Bacteria	Planctomycetes	Planctomycetacia	Planctomycetales	Rubinisphaeraceae	SH-PL14
OTU000312	612	0	0	0	0	0	12	0	0	0	0	291	0	308	0	1	0	0	0	0	0	0	0	0	0	0	0.009945	0	0	0	0	0.254304	0	0.357815	0	0.001188	0	0	0	0	0	Bacteria	Planctomycetes	Planctomycetacia	Gemmatales	Gemmataceae
OTU000313	609	0	0	0	0	0	0	0	0	0	0	0	0	0	578	1	1	0	1	2	26	0	0	0	0	0	0	0	0	0	0	0	0	0	0.488357	0.001188	0.00086	0	0.000878	0.001896	0.021136	Bacteria	Firmicutes	Bacilli	Lactobacillales	Lactobacillaceae	Lactobacillus	Lactobacillus_sp_oral_clone_HT002
OTU000314	606	1	1	106	30	99	17	44	171	99	0	28	4	0	0	0	0	0	0	0	6	0.000821	0.000779	0.087622	0.023954	0.078004	0.014089	0.036082	0.132347	0.082835	0	0.024469	0.003776	0	0	0	0	0	0	0	0.004878	Bacteria	Proteobacteria	Gammaproteobacteria	Betaproteobacteriales	Burkholderiaceae	Variovorax
OTU000315	602	0	0	0	0	0	0	0	0	0	0	3	28	0	565	1	1	1	2	0	1	0	0	0	0	0	0	0	0	0	0	0.002622	0.026431	0	0.477373	0.001188	0.00086	0.000905	0.001756	0	0.000813	Bacteria	Firmicutes	Clostridia	Clostridiales	Lachnospiraceae	Lachnospiraceae_UCG-006
OTU000316	596	3	235	3	0	161	45	0	3	100	2	2	0	2	0	1	0	5	19	4	11	0.002463	0.182969	0.00248	0	0.126855	0.037294	0	0.002322	0.083672	0.002374	0.001748	0	0.002323	0	0.001188	0	0.004524	0.016681	0.003793	0.008942	Bacteria	Proteobacteria
OTU000317	591	0	1	1	34	0	14	0	0	76	0	5	23	1	1	4	0	0	60	226	145	0	0.000779	0.000827	0.027148	0	0.011603	0	0	0.06359	0	0.004369	0.021711	0.001162	0.000845	0.004751	0	0	0.052676	0.214281	0.117874	Bacteria	Bacteroidetes	Bacteroidia	Cytophagales	Spirosomaceae	Dyadobacter
OTU000318	590	0	0	0	0	0	0	0	0	0	588	0	0	0	0	0	1	1	0	0	0	0	0	0	0	0	0	0	0	0	0.697956	0	0	0	0	0	0.00086	0.000905	0	0	0	Bacteria	Bacteroidetes	Bacteroidia	Bacteroidales	Muribaculaceae
OTU000319	590	0	0	0	0	0	0	0	0	0	2	0	1	0	583	0	1	0	0	2	1	0	0	0	0	0	0	0	0	0	0.002374	0	0.000944	0	0.492582	0	0.00086	0	0	0.001896	0.000813	Bacteria	Bacteroidetes	Bacteroidia	Cytophagales	Microscillaceae
OTU000320	583	3	1	0	1	26	0	211	15	1	3	38	0	121	156	1	0	0	4	0	2	0.002463	0.000779	0	0.000798	0.020486	0	0.173032	0.011609	0.000837	0.003561	0.033208	0	0.14057	0.131806	0.001188	0	0	0.003512	0	0.001626	Bacteria	Proteobacteria	Alphaproteobacteria	Rhizobiales	Rhizobiaceae	Aminobacter
OTU000321	572	0	0	0	0	0	0	0	0	0	0	0	248	3	0	1	0	258	58	4	0	0	0	0	0	0	0	0	0	0	0	0	0.234106	0.003485	0	0.001188	0	0.233461	0.050921	0.003793	0	Bacteria	Chloroflexi	KD4-96
OTU000322	568	211	4	103	21	0	39	5	6	0	0	15	0	2	1	0	1	10	3	142	5	0.173248	0.003114	0.085142	0.016768	0	0.032322	0.0041	0.004644	0	0	0.013108	0	0.002323	0.000845	0	0.00086	0.009049	0.002634	0.134637	0.004065	Bacteria	Actinobacteria	Actinobacteria	Micrococcales	Dermabacteraceae	Brachybacterium
OTU000323	568	0	0	0	0	0	0	0	0	0	0	563	0	1	0	0	1	0	2	1	0	0	0	0	0	0	0	0	0	0	0	0.492004	0	0.001162	0	0	0.00086	0	0.001756	0.000948	0	Bacteria	Proteobacteria	Deltaproteobacteria	Bdellovibrionales	Bdellovibrionaceae	Bdellovibrio	Bdellovibrionales_bacterium_RIFCSPHIGHO2_01_FULL_40_29
OTU000324	568	0	0	0	0	0	0	0	0	0	564	1	0	0	0	0	1	0	0	2	0	0	0	0	0	0	0	0	0	0	0.669468	0.000874	0	0	0	0	0.00086	0	0	0.001896	0	Bacteria	Bacteroidetes	Bacteroidia	Bacteroidales	Muribaculaceae
OTU000325	567	1	1	0	0	0	0	0	0	110	0	200	0	172	80	0	0	1	0	2	0	0.000821	0.000779	0	0	0	0	0	0	0.092039	0	0.174779	0	0.199819	0.067593	0	0	0.000905	0	0.001896	0	Bacteria	Chlamydiae	Chlamydiae	Chlamydiales	Parachlamydiaceae	Neochlamydia
OTU000326	566	325	0	2	16	79	20	1	1	56	1	30	0	14	1	2	0	9	3	4	2	0.266851	0	0.001653	0.012775	0.062245	0.016575	0.00082	0.000774	0.046856	0.001187	0.026217	0	0.016264	0.000845	0.002376	0	0.008144	0.002634	0.003793	0.001626	Bacteria	Proteobacteria	Alphaproteobacteria	Sphingomonadales	Sphingomonadaceae	Sphingopyxis
OTU000327	566	0	0	4	0	27	12	1	78	2	10	255	17	139	2	3	7	2	4	0	3	0	0	0.003306	0	0.021274	0.009945	0.00082	0.060369	0.001673	0.01187	0.222844	0.016048	0.161481	0.00169	0.003564	0.006017	0.00181	0.003512	0	0.002439	Bacteria	Proteobacteria	Gammaproteobacteria	Betaproteobacteriales	Burkholderiaceae	Hydrogenophaga
OTU000328	563	0	0	552	0	0	0	0	1	0	0	0	0	0	0	1	0	0	0	0	9	0	0	0.456296	0	0	0	0	0.000774	0	0	0	0	0	0	0.001188	0	0	0	0	0.007316	Bacteria	Bacteroidetes	Bacteroidia	Bacteroidales	Muribaculaceae
OTU000329	560	114	207	145	0	70	0	4	1	1	0	0	0	0	0	0	0	0	1	3	14	0.093603	0.161169	0.11986	0	0.055154	0	0.00328	0.000774	0.000837	0	0	0	0	0	0	0	0	0.000878	0.002844	0.011381	Bacteria	Firmicutes	Clostridia	Clostridiales	Ruminococcaceae
OTU000330	558	0	0	0	0	0	0	0	0	0	0	167	4	114	154	0	80	0	36	0	3	0	0	0	0	0	0	0	0	0	0	0.145941	0.003776	0.132438	0.130116	0	0.06876	0	0.031606	0	0.002439	Bacteria	Proteobacteria	Gammaproteobacteria
OTU000331	557	3	0	434	0	0	0	0	0	0	0	0	1	3	0	0	0	0	99	0	17	0.002463	0	0.358755	0	0	0	0	0	0	0	0	0.000944	0.003485	0	0	0	0	0.086916	0	0.01382	Bacteria	Firmicutes	Clostridia	Clostridiales	Lachnospiraceae	Lachnospiraceae_NK4A136_group
OTU000332	556	0	0	0	0	0	0	0	0	0	0	555	0	0	1	0	0	0	0	0	0	0	0	0	0	0	0	0	0	0	0	0.485013	0	0	0.000845	0	0	0	0	0	0	Bacteria
OTU000333	553	1	85	1	109	208	0	1	5	24	0	3	4	0	42	4	2	36	26	2	0	0.000821	0.06618	0.000827	0.087032	0.163887	0	0.00082	0.00387	0.020081	0	0.002622	0.003776	0	0.035486	0.004751	0.001719	0.032576	0.022826	0.001896	0	Bacteria	Proteobacteria	Deltaproteobacteria	Desulfovibrionales	Desulfovibrionaceae
OTU000334	544	46	5	9	193	25	12	14	8	46	116	9	1	3	0	0	46	0	4	2	5	0.03777	0.003893	0.00744	0.154103	0.019698	0.009945	0.011481	0.006192	0.038489	0.137692	0.007865	0.000944	0.003485	0	0	0.039537	0	0.003512	0.001896	0.004065	Bacteria	Proteobacteria	Alphaproteobacteria	Rhizobiales	Rhizobiaceae	Allorhizobium-Neorhizobium-Pararhizobium-Rhizobium
OTU000335	542	0	0	0	0	0	0	0	0	0	0	210	1	324	0	2	1	2	1	1	0	0	0	0	0	0	0	0	0	0	0	0.183518	0.000944	0.376403	0	0.002376	0.00086	0.00181	0.000878	0.000948	0	Bacteria	Proteobacteria	Gammaproteobacteria
OTU000336	541	1	0	0	1	2	0	0	0	96	0	0	36	0	399	5	0	0	1	0	0	0.000821	0	0	0.000798	0.001576	0	0	0	0.080325	0	0	0.033983	0	0.337119	0.005939	0	0	0.000878	0	0	Bacteria	Bacteroidetes	Bacteroidia	Bacteroidales	Prevotellaceae	Alloprevotella
OTU000337	539	7	267	62	51	100	3	2	2	0	13	3	0	3	0	0	13	0	0	3	10	0.005748	0.207884	0.051251	0.040721	0.078792	0.002486	0.00164	0.001548	0	0.015431	0.002622	0	0.003485	0	0	0.011174	0	0	0.002844	0.008129	Bacteria	Proteobacteria	Alphaproteobacteria	Micavibrionales
OTU000338	538	0	0	0	0	0	0	0	0	0	0	74	0	124	331	4	0	0	2	1	2	0	0	0	0	0	0	0	0	0	0	0.064668	0	0.144055	0.279665	0.004751	0	0	0.001756	0.000948	0.001626	Bacteria	Proteobacteria	Alphaproteobacteria	Rhizobiales
OTU000339	536	0	0	0	0	1	0	492	0	0	25	0	0	0	0	17	0	0	0	1	0	0	0	0	0	0.000788	0	0.403467	0	0	0.029675	0	0	0	0	0.020194	0	0	0	0.000948	0	Bacteria	Cyanobacteria	Oxyphotobacteria	Chloroplast
OTU000340	535	0	0	0	0	0	0	0	0	0	0	0	4	0	531	0	0	0	0	0	0	0	0	0	0	0	0	0	0	0	0	0	0.003776	0	0.448646	0	0	0	0	0	0	Bacteria	Bacteroidetes	Bacteroidia	Bacteroidales	Muribaculaceae
OTU000341	533	336	0	0	3	0	33	80	70	1	0	0	0	1	0	0	0	0	9	0	0	0.275882	0	0	0.002395	0	0.027349	0.065604	0.054177	0.000837	0	0	0	0.001162	0	0	0	0	0.007901	0	0	Bacteria	Verrucomicrobia	Verrucomicrobiae	Verrucomicrobiales	Rubritaleaceae	Luteolibacter
OTU000342	527	0	0	0	8	30	5	0	0	0	9	213	4	206	30	2	2	1	0	4	13	0	0	0	0.006388	0.023637	0.004144	0	0	0	0.010683	0.18614	0.003776	0.239318	0.025347	0.002376	0.001719	0.000905	0	0.003793	0.010568	Bacteria	Actinobacteria	Actinobacteria	Corynebacteriales	Mycobacteriaceae	Mycobacterium
OTU000343	526	0	0	0	0	0	0	0	0	0	0	521	0	1	0	1	0	0	1	2	0	0	0	0	0	0	0	0	0	0	0	0.4553	0	0.001162	0	0.001188	0	0	0.000878	0.001896	0	Bacteria	Bacteroidetes	Bacteroidia	Sphingobacteriales	NS11-12_marine_group
OTU000344	522	516	0	0	0	1	0	1	0	2	0	0	0	0	0	0	0	0	2	0	0	0.423677	0	0	0	0.000788	0	0.00082	0	0.001673	0	0	0	0	0	0	0	0	0.001756	0	0	Bacteria	Actinobacteria	Actinobacteria	Streptosporangiales	Thermomonosporaceae	Actinomadura
OTU000345	518	0	507	1	1	0	0	0	0	1	0	0	0	0	0	0	0	0	0	8	0	0	0.394746	0.000827	0.000798	0	0	0	0	0.000837	0	0	0	0	0	0	0	0	0	0.007585	0	Bacteria	Firmicutes	Clostridia	Clostridiales	Ruminococcaceae	Acetanaerobacterium
OTU000346	517	0	0	7	0	2	30	0	0	59	51	350	0	9	0	1	0	0	0	8	0	0	0	0.005786	0	0.001576	0.024863	0	0	0.049366	0.060537	0.305864	0	0.010456	0	0.001188	0	0	0	0.007585	0	Bacteria	Proteobacteria	Alphaproteobacteria	Caulobacterales	Caulobacteraceae	Phenylobacterium
OTU000347	514	0	2	500	1	0	1	0	0	0	0	0	0	0	0	0	0	0	0	0	10	0	0.001557	0.413312	0.000798	0	0.000829	0	0	0	0	0	0	0	0	0	0	0	0	0	0.008129	Bacteria	Verrucomicrobia	Verrucomicrobiae	Pedosphaerales	Pedosphaeraceae
OTU000348	513	0	0	3	1	158	26	0	0	79	0	114	13	89	0	0	3	0	4	2	21	0	0	0.00248	0.000798	0.124491	0.021548	0	0	0.0661	0	0.099624	0.012272	0.103395	0	0	0.002579	0	0.003512	0.001896	0.017071	Bacteria	Proteobacteria	Alphaproteobacteria	Sphingomonadales	Sphingomonadaceae	Sphingomonas
OTU000349	505	0	0	0	0	0	0	0	0	0	0	422	0	51	0	0	0	0	32	0	0	0	0	0	0	0	0	0	0	0	0	0.368784	0	0.059249	0	0	0	0	0.028094	0	0	Bacteria	Verrucomicrobia	Verrucomicrobiae	Verrucomicrobiales	Verrucomicrobiaceae
OTU000350	501	0	0	202	58	149	35	0	9	1	15	0	9	2	0	0	0	1	12	0	8	0	0	0.166978	0.046311	0.1174	0.029007	0	0.006966	0.000837	0.017805	0	0.008496	0.002323	0	0	0	0.000905	0.010535	0	0.006503	Bacteria	Proteobacteria	Gammaproteobacteria	Betaproteobacteriales	Burkholderiaceae
OTU000351	500	0	0	0	0	0	0	0	0	0	0	93	0	217	184	2	0	1	1	1	1	0	0	0	0	0	0	0	0	0	0	0.081272	0	0.252097	0.155463	0.002376	0	0.000905	0.000878	0.000948	0.000813	Bacteria	Planctomycetes	Planctomycetacia	Pirellulales	Pirellulaceae	Pir4_lineage
OTU000352	496	1	1	2	0	139	3	10	339	0	0	0	0	1	0	0	0	0	0	0	0	0.000821	0.000779	0.001653	0	0.10952	0.002486	0.008201	0.262372	0	0	0	0	0.001162	0	0	0	0	0	0	0	Bacteria	Proteobacteria	Gammaproteobacteria	Betaproteobacteriales	Neisseriaceae
OTU000353	495	0	0	0	0	0	0	0	0	38	0	186	1	270	0	0	0	0	0	0	0	0	0	0	0	0	0	0	0	0.031795	0	0.162545	0.000944	0.313669	0	0	0	0	0	0	0	Bacteria	Planctomycetes	Planctomycetacia	Gemmatales	Gemmataceae	Gemmata
OTU000354	495	0	1	487	0	0	0	0	0	0	0	0	0	0	0	0	0	0	0	0	7	0	0.000779	0.402566	0	0	0	0	0	0	0	0	0	0	0	0	0	0	0	0	0.00569	Bacteria	Firmicutes	Clostridia	Clostridiales	Lachnospiraceae	Lachnoclostridium
OTU000355	492	0	0	0	0	0	0	0	0	0	0	490	1	0	0	0	0	0	0	0	1	0	0	0	0	0	0	0	0	0	0	0.428209	0.000944	0	0	0	0	0	0	0	0.000813	Bacteria	Verrucomicrobia	Verrucomicrobiae	Pedosphaerales	Pedosphaeraceae
OTU000356	491	0	0	0	0	0	0	0	0	0	0	489	0	0	0	0	1	0	0	0	1	0	0	0	0	0	0	0	0	0	0	0.427335	0	0	0	0	0.00086	0	0	0	0.000813	Bacteria	Bacteroidetes	Bacteroidia	Cytophagales	Spirosomaceae	Runella
OTU000357	489	2	1	477	0	0	0	0	0	1	0	0	0	0	0	0	0	0	0	0	8	0.001642	0.000779	0.3943	0	0	0	0	0	0.000837	0	0	0	0	0	0	0	0	0	0	0.006503	Bacteria	Actinobacteria	Actinobacteria
OTU000358	488	1	0	0	0	0	0	0	0	1	471	2	1	0	1	7	2	0	0	0	2	0.000821	0	0	0	0	0	0	0	0.000837	0.559077	0.001748	0.000944	0	0.000845	0.008315	0.001719	0	0	0	0.001626	Bacteria	Firmicutes	Bacilli	Lactobacillales	Enterococcaceae	Tetragenococcus
OTU000359	484	0	0	0	0	0	0	0	0	484	0	0	0	0	0	0	0	0	0	0	0	0	0	0	0	0	0	0	0	0.40497	0	0	0	0	0	0	0	0	0	0	0	Bacteria	Firmicutes	Bacilli	Lactobacillales	Streptococcaceae	Streptococcus
OTU000360	482	0	0	0	0	0	45	437	0	0	0	0	0	0	0	0	0	0	0	0	0	0	0	0	0	0	0.037294	0.358364	0	0	0	0	0	0	0	0	0	0	0	0	0	Bacteria	Chlamydiae	Chlamydiae	Chlamydiales
OTU000361	481	0	0	0	0	0	0	0	0	0	0	1	41	0	0	0	0	0	0	438	1	0	0	0	0	0	0	0	0	0	0	0.000874	0.038703	0	0	0	0	0	0	0.415288	0.000813	Bacteria	Verrucomicrobia	Verrucomicrobiae	Chthoniobacterales	Terrimicrobiaceae	Terrimicrobium
OTU000362	479	0	1	0	0	0	0	478	0	0	0	0	0	0	0	0	0	0	0	0	0	0	0.000779	0	0	0	0	0.391986	0	0	0	0	0	0	0	0	0	0	0	0	0	Bacteria	Planctomycetes	Planctomycetacia	Planctomycetales
OTU000363	479	1	1	148	187	0	0	0	0	1	0	3	2	0	0	6	1	0	128	0	1	0.000821	0.000779	0.12234	0.149312	0	0	0	0	0.000837	0	0.002622	0.001888	0	0	0.007127	0.00086	0	0.112376	0	0.000813	Bacteria	Bacteroidetes	Bacteroidia	Bacteroidales	Tannerellaceae	Parabacteroides	Parabacteroides_distasonis
OTU000364	477	0	0	470	0	0	0	0	0	2	0	0	0	0	0	0	0	0	0	0	5	0	0	0.388513	0	0	0	0	0	0.001673	0	0	0	0	0	0	0	0	0	0	0.004065	Bacteria	Chloroflexi	Chloroflexia	Chloroflexales	Roseiflexaceae
OTU000365	477	0	0	1	0	156	0	0	1	30	0	1	3	2	0	1	0	0	8	35	239	0	0	0.000827	0	0.122915	0	0	0.000774	0.025101	0	0.000874	0.002832	0.002323	0	0.001188	0	0	0.007024	0.033185	0.194288	Bacteria	Proteobacteria	Gammaproteobacteria	Legionellales	Legionellaceae	Legionella
OTU000366	476	0	41	0	0	0	0	0	0	0	1	1	0	1	429	1	0	0	0	1	1	0	0.031922	0	0	0	0	0	0	0	0.001187	0.000874	0	0.001162	0.362466	0.001188	0	0	0	0.000948	0.000813	Bacteria	Firmicutes	Clostridia	Clostridiales	Lachnospiraceae	Blautia	Lachnospiraceae_bacterium_28-4
OTU000367	473	0	0	0	146	0	18	0	309	0	0	0	0	0	0	0	0	0	0	0	0	0	0	0	0.116575	0	0.014918	0	0.239153	0	0	0	0	0	0	0	0	0	0	0	0	Bacteria	Planctomycetes	Planctomycetacia	Planctomycetales	Rubinisphaeraceae
OTU000368	469	3	0	0	460	0	1	3	0	0	0	0	0	0	0	2	0	0	0	0	0	0.002463	0	0	0.367292	0	0.000829	0.00246	0	0	0	0	0	0	0	0.002376	0	0	0	0	0	Bacteria	Proteobacteria	Gammaproteobacteria	Vibrionales	Vibrionaceae	Photobacterium	Photobacterium_sp_J15
OTU000369	468	0	0	0	0	0	0	0	0	0	0	0	1	0	463	0	0	0	3	1	0	0	0	0	0	0	0	0	0	0	0	0	0.000944	0	0.391193	0	0	0	0.002634	0.000948	0	Bacteria	Proteobacteria	Gammaproteobacteria	Oceanospirillales	Litoricolaceae	Litoricola
OTU000370	468	0	123	27	1	62	15	0	0	0	109	0	2	1	0	2	0	37	11	58	20	0	0.095767	0.022319	0.000798	0.048851	0.012431	0	0	0	0.129383	0	0.001888	0.001162	0	0.002376	0	0.033481	0.009657	0.054992	0.016258	Bacteria	Proteobacteria	Deltaproteobacteria	Bdellovibrionales	Bacteriovoracaceae	Peredibacter
OTU000371	468	0	0	0	0	0	0	0	0	0	0	0	0	0	466	0	0	0	1	0	1	0	0	0	0	0	0	0	0	0	0	0	0	0	0.393727	0	0	0	0.000878	0	0.000813	Bacteria	Bacteroidetes	Bacteroidia	Bacteroidales	Prevotellaceae	Prevotellaceae_UCG-001
OTU000372	465	0	0	0	0	0	0	0	0	0	1	0	0	0	412	0	0	0	0	0	52	0	0	0	0	0	0	0	0	0	0.001187	0	0	0	0.348102	0	0	0	0	0	0.042272	Bacteria	Cyanobacteria	Oxyphotobacteria	Chloroplast
OTU000373	464	0	16	9	38	0	23	0	0	109	83	3	0	0	0	0	0	0	15	36	132	0	0.012457	0.00744	0.030342	0	0.019062	0	0	0.091202	0.098521	0.002622	0	0	0	0	0	0	0.013169	0.034133	0.107306	Bacteria	Cyanobacteria	Sericytochromatia	Hyaloperonospora_arabidopsidis
OTU000374	464	5	0	0	261	0	0	0	0	0	6	1	0	2	0	0	0	0	188	1	0	0.004105	0	0	0.208398	0	0	0	0	0	0.007122	0.000874	0	0.002323	0	0	0	0	0.165053	0.000948	0	Bacteria	Firmicutes	Erysipelotrichia	Erysipelotrichales	Erysipelotrichaceae	Dubosiella
OTU000375	462	0	0	0	0	0	0	0	0	0	0	189	0	262	4	0	0	2	2	0	3	0	0	0	0	0	0	0	0	0	0	0.165166	0	0.304375	0.00338	0	0	0.00181	0.001756	0	0.002439	Bacteria	Proteobacteria	Alphaproteobacteria	Dongiales	Dongiaceae	Dongia
OTU000376	461	2	456	0	1	0	0	0	0	0	0	0	0	0	0	0	0	0	0	2	0	0.001642	0.355038	0	0.000798	0	0	0	0	0	0	0	0	0	0	0	0	0	0	0.001896	0	Bacteria	Firmicutes	Clostridia	MBA03
OTU000377	458	0	0	292	14	124	0	0	0	25	0	0	0	0	0	0	0	0	0	0	3	0	0	0.241374	0.011178	0.097702	0	0	0	0.020918	0	0	0	0	0	0	0	0	0	0	0.002439	Bacteria	Proteobacteria	Alphaproteobacteria	Rickettsiales	SM2D12
OTU000378	457	0	0	449	0	0	2	0	0	0	0	0	0	0	0	0	0	0	0	0	6	0	0	0.371154	0	0	0.001658	0	0	0	0	0	0	0	0	0	0	0	0	0	0.004878	Bacteria
OTU000379	457	0	0	449	0	0	0	0	0	1	0	0	0	0	0	0	0	0	0	0	7	0	0	0.371154	0	0	0	0	0	0.000837	0	0	0	0	0	0	0	0	0	0	0.00569	Bacteria	Firmicutes	Bacilli	Lactobacillales
OTU000380	457	0	0	0	1	0	0	0	0	114	1	0	1	0	334	1	0	1	1	2	1	0	0	0	0.000798	0	0	0	0	0.095386	0.001187	0	0.000944	0	0.282199	0.001188	0	0.000905	0.000878	0.001896	0.000813	Bacteria	Firmicutes	Clostridia	Clostridiales	Lachnospiraceae	GCA-900066575
OTU000381	456	0	0	0	0	0	0	0	0	0	0	1	0	0	453	0	0	0	1	0	1	0	0	0	0	0	0	0	0	0	0	0.000874	0	0	0.382744	0	0	0	0.000878	0	0.000813	Bacteria	Bacteroidetes	Bacteroidia	Bacteroidales	Muribaculaceae
OTU000382	456	0	0	0	0	0	0	0	0	0	133	156	0	115	50	0	0	0	1	1	0	0	0	0	0	0	0	0	0	0	0.157871	0.136328	0	0.1336	0.042245	0	0	0	0.000878	0.000948	0	Bacteria	Verrucomicrobia	Verrucomicrobiae	Pedosphaerales	Pedosphaeraceae
OTU000383	456	0	0	0	0	0	0	0	0	0	0	452	0	2	0	0	0	1	0	1	0	0	0	0	0	0	0	0	0	0	0	0.395001	0	0.002323	0	0	0	0.000905	0	0.000948	0	Bacteria	Planctomycetes	OM190
OTU000384	455	0	0	1	0	0	0	0	0	0	0	0	0	0	451	1	0	0	0	0	2	0	0	0.000827	0	0	0	0	0	0	0	0	0	0	0.381054	0.001188	0	0	0	0	0.001626	Bacteria
OTU000385	455	0	0	372	4	3	0	47	0	20	0	0	0	0	0	0	0	0	0	0	9	0	0	0.307504	0.003194	0.002364	0	0.038543	0	0.016734	0	0	0	0	0	0	0	0	0	0	0.007316	Bacteria	Proteobacteria	Deltaproteobacteria	Bdellovibrionales	Bacteriovoracaceae	Peredibacter
OTU000386	454	0	0	0	0	0	20	298	0	25	0	0	21	1	0	0	0	83	0	6	0	0	0	0	0	0	0.016575	0.244376	0	0.020918	0	0	0.019823	0.001162	0	0	0	0.075106	0	0.005689	0	Bacteria	Firmicutes	Bacilli	Bacillales	Paenibacillaceae	Saccharibacillus
OTU000387	454	0	0	0	0	0	0	0	0	0	0	61	0	170	220	0	0	1	0	2	0	0	0	0	0	0	0	0	0	0	0	0.053308	0	0.197495	0.18588	0	0	0.000905	0	0.001896	0	Bacteria	Planctomycetes	Planctomycetacia	Planctomycetales	Rubinisphaeraceae
OTU000388	453	0	1	3	2	0	1	0	0	0	2	0	2	0	0	0	442	0	0	0	0	0	0.000779	0.00248	0.001597	0	0.000829	0	0	0	0.002374	0	0.001888	0	0	0	0.379901	0	0	0	0	Bacteria	Firmicutes	Clostridia	Clostridiales	Ruminococcaceae	Ruminiclostridium_1
OTU000389	451	0	0	444	1	0	1	0	0	0	0	0	0	0	0	0	0	0	0	0	5	0	0	0.367021	0.000798	0	0.000829	0	0	0	0	0	0	0	0	0	0	0	0	0	0.004065	Bacteria	Acidobacteria	Acidobacteriia	Subgroup_2
OTU000390	450	2	0	435	0	1	1	1	2	1	0	0	0	0	0	0	0	0	0	0	7	0.001642	0	0.359581	0	0.000788	0.000829	0.00082	0.001548	0.000837	0	0	0	0	0	0	0	0	0	0	0.00569	Bacteria	Proteobacteria
OTU000391	447	0	0	0	446	0	0	0	0	0	0	0	0	0	0	1	0	0	0	0	0	0	0	0	0.356113	0	0	0	0	0	0	0	0	0	0	0.001188	0	0	0	0	0	Bacteria	Bacteroidetes	Bacteroidia	Bacteroidales	Bacteroidaceae	Bacteroides
OTU000392	445	1	0	1	0	0	0	427	16	0	0	0	0	0	0	0	0	0	0	0	0	0.000821	0	0.000827	0	0	0	0.350164	0.012383	0	0	0	0	0	0	0	0	0	0	0	0	Bacteria	Proteobacteria	Gammaproteobacteria	Betaproteobacteriales	Rhodocyclaceae	Propionivibrio
OTU000393	445	0	1	0	2	0	0	1	0	439	0	0	0	0	0	2	0	0	0	0	0	0	0.000779	0	0.001597	0	0	0.00082	0	0.367318	0	0	0	0	0	0.002376	0	0	0	0	0	Bacteria	Firmicutes	Clostridia	Clostridiales	Clostridiaceae_1	Clostridium_sensu_stricto_1	Clostridium_sp_ND2
OTU000394	444	0	0	0	0	0	0	0	0	0	0	438	0	0	0	0	1	0	3	0	2	0	0	0	0	0	0	0	0	0	0	0.382767	0	0	0	0	0.00086	0	0.002634	0	0.001626	Bacteria	Bacteroidetes	Bacteroidia	Chitinophagales	Chitinophagaceae	Terrimonas
OTU000395	441	1	0	2	30	1	2	2	402	0	0	0	0	0	0	0	0	0	0	0	1	0.000821	0	0.001653	0.023954	0.000788	0.001658	0.00164	0.311131	0	0	0	0	0	0	0	0	0	0	0	0.000813	Bacteria	Proteobacteria	Alphaproteobacteria	Rhodobacterales	Rhodobacteraceae	Shimia
OTU000396	440	0	0	174	1	259	0	1	0	1	0	0	0	0	0	0	0	0	0	0	4	0	0	0.143833	0.000798	0.20407	0	0.00082	0	0.000837	0	0	0	0	0	0	0	0	0	0	0.003252	Bacteria	Proteobacteria	Deltaproteobacteria	Myxococcales	Polyangiaceae	Pajaroellobacter
OTU000397	438	0	0	0	0	0	0	0	0	0	2	0	0	2	428	1	0	0	1	1	3	0	0	0	0	0	0	0	0	0	0.002374	0	0	0.002323	0.361621	0.001188	0	0	0.000878	0.000948	0.002439	Bacteria	Firmicutes	Clostridia	Clostridiales
OTU000398	435	0	0	0	2	1	0	1	428	0	0	0	3	0	0	0	0	0	0	0	0	0	0	0	0.001597	0.000788	0	0.00082	0.331254	0	0	0	0.002832	0	0	0	0	0	0	0	0	Bacteria	Tenericutes	Mollicutes	Mycoplasmatales	Mycoplasmataceae
OTU000399	433	0	0	0	0	0	0	0	0	0	2	0	0	2	426	2	0	0	1	0	0	0	0	0	0	0	0	0	0	0	0.002374	0	0	0.002323	0.359931	0.002376	0	0	0.000878	0	0	Bacteria	Bacteroidetes	Bacteroidia	Bacteroidales	Bacteroidaceae	Bacteroides	Bacteroides_massiliensis_dnLKV3
OTU000400	430	0	0	0	34	0	12	0	0	0	0	31	1	32	317	0	0	0	2	0	1	0	0	0	0.027148	0	0.009945	0	0	0	0	0.027091	0.000944	0.037176	0.267836	0	0	0	0.001756	0	0.000813	Bacteria	Cyanobacteria	Oxyphotobacteria	Chloroplast
OTU000401	430	1	0	2	0	0	2	0	0	0	1	32	1	200	186	0	0	1	2	1	1	0.000821	0	0.001653	0	0	0.001658	0	0	0	0.001187	0.027965	0.000944	0.232347	0.157153	0	0	0.000905	0.001756	0.000948	0.000813	Bacteria	Proteobacteria	Alphaproteobacteria	Rhodobacterales	Rhodobacteraceae	Rubellimicrobium
OTU000402	429	1	0	0	0	427	0	0	1	0	0	0	0	0	0	0	0	0	0	0	0	0.000821	0	0	0	0.33644	0	0	0.000774	0	0	0	0	0	0	0	0	0	0	0	0	Bacteria	Firmicutes	Bacilli	Lactobacillales
OTU000403	427	0	0	1	197	0	0	0	102	0	0	0	0	0	127	0	0	0	0	0	0	0	0	0.000827	0.157297	0	0	0	0.078944	0	0	0	0	0	0.107303	0	0	0	0	0	0	Bacteria	Planctomycetes	Planctomycetacia	Planctomycetales	Rubinisphaeraceae	Planctomicrobium
OTU000404	426	0	0	3	422	0	1	0	0	0	0	0	0	0	0	0	0	0	0	0	0	0	0	0.00248	0.33695	0	0.000829	0	0	0	0	0	0	0	0	0	0	0	0	0	0	Bacteria	Proteobacteria	Gammaproteobacteria	Vibrionales	Vibrionaceae	Photobacterium
OTU000405	426	2	412	4	1	1	0	0	0	0	0	0	0	0	0	0	0	0	0	6	0	0.001642	0.32078	0.003306	0.000798	0.000788	0	0	0	0	0	0	0	0	0	0	0	0	0	0.005689	0	Bacteria	Firmicutes	Bacilli	Bacillales	Bacillaceae	Ureibacillus
OTU000406	425	0	0	1	0	0	0	0	0	0	0	1	0	0	0	316	0	0	3	48	56	0	0	0.000827	0	0	0	0	0	0	0	0.000874	0	0	0	0.375368	0	0	0.002634	0.045511	0.045524	Bacteria	Proteobacteria	Gammaproteobacteria	Enterobacteriales	Enterobacteriaceae	Proteus	Proteus_vulgaris
OTU000407	425	0	0	0	0	0	0	0	0	0	0	9	0	44	371	0	0	0	0	0	1	0	0	0	0	0	0	0	0	0	0	0.007865	0	0.051116	0.313461	0	0	0	0	0	0.000813	Bacteria	Planctomycetes	Planctomycetacia	Pirellulales	Pirellulaceae	Pirellula
OTU000408	424	1	0	404	1	1	2	1	0	2	0	0	0	0	0	0	0	5	0	0	7	0.000821	0	0.333956	0.000798	0.000788	0.001658	0.00082	0	0.001673	0	0	0	0	0	0	0	0.004524	0	0	0.00569	Bacteria	Actinobacteria	Actinobacteria	Propionibacteriales	Nocardioidaceae	Nocardioides
OTU000409	424	1	0	0	0	0	0	0	0	0	0	402	1	1	1	2	1	0	15	0	0	0.000821	0	0	0	0	0	0	0	0	0	0.351306	0.000944	0.001162	0.000845	0.002376	0.00086	0	0.013169	0	0	Bacteria	Proteobacteria	Deltaproteobacteria	PB19
OTU000410	423	0	1	2	0	1	0	0	2	0	2	1	0	3	1	5	3	1	2	2	397	0	0.000779	0.001653	0	0.000788	0	0	0.001548	0	0.002374	0.000874	0	0.003485	0.000845	0.005939	0.002579	0.000905	0.001756	0.001896	0.32273	Bacteria	Verrucomicrobia	Verrucomicrobiae	Verrucomicrobiales	Akkermansiaceae	Akkermansia
OTU000411	421	0	0	1	28	0	90	0	12	21	0	38	9	0	35	4	5	70	2	34	72	0	0	0.000827	0.022357	0	0.074589	0	0.009287	0.017571	0	0.033208	0.008496	0	0.029572	0.004751	0.004298	0.063342	0.001756	0.032237	0.05853	Bacteria	Firmicutes	Bacilli	Bacillales	Staphylococcaceae	Staphylococcus	Staphylococcus_saprophyticus_subsp_saprophyticus
OTU000412	419	0	0	0	0	0	0	0	0	0	0	10	0	52	356	1	0	0	0	0	0	0	0	0	0	0	0	0	0	0	0	0.008739	0	0.06041	0.300787	0.001188	0	0	0	0	0	Bacteria	Planctomycetes	Planctomycetacia	Gemmatales	Gemmataceae	Gemmata
OTU000413	418	0	1	1	31	0	0	1	0	1	1	0	0	0	379	0	0	0	1	1	1	0	0.000779	0.000827	0.024752	0	0	0.00082	0	0.000837	0.001187	0	0	0	0.32022	0	0	0	0.000878	0.000948	0.000813	Bacteria	Firmicutes	Bacilli	Lactobacillales	Aerococcaceae	Aerococcus
OTU000414	416	0	0	270	0	4	0	0	0	0	0	0	1	1	131	0	0	0	0	0	9	0	0	0.223188	0	0.003152	0	0	0	0	0	0	0.000944	0.001162	0.110683	0	0	0	0	0	0.007316	Bacteria	Firmicutes	Clostridia	Clostridiales	Lachnospiraceae
OTU000415	412	0	55	39	8	224	7	0	0	62	0	0	0	0	0	0	0	0	0	17	0	0	0.042823	0.032238	0.006388	0.176493	0.005801	0	0	0.051876	0	0	0	0	0	0	0	0	0	0.016118	0	Bacteria	Proteobacteria	Deltaproteobacteria	Bdellovibrionales	Bacteriovoracaceae	Peredibacter
OTU000416	412	0	1	1	3	0	0	1	3	399	0	1	0	3	0	0	0	0	0	0	0	0	0.000779	0.000827	0.002395	0	0	0.00082	0.002322	0.333849	0	0.000874	0	0.003485	0	0	0	0	0	0	0	Bacteria	Actinobacteria	Acidimicrobiia	Microtrichales	Ilumatobacteraceae	Ilumatobacter
OTU000417	410	0	0	31	0	1	0	370	1	6	0	0	0	0	0	0	0	0	0	0	1	0	0	0.025625	0	0.000788	0	0.30342	0.000774	0.00502	0	0	0	0	0	0	0	0	0	0	0.000813	Bacteria	Actinobacteria	Actinobacteria	Propionibacteriales	Nocardioidaceae	Nocardioides
OTU000418	406	0	0	0	0	0	0	0	0	0	0	0	1	0	403	0	1	0	0	0	1	0	0	0	0	0	0	0	0	0	0	0	0.000944	0	0.340498	0	0.00086	0	0	0	0.000813	Bacteria	Verrucomicrobia	Verrucomicrobiae	Verrucomicrobiales	Akkermansiaceae	Akkermansia
OTU000419	401	88	0	53	69	69	1	0	54	67	0	0	0	0	0	0	0	0	0	0	0	0.072255	0	0.043811	0.055094	0.054366	0.000829	0	0.041794	0.05606	0	0	0	0	0	0	0	0	0	0	0	Bacteria	Proteobacteria	Alphaproteobacteria
OTU000420	400	0	0	0	0	0	0	0	0	0	1	0	1	0	393	0	2	0	2	0	1	0	0	0	0	0	0	0	0	0	0.001187	0	0.000944	0	0.332049	0	0.001719	0	0.001756	0	0.000813	Bacteria	Bacteroidetes	Bacteroidia	Flavobacteriales	Flavobacteriaceae
OTU000421	399	1	0	387	1	0	0	0	0	0	0	0	0	0	0	0	0	0	0	1	9	0.000821	0	0.319903	0.000798	0	0	0	0	0	0	0	0	0	0	0	0	0	0	0.000948	0.007316	Bacteria	Acidobacteria	Acidobacteriia	Subgroup_2
OTU000422	396	0	0	0	0	0	0	0	0	0	0	82	0	253	58	1	0	0	1	1	0	0	0	0	0	0	0	0	0	0	0	0.07166	0	0.293919	0.049005	0.001188	0	0	0.000878	0.000948	0	Bacteria	Planctomycetes	Planctomycetacia	Planctomycetales	Rubinisphaeraceae
OTU000423	395	0	0	0	0	0	0	0	0	0	1	28	1	61	299	0	1	2	2	0	0	0	0	0	0	0	0	0	0	0	0.001187	0.024469	0.000944	0.070866	0.252628	0	0.00086	0.00181	0.001756	0	0	Bacteria	Proteobacteria	Alphaproteobacteria	Acetobacterales	Acetobacteraceae	Roseomonas
OTU000424	395	4	0	85	4	231	18	0	0	44	0	3	0	0	0	0	0	0	0	3	3	0.003284	0	0.070263	0.003194	0.182009	0.014918	0	0	0.036815	0	0.002622	0	0	0	0	0	0	0	0.002844	0.002439	Bacteria	Proteobacteria	Deltaproteobacteria	Bdellovibrionales	Bacteriovoracaceae	Peredibacter	Peredibacter_starrii
OTU000425	393	0	0	4	0	0	0	0	125	0	0	0	0	1	261	0	0	0	1	1	0	0	0	0.003306	0	0	0	0	0.096745	0	0	0	0	0.001162	0.220521	0	0	0	0.000878	0.000948	0	Bacteria	Proteobacteria	Gammaproteobacteria	Betaproteobacteriales	Burkholderiaceae	Parasutterella
OTU000426	392	0	0	0	0	0	0	0	0	0	0	0	0	2	387	0	0	0	0	3	0	0	0	0	0	0	0	0	0	0	0	0	0	0.002323	0.32698	0	0	0	0	0.002844	0	Bacteria	Firmicutes	Clostridia	Clostridiales	Lachnospiraceae	Lachnospiraceae_NK4A136_group
OTU000427	392	0	0	0	0	0	0	0	0	0	0	135	0	62	192	0	0	1	0	1	1	0	0	0	0	0	0	0	0	0	0	0.117976	0	0.072028	0.162222	0	0	0.000905	0	0.000948	0.000813	Bacteria	Actinobacteria	Acidimicrobiia	Microtrichales	Microtrichaceae
OTU000428	391	1	1	235	50	43	0	1	1	56	0	0	0	0	0	0	0	0	0	0	3	0.000821	0.000779	0.194257	0.039923	0.03388	0	0.00082	0.000774	0.046856	0	0	0	0	0	0	0	0	0	0	0.002439	Bacteria	Bacteroidetes	Bacteroidia	Flavobacteriales	Flavobacteriaceae	Flavobacterium
OTU000429	390	0	0	381	0	0	1	0	2	0	0	0	0	0	0	0	0	0	0	0	6	0	0	0.314944	0	0	0.000829	0	0.001548	0	0	0	0	0	0	0	0	0	0	0	0.004878	Bacteria	Firmicutes	Clostridia	M55-D21	Clostridia_bacterium_enrichment_culture_clone_WSC-8
OTU000430	387	6	0	22	6	37	2	230	31	0	51	0	0	0	1	0	0	0	1	0	0	0.004926	0	0.018186	0.004791	0.029153	0.001658	0.188613	0.023993	0	0.060537	0	0	0	0.000845	0	0	0	0.000878	0	0	Bacteria	Bacteroidetes	Bacteroidia	Sphingobacteriales	Sphingobacteriaceae	Sphingobacterium
OTU000431	387	3	369	5	0	0	0	0	0	0	0	3	1	2	0	0	0	0	0	4	0	0.002463	0.2873	0.004133	0	0	0	0	0	0	0	0.002622	0.000944	0.002323	0	0	0	0	0	0.003793	0	Bacteria	Firmicutes	Clostridia	MBA03
OTU000432	387	4	40	81	113	118	0	1	21	0	0	0	0	0	0	0	0	0	1	0	8	0.003284	0.031144	0.066957	0.090226	0.092974	0	0.00082	0.016253	0	0	0	0	0	0	0	0	0	0.000878	0	0.006503	Bacteria	Patescibacteria	Saccharimonadia	Saccharimonadales	Saccharimonadaceae
OTU000433	384	0	0	0	0	0	0	0	0	0	0	235	0	55	1	0	0	0	89	1	3	0	0	0	0	0	0	0	0	0	0	0.205366	0	0.063896	0.000845	0	0	0	0.078137	0.000948	0.002439	Bacteria	Planctomycetes	Planctomycetacia	Planctomycetales	Rubinisphaeraceae	SH-PL14
OTU000434	384	11	8	1	9	38	1	74	24	172	0	4	0	5	22	0	0	0	15	0	0	0.009032	0.006229	0.000827	0.007186	0.029941	0.000829	0.060684	0.018575	0.143915	0	0.003496	0	0.005809	0.018588	0	0	0	0.013169	0	0	Bacteria	Proteobacteria	Gammaproteobacteria	Vibrionales	Vibrionaceae	Vibrio
OTU000435	382	0	0	1	144	0	0	0	0	0	1	0	0	0	156	5	0	0	2	0	73	0	0	0.000827	0.114978	0	0	0	0	0	0.001187	0	0	0	0.131806	0.005939	0	0	0.001756	0	0.059343	Bacteria	Firmicutes	Clostridia	Clostridiales	Lachnospiraceae	Lachnospiraceae_NK4A136_group
OTU000436	382	9	0	1	72	0	0	258	14	27	0	0	0	0	0	0	0	0	0	1	0	0.00739	0	0.000827	0.057489	0	0	0.211574	0.010835	0.022591	0	0	0	0	0	0	0	0	0	0.000948	0	Bacteria	Patescibacteria	Saccharimonadia	Saccharimonadales	Saccharimonadaceae
OTU000437	380	0	0	0	0	0	3	0	0	0	0	1	1	0	372	1	0	0	2	0	0	0	0	0	0	0	0.002486	0	0	0	0	0.000874	0.000944	0	0.314306	0.001188	0	0	0.001756	0	0	Bacteria	Firmicutes	Clostridia	Clostridiales	Lachnospiraceae
OTU000438	380	0	0	0	0	5	0	0	0	0	0	0	17	0	0	4	0	1	198	0	155	0	0	0	0	0.00394	0	0	0	0	0	0	0.016048	0	0	0.004751	0	0.000905	0.173832	0	0.126003	Bacteria	Patescibacteria	Saccharimonadia	Saccharimonadales	Saccharimonadaceae	Candidatus_Saccharimonas
OTU000439	378	0	0	35	14	1	0	1	0	0	33	119	0	166	1	1	2	2	1	1	1	0	0	0.028932	0.011178	0.000788	0	0.00082	0	0	0.039171	0.103994	0	0.192848	0.000845	0.001188	0.001719	0.00181	0.000878	0.000948	0.000813	Bacteria	Proteobacteria	Gammaproteobacteria	Xanthomonadales	Xanthomonadaceae	Thermomonas
OTU000440	377	0	0	0	0	0	0	0	0	0	0	185	0	191	0	0	0	0	0	1	0	0	0	0	0	0	0	0	0	0	0	0.161671	0	0.221892	0	0	0	0	0	0.000948	0	Bacteria	Planctomycetes	Planctomycetacia	Planctomycetales
OTU000441	372	0	0	8	27	70	0	0	0	20	0	0	0	14	0	0	0	0	11	13	209	0	0	0.006613	0.021558	0.055154	0	0	0	0.016734	0	0	0	0.016264	0	0	0	0	0.009657	0.012326	0.169901	Bacteria	Proteobacteria	Alphaproteobacteria
OTU000442	369	0	0	67	0	0	0	0	0	0	0	152	0	127	1	0	1	0	16	3	2	0	0	0.055384	0	0	0	0	0	0	0	0.132832	0	0.147541	0.000845	0	0.00086	0	0.014047	0.002844	0.001626	Bacteria	Hydrogenedentes	Hydrogenedentia	Hydrogenedentiales	Hydrogenedensaceae
OTU000443	368	0	0	0	0	0	0	0	0	0	0	1	2	0	365	0	0	0	0	0	0	0	0	0	0	0	0	0	0	0	0	0.000874	0.001888	0	0.308392	0	0	0	0	0	0	Bacteria	Proteobacteria	Alphaproteobacteria	Rhodobacterales	Rhodobacteraceae
OTU000444	367	126	0	38	106	38	0	3	40	5	0	1	0	4	0	0	0	0	5	0	1	0.103456	0	0.031412	0.084637	0.029941	0	0.00246	0.030958	0.004184	0	0.000874	0	0.004647	0	0	0	0	0.00439	0	0.000813	Bacteria	Deinococcus-Thermus	Deinococci	Deinococcales	Deinococcaceae	Deinococcus	Deinococcus_grandis
OTU000445	366	0	0	0	0	0	0	0	0	0	0	362	0	1	0	1	0	0	1	0	1	0	0	0	0	0	0	0	0	0	0	0.316351	0	0.001162	0	0.001188	0	0	0.000878	0	0.000813	Bacteria	Proteobacteria	Gammaproteobacteria	Betaproteobacteriales	Burkholderiaceae	Leptothrix
OTU000446	366	0	0	0	0	0	0	0	0	0	1	0	22	0	0	1	0	339	1	0	2	0	0	0	0	0	0	0	0	0	0.001187	0	0.020767	0	0	0.001188	0	0.306757	0.000878	0	0.001626	Bacteria	Chloroflexi	Anaerolineae	Anaerolineales	Anaerolineaceae	Levilinea
OTU000447	366	0	0	0	0	0	0	0	0	0	0	0	0	0	364	0	0	0	1	0	1	0	0	0	0	0	0	0	0	0	0	0	0	0	0.307547	0	0	0	0.000878	0	0.000813	Bacteria	Bacteroidetes	Bacteroidia	Bacteroidales	Prevotellaceae	Prevotella_7
OTU000448	365	0	0	0	0	0	0	0	0	0	79	231	0	53	0	0	0	0	1	0	1	0	0	0	0	0	0	0	0	0	0.093773	0.20187	0	0.061572	0	0	0	0	0.000878	0	0.000813	Bacteria	Verrucomicrobia	Verrucomicrobiae	Verrucomicrobiales	Verrucomicrobiaceae
OTU000449	365	0	0	0	0	0	0	0	0	0	0	0	0	0	361	0	1	1	1	0	1	0	0	0	0	0	0	0	0	0	0	0	0	0	0.305012	0	0.00086	0.000905	0.000878	0	0.000813	Bacteria
OTU000450	365	0	0	0	0	0	0	0	0	0	1	166	0	197	1	0	0	0	0	0	0	0	0	0	0	0	0	0	0	0	0.001187	0.145067	0	0.228862	0.000845	0	0	0	0	0	0	Bacteria	Planctomycetes	Planctomycetacia	Gemmatales	Gemmataceae	Zavarzinella
OTU000451	364	0	0	0	0	0	0	0	0	0	0	0	1	0	363	0	0	0	0	0	0	0	0	0	0	0	0	0	0	0	0	0	0.000944	0	0.306702	0	0	0	0	0	0	Bacteria	Firmicutes	Clostridia	Clostridiales	Ruminococcaceae
OTU000452	364	0	0	0	0	0	0	0	0	0	0	0	0	0	362	0	0	1	1	0	0	0	0	0	0	0	0	0	0	0	0	0	0	0	0.305857	0	0	0.000905	0.000878	0	0	Bacteria	Bacteroidetes	Bacteroidia	Bacteroidales	Muribaculaceae
OTU000453	361	0	0	241	53	40	0	1	0	20	0	0	0	0	0	0	0	0	0	0	6	0	0	0.199216	0.042318	0.031517	0	0.00082	0	0.016734	0	0	0	0	0	0	0	0	0	0	0.004878	Bacteria	Proteobacteria	Gammaproteobacteria	Cellvibrionales	Cellvibrionaceae	Cellvibrio
OTU000454	360	0	1	0	0	0	0	0	0	0	0	1	0	0	357	0	0	0	0	0	1	0	0.000779	0	0	0	0	0	0	0	0	0.000874	0	0	0.301632	0	0	0	0	0	0.000813	Bacteria	Firmicutes	Clostridia	Clostridiales	Lachnospiraceae	Marvinbryantia
OTU000455	360	0	60	0	0	0	0	0	0	0	0	114	0	176	1	6	0	0	0	3	0	0	0.046716	0	0	0	0	0	0	0	0	0.099624	0	0.204466	0.000845	0.007127	0	0	0	0.002844	0	Bacteria	Planctomycetes	Planctomycetacia	Gemmatales	Gemmataceae
OTU000456	358	0	1	0	1	2	0	0	0	0	1	0	0	0	0	0	350	0	1	0	2	0	0.000779	0	0.000798	0.001576	0	0	0	0	0.001187	0	0	0	0	0	0.300827	0	0.000878	0	0.001626	Bacteria	Firmicutes	Clostridia	Clostridiales	Defluviitaleaceae	Defluviitalea
OTU000457	358	2	3	1	0	158	17	0	58	23	3	0	0	0	0	0	0	12	14	67	0	0.001642	0.002336	0.000827	0	0.124491	0.014089	0	0.04489	0.019244	0.003561	0	0	0	0	0	0	0.010859	0.012291	0.063526	0	Bacteria	Proteobacteria	Gammaproteobacteria	Betaproteobacteriales
OTU000458	358	0	0	0	0	0	0	0	0	0	0	1	0	0	356	0	1	0	0	0	0	0	0	0	0	0	0	0	0	0	0	0.000874	0	0	0.300787	0	0.00086	0	0	0	0	Bacteria	Bacteroidetes	Bacteroidia	Bacteroidales	Bacteroidaceae	Bacteroides
OTU000459	356	350	0	1	0	0	1	2	0	0	0	0	0	0	0	0	0	0	2	0	0	0.287378	0	0.000827	0	0	0.000829	0.00164	0	0	0	0	0	0	0	0	0	0	0.001756	0	0	Bacteria	Bacteroidetes	Bacteroidia	Bacteroidales	Rikenellaceae
OTU000460	356	1	0	216	51	8	2	35	0	38	0	3	0	0	0	0	0	0	0	0	2	0.000821	0	0.178551	0.040721	0.006303	0.001658	0.028702	0	0.031795	0	0.002622	0	0	0	0	0	0	0	0	0.001626	Bacteria	Proteobacteria	Gammaproteobacteria	Betaproteobacteriales	Burkholderiaceae	Aquabacterium	Aquabacterium_sp_Aqua3
OTU000461	355	0	0	0	0	0	0	0	0	0	0	44	0	95	214	0	0	1	0	1	0	0	0	0	0	0	0	0	0	0	0	0.038451	0	0.110365	0.18081	0	0	0.000905	0	0.000948	0	Bacteria	Planctomycetes	Planctomycetacia	Pirellulales	Pirellulaceae	Pirellula
OTU000462	354	78	0	15	1	1	0	0	2	14	0	192	0	49	0	0	0	0	2	0	0	0.064044	0	0.012399	0.000798	0.000788	0	0	0.001548	0.011714	0	0.167788	0	0.056925	0	0	0	0	0.001756	0	0	Bacteria	Verrucomicrobia	Verrucomicrobiae
OTU000463	354	0	0	0	0	0	0	0	0	0	0	0	0	1	346	0	3	0	4	0	0	0	0	0	0	0	0	0	0	0	0	0	0	0.001162	0.292338	0	0.002579	0	0.003512	0	0	Bacteria	Chloroflexi	Anaerolineae	Anaerolineales	Anaerolineaceae	Leptolinea	bacterium_K-5b9
OTU000464	353	0	0	0	0	0	0	0	0	0	0	86	0	95	171	0	0	0	0	1	0	0	0	0	0	0	0	0	0	0	0	0.075155	0	0.110365	0.144479	0	0	0	0	0.000948	0	Bacteria	Chloroflexi	Chloroflexia	Thermomicrobiales	JG30-KF-CM45
OTU000465	351	1	0	0	0	0	86	0	0	0	0	177	0	28	59	0	0	0	0	0	0	0.000821	0	0	0	0	0.071273	0	0	0	0	0.15468	0	0.032529	0.04985	0	0	0	0	0	0	Bacteria	Verrucomicrobia	Verrucomicrobiae	Verrucomicrobiales	Verrucomicrobiaceae
OTU000466	348	1	0	342	0	1	0	1	1	0	0	0	0	0	0	0	0	0	0	0	2	0.000821	0	0.282705	0	0.000788	0	0.00082	0.000774	0	0	0	0	0	0	0	0	0	0	0	0.001626	Bacteria	Bacteroidetes	Bacteroidia	Bacteroidales	Muribaculaceae
OTU000467	346	0	0	0	0	0	43	0	0	0	0	42	0	46	214	0	0	1	0	0	0	0	0	0	0	0	0.035637	0	0	0	0	0.036704	0	0.05344	0.18081	0	0	0.000905	0	0	0	Bacteria	Cyanobacteria	Oxyphotobacteria	Chloroplast
OTU000468	346	0	0	0	0	0	0	0	0	0	0	142	0	179	24	0	0	0	0	1	0	0	0	0	0	0	0	0	0	0	0	0.124093	0	0.207951	0.020278	0	0	0	0	0.000948	0	Bacteria	Planctomycetes	Planctomycetacia	Isosphaerales	Isosphaeraceae
OTU000469	345	1	3	336	0	0	0	0	0	0	0	0	0	0	0	0	0	0	0	0	5	0.000821	0.002336	0.277746	0	0	0	0	0	0	0	0	0	0	0	0	0	0	0	0	0.004065	Bacteria	Actinobacteria	Actinobacteria	Bifidobacteriales	Bifidobacteriaceae	Bifidobacterium
OTU000470	343	0	0	335	0	0	0	0	1	0	0	0	0	0	0	0	0	0	0	0	7	0	0	0.276919	0	0	0	0	0.000774	0	0	0	0	0	0	0	0	0	0	0	0.00569	Bacteria	Firmicutes	Clostridia	Clostridiales	Clostridiales_vadinBB60_group
OTU000471	342	0	328	0	2	1	2	0	0	0	0	1	1	3	1	0	0	0	0	3	0	0	0.255378	0	0.001597	0.000788	0.001658	0	0	0	0	0.000874	0.000944	0.003485	0.000845	0	0	0	0	0.002844	0	Bacteria	Firmicutes	Clostridia	MBA03
OTU000472	341	2	0	49	33	128	1	2	57	1	0	31	0	0	0	0	17	7	12	0	1	0.001642	0	0.040505	0.026349	0.100853	0.000829	0.00164	0.044116	0.000837	0	0.027091	0	0	0	0	0.014612	0.006334	0.010535	0	0.000813	Bacteria	Bacteroidetes	Bacteroidia	Flavobacteriales	Flavobacteriaceae	Flavobacterium
OTU000473	339	3	0	1	108	87	3	0	0	57	44	12	0	10	0	3	0	0	11	0	0	0.002463	0	0.000827	0.086234	0.068549	0.002486	0	0	0.047693	0.052228	0.010487	0	0.011617	0	0.003564	0	0	0.009657	0	0	Bacteria	Actinobacteria	Actinobacteria	Micrococcales	Microbacteriaceae
OTU000474	339	9	0	70	106	46	0	0	0	18	88	0	0	0	0	0	1	0	0	1	0	0.00739	0	0.057864	0.084637	0.036244	0	0	0	0.015061	0.104456	0	0	0	0	0	0.00086	0	0	0.000948	0	Bacteria	Proteobacteria	Alphaproteobacteria
OTU000475	338	0	0	0	0	0	0	0	0	0	0	0	0	1	0	0	0	308	28	0	1	0	0	0	0	0	0	0	0	0	0	0	0	0.001162	0	0	0	0.278705	0.024582	0	0.000813	Bacteria	Chloroflexi	KD4-96
OTU000476	335	0	0	0	0	0	0	0	0	0	0	0	0	1	331	0	0	1	0	0	2	0	0	0	0	0	0	0	0	0	0	0	0	0.001162	0.279665	0	0	0.000905	0	0	0.001626	Bacteria	Actinobacteria	Coriobacteriia	Coriobacteriales	Eggerthellaceae	Enterorhabdus
OTU000477	334	0	1	0	0	0	0	0	0	0	0	0	1	0	331	0	0	0	1	0	0	0	0.000779	0	0	0	0	0	0	0	0	0	0.000944	0	0.279665	0	0	0	0.000878	0	0	Bacteria	Firmicutes	Clostridia	Clostridiales	Lachnospiraceae
OTU000478	332	0	0	0	0	0	0	0	0	0	0	23	0	90	219	0	0	0	0	0	0	0	0	0	0	0	0	0	0	0	0	0.0201	0	0.104556	0.185035	0	0	0	0	0	0	Bacteria	Planctomycetes	Planctomycetacia	Isosphaerales	Isosphaeraceae
OTU000479	331	0	0	1	0	0	0	0	110	0	0	0	16	0	203	0	1	0	0	0	0	0	0	0.000827	0	0	0	0	0.085135	0	0	0	0.015104	0	0.171516	0	0.00086	0	0	0	0	Bacteria	Firmicutes	Clostridia	Clostridiales	Lachnospiraceae	Eubacterium_ruminantium_group
OTU000480	331	0	0	0	0	0	0	0	0	0	0	1	0	78	249	0	0	0	0	0	3	0	0	0	0	0	0	0	0	0	0	0.000874	0	0.090615	0.210382	0	0	0	0	0	0.002439	Bacteria	Planctomycetes	Planctomycetacia	Pirellulales	Pirellulaceae
OTU000481	330	1	224	0	0	0	17	0	0	34	0	4	0	0	0	0	0	0	20	23	7	0.000821	0.174405	0	0	0	0.014089	0	0	0.028448	0	0.003496	0	0	0	0	0	0	0.017559	0.021807	0.00569	Bacteria	Proteobacteria	Deltaproteobacteria	Bdellovibrionales	Bacteriovoracaceae	Peredibacter
OTU000482	328	0	0	0	0	0	0	0	0	0	0	322	0	0	0	1	0	0	1	3	1	0	0	0	0	0	0	0	0	0	0	0.281395	0	0	0	0.001188	0	0	0.000878	0.002844	0.000813	Bacteria	Bacteroidetes	Bacteroidia	Chitinophagales	Saprospiraceae	Lewinella
OTU000483	326	71	1	0	72	17	0	0	8	92	1	0	1	2	0	0	1	0	5	55	0	0.058297	0.000779	0	0.057489	0.013395	0	0	0.006192	0.076978	0.001187	0	0.000944	0.002323	0	0	0.00086	0	0.00439	0.052148	0	Bacteria	Actinobacteria	Actinobacteria	Propionibacteriales	Nocardioidaceae	Nocardioides
OTU000484	325	0	0	0	0	0	0	0	0	0	0	176	0	147	0	0	0	0	1	0	1	0	0	0	0	0	0	0	0	0	0	0.153806	0	0.170775	0	0	0	0	0.000878	0	0.000813	Bacteria	Verrucomicrobia	Verrucomicrobiae	Pedosphaerales	Pedosphaeraceae
OTU000485	325	0	0	0	0	0	0	0	0	0	0	28	1	188	76	0	0	0	13	19	0	0	0	0	0	0	0	0	0	0	0	0.024469	0.000944	0.218407	0.064213	0	0	0	0.011413	0.018015	0	Bacteria	Chlamydiae	Chlamydiae	Chlamydiales	Parachlamydiaceae
OTU000486	325	1	0	0	118	1	0	0	0	0	2	0	0	0	0	0	0	0	203	0	0	0.000821	0	0	0.094218	0.000788	0	0	0	0	0.002374	0	0	0	0	0	0	0	0.178222	0	0	Bacteria	Firmicutes	Clostridia	Clostridiales	Family_XI	Sedimentibacter
OTU000487	325	0	0	0	0	0	0	0	1	0	0	95	0	229	0	0	0	0	0	0	0	0	0	0	0	0	0	0	0.000774	0	0	0.08302	0	0.266038	0	0	0	0	0	0	0	Bacteria	Chloroflexi	Anaerolineae	Caldilineales	Caldilineaceae
OTU000488	324	0	0	0	0	0	0	0	0	0	1	0	0	0	320	0	0	1	1	0	1	0	0	0	0	0	0	0	0	0	0.001187	0	0	0	0.270371	0	0	0.000905	0.000878	0	0.000813	Bacteria	Cyanobacteria	Oxyphotobacteria	Chloroplast
OTU000489	323	0	0	0	0	0	0	0	0	0	0	0	0	0	319	1	1	0	1	1	0	0	0	0	0	0	0	0	0	0	0	0	0	0	0.269526	0.001188	0.00086	0	0.000878	0.000948	0	Bacteria	Actinobacteria	Coriobacteriia	Coriobacteriales	Coriobacteriaceae	Collinsella	Collinsella_sp_Marseille-P3740
OTU000490	323	2	2	1	0	2	0	296	0	0	0	0	0	0	1	1	0	0	18	0	0	0.001642	0.001557	0.000827	0	0.001576	0	0.242736	0	0	0	0	0	0	0.000845	0.001188	0	0	0.015803	0	0	Bacteria	Proteobacteria	Gammaproteobacteria	Betaproteobacteriales	Burkholderiaceae
OTU000491	322	1	0	1	0	0	0	0	0	320	0	0	0	0	0	0	0	0	0	0	0	0.000821	0	0.000827	0	0	0	0	0	0.267749	0	0	0	0	0	0	0	0	0	0	0	Bacteria	Bacteroidetes	Bacteroidia	Bacteroidales	Muribaculaceae
OTU000492	321	68	0	0	26	0	1	0	0	0	1	9	87	24	20	1	2	0	10	26	46	0.055833	0	0	0.02076	0	0.000829	0	0	0	0.001187	0.007865	0.082126	0.027882	0.016898	0.001188	0.001719	0	0.008779	0.024652	0.037394	Bacteria	Actinobacteria	Actinobacteria	Micrococcales	Intrasporangiaceae
OTU000493	321	1	0	0	0	0	0	320	0	0	0	0	0	0	0	0	0	0	0	0	0	0.000821	0	0	0	0	0	0.262418	0	0	0	0	0	0	0	0	0	0	0	0	0	Bacteria	Patescibacteria	Gracilibacteria	Absconditabacteriales_SR1
OTU000494	321	0	0	0	0	0	0	0	0	0	0	148	1	153	2	17	0	0	0	0	0	0	0	0	0	0	0	0	0	0	0	0.129337	0.000944	0.177746	0.00169	0.020194	0	0	0	0	0	Bacteria	Planctomycetes	Planctomycetacia	Gemmatales	Gemmataceae	Fimbriiglobus
OTU000495	320	0	0	0	68	0	0	0	0	0	0	0	0	9	0	4	0	2	235	1	1	0	0	0	0.054295	0	0	0	0	0	0	0	0	0.010456	0	0.004751	0	0.00181	0.206316	0.000948	0.000813	Bacteria	Cyanobacteria	Oxyphotobacteria	Chloroplast
OTU000496	320	2	0	0	0	0	0	0	0	0	0	0	0	0	0	0	0	0	318	0	0	0.001642	0	0	0	0	0	0	0	0	0	0	0	0	0	0	0	0	0.279185	0	0	Bacteria	Deinococcus-Thermus	Deinococci	Deinococcales	Trueperaceae	Truepera
OTU000497	319	0	0	0	0	0	0	0	0	0	0	0	0	0	317	0	0	1	0	0	1	0	0	0	0	0	0	0	0	0	0	0	0	0	0.267836	0	0	0.000905	0	0	0.000813	Bacteria	Firmicutes	Clostridia	Clostridiales	Lachnospiraceae
OTU000498	316	196	0	98	1	0	0	0	4	0	0	4	0	1	0	0	0	0	4	0	8	0.160931	0	0.081009	0.000798	0	0	0	0.003096	0	0	0.003496	0	0.001162	0	0	0	0	0.003512	0	0.006503	Bacteria	Firmicutes	Bacilli	Lactobacillales	Streptococcaceae	Streptococcus
OTU000499	316	0	39	4	0	0	0	0	0	0	0	0	23	0	0	8	0	0	0	0	242	0	0.030365	0.003306	0	0	0	0	0	0	0	0	0.021711	0	0	0.009503	0	0	0	0	0.196727	Bacteria	Bacteroidetes	Bacteroidia	Bacteroidales	Muribaculaceae
OTU000500	315	1	0	0	0	0	96	1	114	0	0	4	22	5	0	0	52	0	20	0	0	0.000821	0	0	0	0	0.079561	0.00082	0.088231	0	0	0.003496	0.020767	0.005809	0	0	0.044694	0	0.017559	0	0	Bacteria	Actinobacteria	Actinobacteria	Micrococcales	Cellulomonadaceae	Cellulomonas
OTU000501	314	0	0	0	0	0	0	0	0	0	0	0	0	0	309	0	0	1	1	2	1	0	0	0	0	0	0	0	0	0	0	0	0	0	0.261077	0	0	0.000905	0.000878	0.001896	0.000813	Bacteria	Planctomycetes	OM190
OTU000502	313	0	0	0	0	0	0	0	0	0	2	99	0	52	156	0	2	0	1	1	0	0	0	0	0	0	0	0	0	0	0.002374	0.086516	0	0.06041	0.131806	0	0.001719	0	0.000878	0.000948	0	Bacteria	Proteobacteria	Alphaproteobacteria	Acetobacterales	Acetobacteraceae
OTU000503	313	0	0	0	0	0	0	0	0	0	0	307	3	0	0	1	0	0	0	0	2	0	0	0	0	0	0	0	0	0	0	0.268286	0.002832	0	0	0.001188	0	0	0	0	0.001626	Bacteria	Bacteroidetes	Ignavibacteria	OPB56
OTU000504	313	171	92	5	0	42	0	0	0	1	0	0	0	0	0	0	0	0	2	0	0	0.140404	0.07163	0.004133	0	0.033092	0	0	0	0.000837	0	0	0	0	0	0	0	0	0.001756	0	0	Bacteria	Firmicutes	Clostridia	Clostridiales	Ruminococcaceae	Ruminococcaceae_UCG-008
OTU000505	311	1	0	80	20	69	0	49	0	38	0	19	0	0	0	1	0	0	0	26	8	0.000821	0	0.06613	0.015969	0.054366	0	0.040183	0	0.031795	0	0.016604	0	0	0	0.001188	0	0	0	0.024652	0.006503	Bacteria	Bacteroidetes	Bacteroidia	Flavobacteriales	Crocinitomicaceae	Fluviicola
OTU000506	309	55	3	0	0	57	0	0	3	3	2	1	22	0	0	6	63	70	6	18	0	0.045159	0.002336	0	0	0.044911	0	0	0.002322	0.00251	0.002374	0.000874	0.020767	0	0	0.007127	0.054149	0.063342	0.005268	0.017067	0	Bacteria	Firmicutes	Erysipelotrichia	Erysipelotrichales	Erysipelotrichaceae	Dubosiella
OTU000507	308	1	4	0	9	1	91	5	0	75	38	0	0	2	2	2	0	0	3	45	30	0.000821	0.003114	0	0.007186	0.000788	0.075417	0.0041	0	0.062754	0.045106	0	0	0.002323	0.00169	0.002376	0	0	0.002634	0.042667	0.024388	Bacteria	Proteobacteria	Alphaproteobacteria	Rhizobiales	Xanthobacteraceae	Azorhizobium	Azorhizobium_sp_F1
OTU000508	306	0	0	0	0	0	0	0	0	0	0	0	0	0	304	0	0	0	1	0	1	0	0	0	0	0	0	0	0	0	0	0	0	0	0.256852	0	0	0	0.000878	0	0.000813	Bacteria	Cyanobacteria	Oxyphotobacteria	Chloroplast
OTU000509	305	1	0	0	1	0	0	0	0	0	0	0	0	1	0	0	0	0	302	0	0	0.000821	0	0	0.000798	0	0	0	0	0	0	0	0	0.001162	0	0	0	0	0.265138	0	0	Bacteria	Firmicutes	Clostridia	Clostridiales	Ruminococcaceae	Ruminococcaceae_UCG-014
OTU000510	305	0	0	0	0	0	0	0	0	0	0	28	0	32	244	0	1	0	0	0	0	0	0	0	0	0	0	0	0	0	0	0.024469	0	0.037176	0.206158	0	0.00086	0	0	0	0	Bacteria	Verrucomicrobia	Verrucomicrobiae	Verrucomicrobiales	Verrucomicrobiaceae
OTU000511	304	0	0	0	0	0	0	0	0	0	1	0	0	0	289	13	0	0	1	0	0	0	0	0	0	0	0	0	0	0	0.001187	0	0	0	0.244179	0.015442	0	0	0.000878	0	0	Bacteria	Firmicutes	Clostridia	Clostridiales	Lachnospiraceae	Lachnospiraceae_NK4A136_group	Clostridiales_bacterium_CIEAF_020
OTU000512	304	0	0	0	1	0	0	0	0	0	0	108	0	50	1	1	140	2	1	0	0	0	0	0	0.000798	0	0	0	0	0	0	0.094381	0	0.058087	0.000845	0.001188	0.120331	0.00181	0.000878	0	0	Bacteria	Proteobacteria	Gammaproteobacteria	Legionellales	Legionellaceae	Legionella
OTU000513	303	17	77	8	0	126	0	74	0	0	0	0	0	0	0	0	0	0	0	1	0	0.013958	0.059952	0.006613	0	0.099277	0	0.060684	0	0	0	0	0	0	0	0	0	0	0	0.000948	0	Bacteria	Bacteroidetes	Bacteroidia	Chitinophagales	Chitinophagaceae	Cnuella	Bifissio_spartinae
OTU000514	302	0	0	0	0	0	0	0	0	0	0	278	0	18	0	1	2	1	1	1	0	0	0	0	0	0	0	0	0	0	0	0.242943	0	0.020911	0	0.001188	0.001719	0.000905	0.000878	0.000948	0	Bacteria	Proteobacteria	Deltaproteobacteria	Myxococcales	Nannocystaceae	Nannocystis
OTU000515	301	92	1	83	37	13	34	0	0	0	0	7	0	0	0	0	0	0	17	17	0	0.075539	0.000779	0.06861	0.029543	0.010243	0.028178	0	0	0	0	0.006117	0	0	0	0	0	0	0.014925	0.016118	0	Bacteria	Proteobacteria	Alphaproteobacteria	Rickettsiales	SM2D12
OTU000516	300	0	1	0	0	0	0	0	299	0	0	0	0	0	0	0	0	0	0	0	0	0	0.000779	0	0	0	0	0	0.231413	0	0	0	0	0	0	0	0	0	0	0	0	Bacteria	Verrucomicrobia	Verrucomicrobiae	Verrucomicrobiales	Rubritaleaceae	Rubritalea
OTU000517	300	163	0	112	1	0	0	0	0	0	0	0	0	0	0	0	0	0	6	2	16	0.133836	0	0.092582	0.000798	0	0	0	0	0	0	0	0	0	0	0	0	0	0.005268	0.001896	0.013007	Bacteria	Proteobacteria	Deltaproteobacteria	Bdellovibrionales	Bdellovibrionaceae	Bdellovibrio
OTU000518	300	0	0	0	0	0	0	0	0	0	2	264	1	31	0	0	0	1	1	0	0	0	0	0	0	0	0	0	0	0	0.002374	0.230709	0.000944	0.036014	0	0	0	0.000905	0.000878	0	0	Bacteria	Proteobacteria	Gammaproteobacteria	Betaproteobacteriales	Nitrosomonadaceae	Nitrosomonas
OTU000519	298	0	0	0	0	0	0	0	0	0	0	0	24	0	1	0	0	272	0	0	1	0	0	0	0	0	0	0	0	0	0	0	0.022655	0	0.000845	0	0	0.246129	0	0	0.000813	Bacteria	Acidobacteria	Subgroup_6
OTU000520	297	11	199	86	0	0	0	0	0	0	0	0	0	0	0	0	0	0	0	0	1	0.009032	0.15494	0.07109	0	0	0	0	0	0	0	0	0	0	0	0	0	0	0	0	0.000813	Bacteria	Bacteroidetes	Bacteroidia	Bacteroidales	Prevotellaceae	Prevotella_7
OTU000521	297	0	0	2	5	0	0	0	16	0	0	0	0	0	1	11	0	0	0	0	262	0	0	0.001653	0.003992	0	0	0	0.012383	0	0	0	0	0	0.000845	0.013067	0	0	0	0	0.212986	Bacteria	Proteobacteria	Alphaproteobacteria	Rhodobacterales	Rhodobacteraceae	Marinibacterium
OTU000522	296	1	0	0	4	0	75	3	0	4	1	94	0	7	0	0	105	0	1	1	0	0.000821	0	0	0.003194	0	0.062157	0.00246	0	0.003347	0.001187	0.082146	0	0.008132	0	0	0.090248	0	0.000878	0.000948	0	Bacteria	Proteobacteria	Gammaproteobacteria	Betaproteobacteriales	Chromobacteriaceae	Vogesella
OTU000523	295	32	0	14	61	113	0	19	14	41	0	0	0	0	0	0	0	0	1	0	0	0.026275	0	0.011573	0.048706	0.089035	0	0.015581	0.010835	0.034305	0	0	0	0	0	0	0	0	0.000878	0	0	Bacteria	Proteobacteria	Gammaproteobacteria	Xanthomonadales	Rhodanobacteraceae
OTU000524	294	0	0	0	0	0	0	0	0	0	0	0	0	0	1	0	0	293	0	0	0	0	0	0	0	0	0	0	0	0	0	0	0	0	0.000845	0	0	0.265132	0	0	0	Bacteria	Gemmatimonadetes	Gemmatimonadetes	Gemmatimonadales	Gemmatimonadaceae
OTU000525	294	0	1	85	10	0	45	0	0	41	16	33	0	0	0	0	0	0	1	58	4	0	0.000779	0.070263	0.007985	0	0.037294	0	0	0.034305	0.018992	0.028839	0	0	0	0	0	0	0.000878	0.054992	0.003252	Bacteria	Bacteroidetes	Bacteroidia	Flavobacteriales	Flavobacteriaceae	Flavobacterium
OTU000526	292	0	0	0	0	48	0	0	0	0	0	77	0	112	37	0	0	0	18	0	0	0	0	0	0	0.03782	0	0	0	0	0	0.06729	0	0.130115	0.031262	0	0	0	0.015803	0	0	Bacteria	Chlamydiae	Chlamydiae	Chlamydiales	Parachlamydiaceae
OTU000527	290	128	79	26	0	54	0	0	2	0	0	0	0	0	0	0	0	0	1	0	0	0.105098	0.061509	0.021492	0	0.042547	0	0	0.001548	0	0	0	0	0	0	0	0	0	0.000878	0	0	Bacteria	Bacteroidetes	Bacteroidia	Bacteroidales	Bacteroidaceae	Bacteroides	Bacteroides_graminisolvens_DSM_19988_=_JCM_15093
OTU000528	289	0	0	1	271	0	0	0	0	0	0	0	17	0	0	0	0	0	0	0	0	0	0	0.000827	0.216383	0	0	0	0	0	0	0	0.016048	0	0	0	0	0	0	0	0	Bacteria	Firmicutes	Clostridia	Clostridiales	Ruminococcaceae	Eubacterium_coprostanoligenes_group
OTU000529	289	45	1	2	3	15	0	0	0	47	1	2	0	9	0	3	0	40	65	36	20	0.036949	0.000779	0.001653	0.002395	0.011819	0	0	0	0.039326	0.001187	0.001748	0	0.010456	0	0.003564	0	0.036195	0.057066	0.034133	0.016258	Bacteria	Proteobacteria	Alphaproteobacteria	Rhizobiales	Beijerinckiaceae	Methylobacterium	Methylobacterium_aquaticum
OTU000530	288	0	0	0	0	0	0	0	0	288	0	0	0	0	0	0	0	0	0	0	0	0	0	0	0	0	0	0	0	0.240974	0	0	0	0	0	0	0	0	0	0	0	Bacteria	Firmicutes	Clostridia	Clostridiales	Ruminococcaceae	Anaerotruncus
OTU000531	288	1	0	283	0	0	0	0	1	0	0	0	0	0	0	0	0	0	0	0	3	0.000821	0	0.233935	0	0	0	0	0.000774	0	0	0	0	0	0	0	0	0	0	0	0.002439	Bacteria	Actinobacteria	Coriobacteriia	Coriobacteriales	Atopobiaceae	Olsenella
OTU000532	287	7	0	0	0	0	0	0	0	0	0	1	1	0	0	5	0	0	271	1	1	0.005748	0	0	0	0	0	0	0	0	0	0.000874	0.000944	0	0	0.005939	0	0	0.237922	0.000948	0.000813	Bacteria	Firmicutes	Bacilli	Bacillales	Planococcaceae	Psychrobacillus
OTU000533	287	0	0	0	0	0	0	0	0	0	0	0	0	0	0	279	0	0	0	0	8	0	0	0	0	0	0	0	0	0	0	0	0	0	0	0.331417	0	0	0	0	0.006503	Bacteria	Bacteroidetes	Bacteroidia	Bacteroidales	Bacteroidaceae	Bacteroides	Bacteroides_sp_PFB2-24
OTU000534	287	19	0	17	2	169	4	0	11	29	36	0	0	0	0	0	0	0	0	0	0	0.0156	0	0.014053	0.001597	0.133158	0.003315	0	0.008514	0.024265	0.042732	0	0	0	0	0	0	0	0	0	0	Bacteria	Bacteroidetes	Bacteroidia	Sphingobacteriales	Sphingobacteriaceae	Pedobacter
OTU000535	286	0	0	9	149	0	0	0	84	0	0	44	0	0	0	0	0	0	0	0	0	0	0	0.00744	0.118971	0	0	0	0.065012	0	0	0.038451	0	0	0	0	0	0	0	0	0	Bacteria	Verrucomicrobia	Verrucomicrobiae	Verrucomicrobiales	Verrucomicrobiaceae
OTU000536	284	3	1	4	4	5	0	4	2	117	0	25	2	13	59	1	0	0	0	32	12	0.002463	0.000779	0.003306	0.003194	0.00394	0	0.00328	0.001548	0.097896	0	0.021847	0.001888	0.015103	0.04985	0.001188	0	0	0	0.030341	0.009755	Bacteria	Proteobacteria	Gammaproteobacteria	Betaproteobacteriales	Burkholderiaceae	Azohydromonas
OTU000537	282	21	0	166	7	0	0	0	0	31	15	18	12	1	1	2	0	0	0	4	4	0.017243	0	0.13722	0.005589	0	0	0	0	0.025938	0.017805	0.01573	0.011328	0.001162	0.000845	0.002376	0	0	0	0.003793	0.003252	Bacteria	Actinobacteria	Actinobacteria	Micrococcales	Micrococcaceae	Rothia	Rothia_sp_KSUM_10
OTU000538	281	0	1	1	132	1	0	0	146	0	0	0	0	0	0	0	0	0	0	0	0	0	0.000779	0.000827	0.105397	0.000788	0	0	0.112998	0	0	0	0	0	0	0	0	0	0	0	0	Bacteria	Planctomycetes	Planctomycetacia	Pirellulales	Pirellulaceae
OTU000539	280	0	0	1	0	0	0	0	0	0	0	0	0	1	0	11	0	1	1	1	264	0	0	0.000827	0	0	0	0	0	0	0	0	0	0.001162	0	0.013067	0	0.000905	0.000878	0.000948	0.214611	Bacteria	Proteobacteria	Gammaproteobacteria	Thiotrichales	Thiotrichaceae	Thiothrix
OTU000540	279	1	0	0	0	0	0	0	0	0	0	0	0	0	0	0	0	0	278	0	0	0.000821	0	0	0	0	0	0	0	0	0	0	0	0	0	0	0	0	0.244067	0	0	Bacteria	Bacteroidetes	Bacteroidia	Bacteroidales	Bacteroidaceae	Bacteroides	Bacteroides_stercorirosoris
OTU000541	279	70	0	6	53	0	30	0	0	18	60	0	0	8	0	1	0	1	0	32	0	0.057476	0	0.00496	0.042318	0	0.024863	0	0	0.015061	0.07122	0	0	0.009294	0	0.001188	0	0.000905	0	0.030341	0	Bacteria	Proteobacteria	Deltaproteobacteria	Bdellovibrionales	Bdellovibrionaceae	Bdellovibrio
OTU000542	279	0	0	0	0	0	0	0	0	0	0	175	0	100	2	1	0	0	0	1	0	0	0	0	0	0	0	0	0	0	0	0.152932	0	0.116174	0.00169	0.001188	0	0	0	0.000948	0	Bacteria	Chlamydiae	Chlamydiae	Chlamydiales	Parachlamydiaceae
OTU000543	278	1	0	0	0	0	0	0	0	0	0	156	0	53	0	0	0	0	68	0	0	0.000821	0	0	0	0	0	0	0	0	0	0.136328	0	0.061572	0	0	0	0	0.0597	0	0	Bacteria	Planctomycetes	Planctomycetacia	Gemmatales	Gemmataceae	Telmatocola
OTU000544	277	1	0	1	275	0	0	0	0	0	0	0	0	0	0	0	0	0	0	0	0	0.000821	0	0.000827	0.219577	0	0	0	0	0	0	0	0	0	0	0	0	0	0	0	0	Bacteria	Firmicutes	Clostridia	Clostridiales	Lachnospiraceae
OTU000545	276	0	0	0	0	0	0	0	0	0	275	0	0	0	0	0	0	0	1	0	0	0	0	0	0	0	0	0	0	0	0.326425	0	0	0	0	0	0	0	0.000878	0	0	Bacteria	Firmicutes	Clostridia	Clostridiales	Lachnospiraceae	A2
OTU000546	275	0	1	0	0	0	0	274	0	0	0	0	0	0	0	0	0	0	0	0	0	0	0.000779	0	0	0	0	0.224695	0	0	0	0	0	0	0	0	0	0	0	0	0	Bacteria	Chloroflexi	Chloroflexia	Thermomicrobiales	AKYG1722
OTU000547	274	0	0	0	15	0	0	258	1	0	0	0	0	0	0	0	0	0	0	0	0	0	0	0	0.011977	0	0	0.211574	0.000774	0	0	0	0	0	0	0	0	0	0	0	0	Bacteria	Proteobacteria	Gammaproteobacteria	Xanthomonadales	Xanthomonadaceae	Lysobacter
OTU000548	272	0	0	0	0	0	0	0	0	1	0	264	0	7	0	0	0	0	0	0	0	0	0	0	0	0	0	0	0	0.000837	0	0.230709	0	0.008132	0	0	0	0	0	0	0	Bacteria	Verrucomicrobia	Verrucomicrobiae	Opitutales	Opitutaceae
OTU000549	271	267	1	0	0	0	0	0	1	0	0	0	0	1	0	0	0	0	1	0	0	0.219228	0.000779	0	0	0	0	0	0.000774	0	0	0	0	0.001162	0	0	0	0	0.000878	0	0	Bacteria	Proteobacteria	Gammaproteobacteria	Thiotrichales	Thiotrichaceae	Thiothrix
OTU000550	270	0	0	0	0	0	0	0	0	0	259	0	0	0	0	10	0	1	0	0	0	0	0	0	0	0	0	0	0	0	0.307433	0	0	0	0	0.011879	0	0.000905	0	0	0	Bacteria	Bacteroidetes	Bacteroidia	Bacteroidales	Prevotellaceae	Prevotella_9
OTU000551	270	0	0	0	0	0	34	55	0	0	54	122	0	0	0	0	1	0	4	0	0	0	0	0	0	0	0.028178	0.045103	0	0	0.064098	0.106615	0	0	0	0	0.00086	0	0.003512	0	0	Bacteria	Armatimonadetes	Armatimonadia	Armatimonadales	Armatimonadaceae	Armatimonas
OTU000552	268	131	1	0	28	0	0	0	29	0	77	0	0	0	0	0	0	0	2	0	0	0.107561	0.000779	0	0.022357	0	0	0	0.022445	0	0.091399	0	0	0	0	0	0	0	0.001756	0	0	Bacteria	Firmicutes	Bacilli	Bacillales	Staphylococcaceae	Macrococcus
OTU000553	267	0	0	0	0	0	0	0	0	0	0	0	0	0	266	0	1	0	0	0	0	0	0	0	0	0	0	0	0	0	0	0	0	0	0.224746	0	0.00086	0	0	0	0	Bacteria	Proteobacteria	Deltaproteobacteria	Desulfovibrionales	Desulfovibrionaceae	Desulfovibrio
OTU000554	267	0	0	260	0	1	1	0	0	0	0	0	0	0	1	0	0	0	0	0	4	0	0	0.214922	0	0.000788	0.000829	0	0	0	0	0	0	0	0.000845	0	0	0	0	0	0.003252	Bacteria	Firmicutes	Clostridia	Clostridiales	Lachnospiraceae	Lachnospiraceae_NK4A136_group
OTU000555	267	91	1	25	0	0	1	0	0	12	0	0	0	26	0	2	0	0	107	1	1	0.074718	0.000779	0.020666	0	0	0.000829	0	0	0.010041	0	0	0	0.030205	0	0.002376	0	0	0.09394	0.000948	0.000813	Bacteria	Bacteroidetes	Bacteroidia	Flavobacteriales	Flavobacteriaceae	Flavobacterium	bacterium_7B4
OTU000556	266	0	0	0	0	0	0	0	0	0	0	0	0	0	0	0	0	0	266	0	0	0	0	0	0	0	0	0	0	0	0	0	0	0	0	0	0	0	0.233532	0	0	Bacteria	Planctomycetes	Planctomycetacia	Planctomycetales	Gimesiaceae
OTU000557	265	2	0	0	6	0	0	0	0	0	0	0	0	0	0	4	0	0	253	0	0	0.001642	0	0	0.004791	0	0	0	0	0	0	0	0	0	0	0.004751	0	0	0.222119	0	0	Bacteria	Bacteroidetes	Bacteroidia	Bacteroidales	Bacteroidaceae	Bacteroides	Bacteroides_fragilis
OTU000558	265	0	0	0	0	0	0	0	0	0	0	0	0	0	261	0	0	1	2	1	0	0	0	0	0	0	0	0	0	0	0	0	0	0	0.220521	0	0	0.000905	0.001756	0.000948	0	Bacteria	Firmicutes	Clostridia	Clostridiales	Peptococcaceae
OTU000559	265	0	1	0	0	66	47	3	2	32	0	2	0	13	0	0	0	0	0	93	6	0	0.000779	0	0	0.052002	0.038952	0.00246	0.001548	0.026775	0	0.001748	0	0.015103	0	0	0	0	0	0.088178	0.004878	Bacteria	Bacteroidetes	Bacteroidia	Flavobacteriales	Weeksellaceae	Soonwooa	Soonwooa_buanensis
OTU000560	262	0	0	0	0	0	0	3	51	0	1	198	0	0	1	0	0	2	0	0	6	0	0	0	0	0	0	0.00246	0.039472	0	0.001187	0.173032	0	0	0.000845	0	0	0.00181	0	0	0.004878	Bacteria	Proteobacteria	Gammaproteobacteria	Betaproteobacteriales	Burkholderiaceae
OTU000561	255	0	0	0	0	0	0	0	0	0	0	194	0	55	2	0	0	0	1	1	2	0	0	0	0	0	0	0	0	0	0	0.169536	0	0.063896	0.00169	0	0	0	0.000878	0.000948	0.001626	Bacteria	Proteobacteria	Deltaproteobacteria	Myxococcales	Nannocystaceae	Nannocystis
OTU000562	255	0	0	0	0	0	0	0	0	17	0	24	1	65	146	0	0	0	1	1	0	0	0	0	0	0	0	0	0	0.014224	0	0.020974	0.000944	0.075513	0.123357	0	0	0	0.000878	0.000948	0	Bacteria	Proteobacteria	Alphaproteobacteria	Acetobacterales	Acetobacteraceae
OTU000563	253	0	0	0	251	2	0	0	0	0	0	0	0	0	0	0	0	0	0	0	0	0	0	0	0.200414	0.001576	0	0	0	0	0	0	0	0	0	0	0	0	0	0	0	Bacteria	Bacteroidetes	Bacteroidia	Flavobacteriales	Flavobacteriaceae
OTU000564	253	0	0	0	0	0	0	0	0	0	0	0	0	0	0	0	0	0	253	0	0	0	0	0	0	0	0	0	0	0	0	0	0	0	0	0	0	0	0.222119	0	0	Bacteria	Bacteroidetes	Bacteroidia	Bacteroidales	Rikenellaceae	Rikenellaceae_RC9_gut_group
OTU000565	252	0	0	0	0	0	0	0	0	0	0	0	0	0	0	247	0	0	1	0	4	0	0	0	0	0	0	0	0	0	0	0	0	0	0	0.293405	0	0	0.000878	0	0.003252	Bacteria	Bacteroidetes	Bacteroidia	Bacteroidales	Rikenellaceae	Alistipes
OTU000566	251	0	2	39	12	197	0	1	0	0	0	0	0	0	0	0	0	0	0	0	0	0	0.001557	0.032238	0.009582	0.15522	0	0.00082	0	0	0	0	0	0	0	0	0	0	0	0	0	Bacteria	Proteobacteria	Alphaproteobacteria
OTU000567	251	0	0	0	0	0	0	0	0	0	0	67	0	182	0	0	0	0	2	0	0	0	0	0	0	0	0	0	0	0	0	0.058551	0	0.211436	0	0	0	0	0.001756	0	0	Bacteria	Planctomycetes	Planctomycetacia	Planctomycetales	Rubinisphaeraceae
OTU000568	251	0	0	0	0	0	0	0	0	0	250	0	0	0	0	0	0	0	1	0	0	0	0	0	0	0	0	0	0	0	0.29675	0	0	0	0	0	0	0	0.000878	0	0	Bacteria	Firmicutes	Clostridia	Clostridiales	Lachnospiraceae	Lachnospiraceae_NK4A136_group
OTU000569	250	39	1	178	10	21	0	0	0	1	0	0	0	0	0	0	0	0	0	0	0	0.032022	0.000779	0.147139	0.007985	0.016546	0	0	0	0.000837	0	0	0	0	0	0	0	0	0	0	0	Bacteria	Bacteroidetes	Bacteroidia	Flavobacteriales	Flavobacteriaceae	Flavobacterium
OTU000570	250	2	0	0	52	188	0	0	4	1	2	1	0	0	0	0	0	0	0	0	0	0.001642	0	0	0.04152	0.148128	0	0	0.003096	0.000837	0.002374	0.000874	0	0	0	0	0	0	0	0	0	Bacteria	Bacteroidetes	Bacteroidia	Sphingobacteriales	Sphingobacteriaceae	Sphingobacterium	Sphingobacterium_lactis
OTU000571	250	0	0	0	0	0	0	0	0	0	1	9	0	1	0	221	0	0	1	4	13	0	0	0	0	0	0	0	0	0	0.001187	0.007865	0	0.001162	0	0.26252	0	0	0.000878	0.003793	0.010568	Bacteria	Firmicutes	Clostridia	Clostridiales	Lachnospiraceae
OTU000572	249	0	1	0	0	0	0	0	0	248	0	0	0	0	0	0	0	0	0	0	0	0	0.000779	0	0	0	0	0	0	0.207505	0	0	0	0	0	0	0	0	0	0	0	Bacteria	Bacteroidetes	Bacteroidia	Cytophagales	Spirosomaceae	Pseudarcicella
OTU000573	249	6	0	28	33	19	82	0	0	57	0	10	7	1	0	0	1	0	1	1	3	0.004926	0	0.023145	0.026349	0.01497	0.067958	0	0	0.047693	0	0.008739	0.006608	0.001162	0	0	0.00086	0	0.000878	0.000948	0.002439	Bacteria	Proteobacteria	Gammaproteobacteria	Betaproteobacteriales	Burkholderiaceae
OTU000574	249	1	0	0	82	0	0	0	0	99	0	0	1	0	65	1	0	0	0	0	0	0.000821	0	0	0.065474	0	0	0	0	0.082835	0	0	0.000944	0	0.054919	0.001188	0	0	0	0	0	Bacteria	Firmicutes	Clostridia	Clostridiales	Lachnospiraceae	Lachnospiraceae_NK4A136_group	Clostridiales_bacterium_CIEAF_020
OTU000575	249	113	2	0	0	0	0	111	0	0	0	0	0	0	0	0	0	0	2	0	21	0.092782	0.001557	0	0	0	0	0.091026	0	0	0	0	0	0	0	0	0	0	0.001756	0	0.017071	Bacteria	Proteobacteria	Alphaproteobacteria	Acetobacterales	Acetobacteraceae
OTU000576	249	0	0	0	0	0	0	0	0	0	0	0	248	0	0	0	0	0	0	0	1	0	0	0	0	0	0	0	0	0	0	0	0.234106	0	0	0	0	0	0	0	0.000813	Bacteria	Proteobacteria	Gammaproteobacteria	Betaproteobacteriales	Hydrogenophilaceae	Thiobacillus
OTU000577	246	1	0	0	34	24	7	0	0	146	0	0	0	0	0	0	8	0	0	13	13	0.000821	0	0	0.027148	0.01891	0.005801	0	0	0.12216	0	0	0	0	0	0	0.006876	0	0	0.012326	0.010568	Bacteria	Proteobacteria	Alphaproteobacteria	Acetobacterales	Acetobacteraceae	Roseomonas
OTU000578	245	71	0	135	0	0	0	0	3	29	0	0	0	0	0	0	0	0	2	0	5	0.058297	0	0.111594	0	0	0	0	0.002322	0.024265	0	0	0	0	0	0	0	0	0.001756	0	0.004065	Bacteria	Proteobacteria	Gammaproteobacteria	Pseudomonadales	Moraxellaceae	Alkanindiges
OTU000579	244	0	0	0	0	0	0	0	0	0	241	0	0	0	0	0	0	0	1	0	2	0	0	0	0	0	0	0	0	0	0.286067	0	0	0	0	0	0	0	0.000878	0	0.001626	Bacteria	Acidobacteria	Acidobacteriia	Acidobacteriales	Koribacteraceae	Candidatus_Koribacter	Candidatus_Koribacter_versatilis_Ellin345
OTU000580	242	1	0	0	0	0	0	0	0	0	0	0	0	0	0	1	0	0	240	0	0	0.000821	0	0	0	0	0	0	0	0	0	0	0	0	0	0.001188	0	0	0.210706	0	0	Bacteria	Bacteroidetes	Bacteroidia	Bacteroidales	Bacteroidaceae	Bacteroides
OTU000581	242	47	1	1	0	6	159	1	6	19	0	0	0	0	0	0	0	0	2	0	0	0.038591	0.000779	0.000827	0	0.004727	0.131773	0.00082	0.004644	0.015898	0	0	0	0	0	0	0	0	0.001756	0	0	Bacteria	Proteobacteria	Gammaproteobacteria	Aeromonadales	Aeromonadaceae	Aeromonas	Aeromonas_sp_RU39B
OTU000582	241	0	0	12	0	1	0	0	0	0	0	162	1	62	1	1	0	0	0	1	0	0	0	0.009919	0	0.000788	0	0	0	0	0	0.141571	0.000944	0.072028	0.000845	0.001188	0	0	0	0.000948	0	Bacteria	Chloroflexi	Anaerolineae	Caldilineales	Caldilineaceae
OTU000583	241	0	0	0	0	0	0	0	0	0	237	2	0	0	0	0	0	0	0	1	1	0	0	0	0	0	0	0	0	0	0.281319	0.001748	0	0	0	0	0	0	0	0.000948	0.000813	Bacteria	Bacteroidetes	Bacteroidia	Cytophagales	Microscillaceae
OTU000584	240	0	3	0	157	2	0	0	0	0	0	2	0	0	0	0	1	0	0	70	5	0	0.002336	0	0.125358	0.001576	0	0	0	0	0	0.001748	0	0	0	0	0.00086	0	0	0.06637	0.004065	Bacteria	Patescibacteria	Saccharimonadia	Saccharimonadales
OTU000585	239	0	0	0	0	0	0	0	0	197	0	0	0	0	0	9	14	0	18	1	0	0	0	0	0	0	0	0	0	0.164833	0	0	0	0	0	0.010691	0.012033	0	0.015803	0.000948	0	Bacteria	Fusobacteria	Fusobacteriia	Fusobacteriales	Fusobacteriaceae	Cetobacterium
OTU000586	239	0	0	0	0	0	0	239	0	0	0	0	0	0	0	0	0	0	0	0	0	0	0	0	0	0	0	0.195993	0	0	0	0	0	0	0	0	0	0	0	0	0	Bacteria	Chlamydiae	Chlamydiae	Chlamydiales	Parachlamydiaceae
OTU000587	238	0	0	0	0	0	0	0	0	0	0	1	0	0	0	1	0	0	0	1	235	0	0	0	0	0	0	0	0	0	0	0.000874	0	0	0	0.001188	0	0	0	0.000948	0.191037	Bacteria	Proteobacteria	Alphaproteobacteria	Rhodobacterales	Rhodobacteraceae
OTU000588	238	1	4	13	2	10	0	3	1	90	84	0	11	1	0	1	0	17	0	0	0	0.000821	0.003114	0.010746	0.001597	0.007879	0	0.00246	0.000774	0.075304	0.099708	0	0.010384	0.001162	0	0.001188	0	0.015383	0	0	0	Bacteria	Actinobacteria	Actinobacteria	Propionibacteriales	Nocardioidaceae	Aeromicrobium
OTU000589	237	53	0	0	16	1	32	0	21	0	64	0	0	0	1	0	0	47	2	0	0	0.043517	0	0	0.012775	0.000788	0.02652	0	0.016253	0	0.075968	0	0	0	0.000845	0	0	0.04253	0.001756	0	0	Bacteria	Proteobacteria	Gammaproteobacteria	Betaproteobacteriales	Burkholderiaceae
OTU000590	236	3	0	0	0	0	0	0	0	0	0	0	0	0	1	6	0	11	214	0	1	0.002463	0	0	0	0	0	0	0	0	0	0	0	0	0.000845	0.007127	0	0.009954	0.187879	0	0.000813	Bacteria	Firmicutes	Clostridia	Clostridiales	Lachnospiraceae	Lachnoclostridium
OTU000591	234	0	0	0	58	0	0	0	158	0	0	0	17	0	0	1	0	0	0	0	0	0	0	0	0.046311	0	0	0	0.122285	0	0	0	0.016048	0	0	0.001188	0	0	0	0	0	Bacteria	Planctomycetes	Planctomycetacia	Pirellulales	Pirellulaceae	Bythopirellula
OTU000592	233	0	0	0	0	0	0	0	0	0	0	205	0	26	0	0	1	0	1	0	0	0	0	0	0	0	0	0	0	0	0	0.179149	0	0.030205	0	0	0.00086	0	0.000878	0	0	Bacteria	Verrucomicrobia	Verrucomicrobiae	Verrucomicrobiales	Verrucomicrobiaceae
OTU000593	232	0	0	0	0	0	0	0	0	0	0	0	0	0	0	0	0	0	231	0	1	0	0	0	0	0	0	0	0	0	0	0	0	0	0	0	0	0	0.202804	0	0.000813	Bacteria	Bacteroidetes	Bacteroidia	Chitinophagales	Chitinophagaceae	Taibaiella
OTU000594	232	51	0	1	16	3	38	1	0	2	17	2	0	0	0	0	4	86	9	2	0	0.041875	0	0.000827	0.012775	0.002364	0.031493	0.00082	0	0.001673	0.020179	0.001748	0	0	0	0	0.003438	0.07782	0.007901	0.001896	0	Bacteria	Proteobacteria	Gammaproteobacteria	Pseudomonadales	Pseudomonadaceae	Pseudomonas
OTU000595	232	0	0	2	227	0	0	3	0	0	0	0	0	0	0	0	0	0	0	0	0	0	0	0.001653	0.181251	0	0	0.00246	0	0	0	0	0	0	0	0	0	0	0	0	0	Bacteria	Planctomycetes	Planctomycetacia	Pirellulales	Pirellulaceae	Bythopirellula
OTU000596	231	0	0	0	228	0	0	0	0	0	0	0	0	0	0	3	0	0	0	0	0	0	0	0	0.182049	0	0	0	0	0	0	0	0	0	0	0.003564	0	0	0	0	0	Bacteria	Bacteroidetes	Bacteroidia	Bacteroidales	Dysgonomonadaceae	Proteiniphilum
OTU000597	230	1	1	0	100	2	0	0	13	26	64	0	1	0	0	0	22	0	0	0	0	0.000821	0.000779	0	0.079846	0.001576	0	0	0.010061	0.021755	0.075968	0	0.000944	0	0	0	0.018909	0	0	0	0	Bacteria	Proteobacteria	Gammaproteobacteria	Xanthomonadales	Xanthomonadaceae	Luteimonas
OTU000598	230	0	0	0	0	0	0	0	0	0	0	166	0	62	0	1	0	0	1	0	0	0	0	0	0	0	0	0	0	0	0	0.145067	0	0.072028	0	0.001188	0	0	0.000878	0	0	Bacteria	Planctomycetes	Planctomycetacia	Gemmatales	Gemmataceae	Gemmata
OTU000599	229	2	0	35	0	0	0	163	0	12	16	0	0	0	0	0	0	0	0	1	0	0.001642	0	0.028932	0	0	0	0.133669	0	0.010041	0.018992	0	0	0	0	0	0	0	0	0.000948	0	Bacteria	Bacteroidetes	Bacteroidia	Chitinophagales	Chitinophagaceae	Taibaiella
OTU000600	229	0	40	0	0	0	93	1	35	17	0	1	28	6	0	1	0	0	0	7	0	0	0.031144	0	0	0	0.077075	0.00082	0.027089	0.014224	0	0.000874	0.026431	0.00697	0	0.001188	0	0	0	0.006637	0	Bacteria	Proteobacteria	Alphaproteobacteria	Rhizobiales	Xanthobacteraceae	Rhodopseudomonas
OTU000601	229	0	0	0	35	54	0	1	17	0	0	2	4	0	113	2	0	0	0	0	1	0	0	0	0.027946	0.042547	0	0.00082	0.013157	0	0	0.001748	0.003776	0	0.095475	0.002376	0	0	0	0	0.000813	Bacteria	Actinobacteria	Actinobacteria	Corynebacteriales	Corynebacteriaceae	Corynebacterium_1
OTU000602	228	0	0	0	0	0	0	0	0	0	2	1	0	0	222	0	0	1	0	2	0	0	0	0	0	0	0	0	0	0	0.002374	0.000874	0	0	0.18757	0	0	0.000905	0	0.001896	0	Bacteria	Proteobacteria	Alphaproteobacteria	Caulobacterales	Hyphomonadaceae	Hyphomonas
OTU000603	228	1	0	0	0	0	0	0	0	0	0	0	0	0	0	0	0	0	226	0	1	0.000821	0	0	0	0	0	0	0	0	0	0	0	0	0	0	0	0	0.198414	0	0.000813	Bacteria	Verrucomicrobia	Verrucomicrobiae	Opitutales	Puniceicoccaceae	Pelagicoccus
OTU000604	227	0	0	0	0	0	0	0	1	0	0	150	0	76	0	0	0	0	0	0	0	0	0	0	0	0	0	0	0.000774	0	0	0.131085	0	0.088292	0	0	0	0	0	0	0	Bacteria	Bacteroidetes	Bacteroidia	Chitinophagales	Chitinophagaceae	Flavihumibacter	Flavihumibacter_sp_CACIAM_22H1
OTU000605	227	173	0	1	0	2	0	0	1	0	0	0	0	0	0	0	1	8	32	9	0	0.142047	0	0.000827	0	0.001576	0	0	0.000774	0	0	0	0	0	0	0	0.00086	0.007239	0.028094	0.008533	0	Bacteria	Proteobacteria	Gammaproteobacteria	Betaproteobacteriales	Burkholderiaceae	Ralstonia
OTU000606	227	0	0	0	0	0	0	0	0	0	0	2	0	0	0	0	225	0	0	0	0	0	0	0	0	0	0	0	0	0	0	0.001748	0	0	0	0	0.193389	0	0	0	0	Bacteria	Proteobacteria	Alphaproteobacteria	Acetobacterales	Acetobacteraceae	Craurococcus
OTU000607	225	0	0	0	0	0	0	223	0	0	0	0	0	2	0	0	0	0	0	0	0	0	0	0	0	0	0	0.182872	0	0	0	0	0	0.002323	0	0	0	0	0	0	0	Bacteria	Bacteroidetes	Bacteroidia	Flavobacteriales	Weeksellaceae	Chryseobacterium
OTU000608	224	0	0	221	0	0	0	0	0	0	0	0	0	0	0	0	0	0	0	0	3	0	0	0.182684	0	0	0	0	0	0	0	0	0	0	0	0	0	0	0	0	0.002439	Bacteria	Planctomycetes	Phycisphaerae	Tepidisphaerales	WD2101_soil_group
OTU000609	224	1	0	10	0	18	0	0	0	1	0	33	2	64	93	0	0	0	0	1	1	0.000821	0	0.008266	0	0.014182	0	0	0	0.000837	0	0.028839	0.001888	0.074351	0.078576	0	0	0	0	0.000948	0.000813	Bacteria	Proteobacteria	Alphaproteobacteria	Rhodobacterales	Rhodobacteraceae	Defluviimonas
OTU000610	223	2	0	0	0	0	0	0	0	0	0	0	1	0	0	0	0	0	220	0	0	0.001642	0	0	0	0	0	0	0	0	0	0	0.000944	0	0	0	0	0	0.193147	0	0	Bacteria	Actinobacteria	Rubrobacteria	Rubrobacterales	Rubrobacteriaceae	Rubrobacter
OTU000611	223	0	2	0	1	0	0	0	0	220	0	0	0	0	0	0	0	0	0	0	0	0	0.001557	0	0.000798	0	0	0	0	0.184077	0	0	0	0	0	0	0	0	0	0	0	Bacteria	Cyanobacteria	Oxyphotobacteria	Chloroplast
OTU000612	223	0	0	0	0	0	38	0	0	0	0	168	0	17	0	0	0	0	0	0	0	0	0	0	0	0	0.031493	0	0	0	0	0.146815	0	0.01975	0	0	0	0	0	0	0	Bacteria	Verrucomicrobia	Verrucomicrobiae	Verrucomicrobiales	Verrucomicrobiaceae
OTU000613	222	0	0	0	0	0	0	0	0	0	0	0	1	0	217	1	0	0	2	0	1	0	0	0	0	0	0	0	0	0	0	0	0.000944	0	0.183345	0.001188	0	0	0.001756	0	0.000813	Bacteria	Proteobacteria	Gammaproteobacteria	Betaproteobacteriales	Burkholderiaceae	Ralstonia	Ralstonia_solanacearum
OTU000614	222	0	1	0	4	7	0	0	0	0	157	0	0	8	0	0	0	0	0	45	0	0	0.000779	0	0.003194	0.005515	0	0	0	0	0.186359	0	0	0.009294	0	0	0	0	0	0.042667	0	Bacteria	Proteobacteria	Deltaproteobacteria	Bdellovibrionales	Bacteriovoracaceae	Peredibacter
OTU000615	221	0	0	0	0	0	0	0	0	0	0	219	0	0	0	0	1	0	1	0	0	0	0	0	0	0	0	0	0	0	0	0.191383	0	0	0	0	0.00086	0	0.000878	0	0	Bacteria	Proteobacteria	Gammaproteobacteria	Betaproteobacteriales	Nitrosomonadaceae	Nitrosomonas
OTU000616	220	0	1	7	9	0	66	0	10	13	1	0	57	0	0	10	0	4	37	5	0	0	0.000779	0.005786	0.007186	0	0.054698	0	0.00774	0.010877	0.001187	0	0.053807	0	0	0.011879	0	0.00362	0.032484	0.004741	0	Bacteria	Proteobacteria	Gammaproteobacteria	Betaproteobacteriales	Burkholderiaceae	Massilia
OTU000617	218	0	0	0	0	0	0	0	0	0	0	216	0	0	0	0	0	1	0	1	0	0	0	0	0	0	0	0	0	0	0	0.188762	0	0	0	0	0	0.000905	0	0.000948	0	Bacteria	Bacteroidetes	Bacteroidia	Bacteroidales	Prevotellaceae	Prevotellaceae_UCG-001
OTU000618	216	0	24	0	0	0	0	0	0	0	0	0	1	15	172	1	0	1	0	2	0	0	0.018686	0	0	0	0	0	0	0	0	0	0.000944	0.017426	0.145324	0.001188	0	0.000905	0	0.001896	0	Bacteria	Cyanobacteria	Oxyphotobacteria	Chloroplast
OTU000619	215	0	0	0	0	0	0	0	0	0	0	140	0	75	0	0	0	0	0	0	0	0	0	0	0	0	0	0	0	0	0	0.122346	0	0.08713	0	0	0	0	0	0	0	Bacteria	Kiritimatiellaeota	Kiritimatiellae
OTU000620	213	0	0	1	0	133	48	1	0	0	0	0	0	0	0	26	0	0	4	0	0	0	0	0.000827	0	0.104793	0.039781	0.00082	0	0	0	0	0	0	0	0.030885	0	0	0.003512	0	0	Bacteria	Epsilonbacteraeota	Campylobacteria	Campylobacterales	Arcobacteraceae	Arcobacter
OTU000621	211	134	4	41	0	30	0	0	0	0	0	0	0	0	0	0	0	0	0	0	2	0.110025	0.003114	0.033892	0	0.023637	0	0	0	0	0	0	0	0	0	0	0	0	0	0	0.001626	Bacteria	Epsilonbacteraeota	Campylobacteria	Campylobacterales	Sulfurospirillaceae	Sulfurospirillum
OTU000622	209	0	0	0	0	0	12	0	0	0	0	155	0	26	1	0	0	1	14	0	0	0	0	0	0	0	0.009945	0	0	0	0	0.135454	0	0.030205	0.000845	0	0	0.000905	0.012291	0	0	Bacteria	Proteobacteria	Gammaproteobacteria	Betaproteobacteriales	Nitrosomonadaceae	Nitrosomonas	Nitrosomonas_ureae
OTU000623	209	1	0	0	0	0	0	0	0	0	0	0	0	0	0	0	1	0	207	0	0	0.000821	0	0	0	0	0	0	0	0	0	0	0	0	0	0	0.00086	0	0.181734	0	0	Bacteria	Dependentiae	Babeliae	Babeliales	UBA12409
OTU000624	208	8	0	0	0	2	0	0	0	0	0	3	0	0	0	124	0	2	0	49	20	0.006569	0	0	0	0.001576	0	0	0	0	0	0.002622	0	0	0	0.147296	0	0.00181	0	0.046459	0.016258	Bacteria	Firmicutes	Bacilli	Lactobacillales	Enterococcaceae	Enterococcus	Enterococcus_faecalis
OTU000625	208	0	0	0	0	0	0	0	1	45	0	0	0	1	0	0	158	1	2	0	0	0	0	0	0	0	0	0	0.000774	0.037652	0	0	0	0.001162	0	0	0.135802	0.000905	0.001756	0	0	Bacteria	Proteobacteria	Alphaproteobacteria	Rhizobiales	Xanthobacteraceae
OTU000626	206	0	0	0	0	0	0	0	0	0	0	70	0	105	29	0	0	0	1	0	1	0	0	0	0	0	0	0	0	0	0	0.061173	0	0.121982	0.024502	0	0	0	0.000878	0	0.000813	Bacteria	Chlamydiae	Chlamydiae	Chlamydiales	Parachlamydiaceae	Candidatus_Protochlamydia	Parachlamydiaceae_bacterium_CRIB39
OTU000627	205	0	0	0	1	1	0	203	0	0	0	0	0	0	0	0	0	0	0	0	0	0	0	0	0.000798	0.000788	0	0.166471	0	0	0	0	0	0	0	0	0	0	0	0	0	Bacteria	Proteobacteria	Alphaproteobacteria	SAR11_clade	Clade_II
OTU000628	205	0	0	1	0	0	0	0	0	0	0	174	0	28	0	1	0	0	0	0	1	0	0	0.000827	0	0	0	0	0	0	0	0.152058	0	0.032529	0	0.001188	0	0	0	0	0.000813	Bacteria	Chloroflexi	Anaerolineae	Caldilineales	Caldilineaceae
OTU000629	205	0	0	1	0	0	15	0	74	0	0	0	0	0	0	0	0	5	2	1	107	0	0	0.000827	0	0	0.012431	0	0.057273	0	0	0	0	0	0	0	0	0.004524	0.001756	0.000948	0.086983	Bacteria	Deinococcus-Thermus	Deinococci	Deinococcales	Deinococcaceae	Deinococcus	Deinococcus_antarcticus
OTU000630	205	0	0	1	2	0	0	0	201	1	0	0	0	0	0	0	0	0	0	0	0	0	0	0.000827	0.001597	0	0	0	0.155566	0.000837	0	0	0	0	0	0	0	0	0	0	0	Bacteria	Firmicutes	Clostridia	Clostridiales	Ruminococcaceae	Eubacterium_coprostanoligenes_group
OTU000631	204	0	0	0	0	0	0	0	0	0	0	113	1	85	1	0	0	0	1	1	2	0	0	0	0	0	0	0	0	0	0	0.09875	0.000944	0.098748	0.000845	0	0	0	0.000878	0.000948	0.001626	Bacteria	Proteobacteria	Alphaproteobacteria	Rhizobiales	Rhizobiales_Incertae_Sedis
OTU000632	204	0	25	152	1	1	0	1	23	1	0	0	0	0	0	0	0	0	0	0	0	0	0.019465	0.125647	0.000798	0.000788	0	0.00082	0.017801	0.000837	0	0	0	0	0	0	0	0	0	0	0	Bacteria	Proteobacteria	Alphaproteobacteria	Micavibrionales
OTU000633	204	0	0	18	13	10	0	0	0	0	162	0	0	0	0	0	0	0	0	0	1	0	0	0.014879	0.01038	0.007879	0	0	0	0	0.192294	0	0	0	0	0	0	0	0	0	0.000813	Bacteria	Verrucomicrobia	Verrucomicrobiae	Chthoniobacterales	01D2Z36
OTU000634	204	0	0	0	0	0	0	0	0	0	0	20	20	18	144	0	0	0	2	0	0	0	0	0	0	0	0	0	0	0	0	0.017478	0.01888	0.020911	0.121667	0	0	0	0.001756	0	0	Bacteria	Proteobacteria	Alphaproteobacteria	Reyranellales	Reyranellaceae	Reyranella
OTU000635	203	0	0	0	0	0	0	0	0	0	201	0	0	0	2	0	0	0	0	0	0	0	0	0	0	0	0	0	0	0	0.238587	0	0	0	0.00169	0	0	0	0	0	0	Bacteria	Planctomycetes	OM190
OTU000636	203	0	0	0	0	0	0	0	0	0	0	0	0	0	0	0	0	0	202	0	1	0	0	0	0	0	0	0	0	0	0	0	0	0	0	0	0	0	0.177344	0	0.000813	Bacteria	Cyanobacteria	Oxyphotobacteria	Nostocales	Coleofasciculaceae
OTU000637	203	0	0	1	0	0	0	0	0	0	0	0	0	0	0	0	0	0	0	0	202	0	0	0.000827	0	0	0	0	0	0	0	0	0	0	0	0	0	0	0	0	0.16421	Bacteria	Bacteroidetes	Bacteroidia	Bacteroidales	Muribaculaceae
OTU000638	203	0	0	1	0	24	0	0	1	100	13	0	0	6	0	0	0	0	0	23	35	0	0	0.000827	0	0.01891	0	0	0.000774	0.083672	0.015431	0	0	0.00697	0	0	0	0	0	0.021807	0.028452	Bacteria	Proteobacteria	Alphaproteobacteria	Micavibrionales
OTU000639	201	114	16	41	0	29	0	0	0	0	0	0	0	0	0	0	0	0	1	0	0	0.093603	0.012457	0.033892	0	0.02285	0	0	0	0	0	0	0	0	0	0	0	0	0.000878	0	0	Bacteria	Firmicutes	Clostridia	Clostridiales	Lachnospiraceae	Tyzzerella
OTU000640	201	0	29	0	2	0	0	0	0	5	0	0	0	0	0	0	0	161	3	1	0	0	0.022579	0	0.001597	0	0	0	0	0.004184	0	0	0	0	0	0	0	0.145687	0.002634	0.000948	0	Bacteria	Fusobacteria	Fusobacteriia	Fusobacteriales	Fusobacteriaceae	Cetobacterium
OTU000641	201	114	0	83	0	0	0	0	0	1	0	0	0	0	0	0	0	0	1	0	2	0.093603	0	0.06861	0	0	0	0	0	0.000837	0	0	0	0	0	0	0	0	0.000878	0	0.001626	Bacteria	Bacteroidetes	Bacteroidia	Chitinophagales	Chitinophagaceae
OTU000642	200	0	0	0	0	0	1	24	0	0	0	60	0	51	61	0	2	1	0	0	0	0	0	0	0	0	0.000829	0.019681	0	0	0	0.052434	0	0.059249	0.051539	0	0.001719	0.000905	0	0	0	Bacteria	Proteobacteria	Alphaproteobacteria	Rhizobiales	Hyphomicrobiaceae	Hyphomicrobium
OTU000643	199	0	0	0	0	0	0	0	0	0	0	0	0	0	199	0	0	0	0	0	0	0	0	0	0	0	0	0	0	0	0	0	0	0	0.168137	0	0	0	0	0	0	Bacteria	Tenericutes	Mollicutes
OTU000644	197	166	2	1	0	11	1	0	0	10	0	0	0	0	0	0	0	0	6	0	0	0.136299	0.001557	0.000827	0	0.008667	0.000829	0	0	0.008367	0	0	0	0	0	0	0	0	0.005268	0	0	Bacteria	Proteobacteria	Alphaproteobacteria	Acetobacterales	Acetobacteraceae
OTU000645	197	0	0	5	0	0	0	0	0	0	1	0	0	1	0	6	6	1	2	0	175	0	0	0.004133	0	0	0	0	0	0	0.001187	0	0	0.001162	0	0.007127	0.005157	0.000905	0.001756	0	0.142261	Bacteria	Actinobacteria	Actinobacteria	Micromonosporales	Micromonosporaceae	Actinoplanes
OTU000646	196	0	0	0	0	0	0	0	0	0	0	193	0	0	1	0	0	0	0	1	1	0	0	0	0	0	0	0	0	0	0	0.168662	0	0	0.000845	0	0	0	0	0.000948	0.000813	Bacteria	Proteobacteria	Deltaproteobacteria	Bdellovibrionales	Bdellovibrionaceae	OM27_clade
OTU000647	196	10	0	60	76	16	0	3	0	28	0	0	0	0	0	0	0	0	1	0	2	0.008211	0	0.049597	0.060683	0.012607	0	0.00246	0	0.023428	0	0	0	0	0	0	0	0	0.000878	0	0.001626	Bacteria	Proteobacteria	Deltaproteobacteria	Bdellovibrionales	Bdellovibrionaceae	Bdellovibrio
OTU000648	196	0	0	0	0	0	0	0	0	0	0	96	0	100	0	0	0	0	0	0	0	0	0	0	0	0	0	0	0	0	0	0.083894	0	0.116174	0	0	0	0	0	0	0	Bacteria	Planctomycetes	Planctomycetacia	Gemmatales	Gemmataceae	Gemmata
OTU000649	196	0	0	0	0	33	0	0	0	0	0	0	0	1	0	4	128	2	0	13	15	0	0	0	0	0.026001	0	0	0	0	0	0	0	0.001162	0	0.004751	0.110017	0.00181	0	0.012326	0.012194	Bacteria	Proteobacteria	Gammaproteobacteria	Legionellales	Legionellaceae	Legionella
OTU000650	195	0	0	0	190	1	0	0	1	0	0	0	0	0	0	3	0	0	0	0	0	0	0	0	0.151708	0.000788	0	0	0.000774	0	0	0	0	0	0	0.003564	0	0	0	0	0	Bacteria	Chloroflexi	Anaerolineae	Anaerolineales	Anaerolineaceae
OTU000651	195	0	0	0	0	0	0	0	0	0	0	171	1	22	0	0	0	0	1	0	0	0	0	0	0	0	0	0	0	0	0	0.149436	0.000944	0.025558	0	0	0	0	0.000878	0	0	Bacteria	Verrucomicrobia	Verrucomicrobiae	Verrucomicrobiales	Rubritaleaceae	Luteolibacter	Verrucomicrobia_bacterium_SCGC_AAA027-I19
OTU000652	194	0	0	0	0	0	0	0	0	0	0	12	0	43	137	0	0	0	0	1	1	0	0	0	0	0	0	0	0	0	0	0.010487	0	0.049955	0.115752	0	0	0	0	0.000948	0.000813	Bacteria	Planctomycetes	OM190
OTU000653	194	134	0	0	19	1	0	0	0	0	0	0	0	0	0	0	0	0	39	1	0	0.110025	0	0	0.015171	0.000788	0	0	0	0	0	0	0	0	0	0	0	0	0.03424	0.000948	0	Bacteria	Bacteroidetes	Bacteroidia	Flavobacteriales	Flavobacteriaceae	Flavobacterium
OTU000654	194	0	0	0	0	0	0	0	0	0	191	0	0	0	0	0	3	0	0	0	0	0	0	0	0	0	0	0	0	0	0.226717	0	0	0	0	0	0.002579	0	0	0	0	Bacteria	Proteobacteria	Gammaproteobacteria	Betaproteobacteriales
OTU000655	192	1	0	0	0	5	0	0	0	26	151	0	2	0	0	0	0	0	0	0	7	0.000821	0	0	0	0.00394	0	0	0	0.021755	0.179237	0	0.001888	0	0	0	0	0	0	0	0.00569	Bacteria	Proteobacteria	Gammaproteobacteria	Betaproteobacteriales	Burkholderiaceae
OTU000656	192	0	0	0	0	0	0	0	0	10	0	0	2	0	0	173	0	0	0	1	6	0	0	0	0	0	0	0	0	0.008367	0	0	0.001888	0	0	0.205502	0	0	0	0.000948	0.004878	Bacteria	Proteobacteria	Deltaproteobacteria	Desulfovibrionales	Desulfovibrionaceae	Desulfovibrio
OTU000657	191	0	0	0	0	0	0	0	0	0	0	102	0	89	0	0	0	0	0	0	0	0	0	0	0	0	0	0	0	0	0	0.089137	0	0.103395	0	0	0	0	0	0	0	Bacteria	Planctomycetes	Planctomycetacia	Gemmatales	Gemmataceae	Gemmata
OTU000658	191	1	0	0	0	0	0	0	0	0	0	125	0	2	0	0	0	0	62	0	1	0.000821	0	0	0	0	0	0	0	0	0	0.109237	0	0.002323	0	0	0	0	0.054432	0	0.000813	Bacteria	Planctomycetes	Planctomycetacia	Gemmatales	Gemmataceae	Gemmata
OTU000659	191	0	0	0	64	0	0	0	97	27	0	0	0	0	0	0	0	0	0	3	0	0	0	0	0.051101	0	0	0	0.075074	0.022591	0	0	0	0	0	0	0	0	0	0.002844	0	Bacteria	Firmicutes	Bacilli	Lactobacillales	Lactobacillaceae	Lactobacillus
OTU000660	191	20	0	1	0	0	0	0	0	0	0	168	0	0	0	0	0	0	1	1	0	0.016422	0	0.000827	0	0	0	0	0	0	0	0.146815	0	0	0	0	0	0	0.000878	0.000948	0	Bacteria	Proteobacteria	Gammaproteobacteria	Xanthomonadales	Rhodanobacteraceae
OTU000661	190	0	0	0	0	0	0	0	0	0	1	0	2	0	0	165	0	0	0	0	22	0	0	0	0	0	0	0	0	0	0.001187	0	0.001888	0	0	0.195999	0	0	0	0	0.017884	Bacteria	Bacteroidetes	Bacteroidia	Bacteroidales	Dysgonomonadaceae	Dysgonomonas	Blattella_germanica_German_cockroach
OTU000662	190	0	0	0	0	0	1	0	189	0	0	0	0	0	0	0	0	0	0	0	0	0	0	0	0	0	0.000829	0	0.146278	0	0	0	0	0	0	0	0	0	0	0	0	Bacteria	Planctomycetes	Planctomycetacia	Planctomycetales
OTU000663	190	0	0	186	0	0	0	0	0	0	0	0	0	0	0	0	0	0	0	0	4	0	0	0.153752	0	0	0	0	0	0	0	0	0	0	0	0	0	0	0	0	0.003252	Bacteria	Actinobacteria	Actinobacteria	Frankiales
OTU000664	190	2	0	0	188	0	0	0	0	0	0	0	0	0	0	0	0	0	0	0	0	0.001642	0	0	0.150111	0	0	0	0	0	0	0	0	0	0	0	0	0	0	0	0	Bacteria	Firmicutes	Clostridia	Clostridiales	Peptococcaceae	Desulfotomaculum
OTU000665	189	0	1	1	0	0	0	1	0	0	1	0	1	1	164	6	0	12	0	1	0	0	0.000779	0.000827	0	0	0	0.00082	0	0	0.001187	0	0.000944	0.001162	0.138565	0.007127	0	0.010859	0	0.000948	0	Bacteria	Actinobacteria	Actinobacteria	Streptomycetales	Streptomycetaceae	Streptomyces
OTU000666	188	0	0	3	0	0	0	0	0	0	0	0	0	0	0	0	1	0	0	0	184	0	0	0.00248	0	0	0	0	0	0	0	0	0	0	0	0	0.00086	0	0	0	0.149578	Bacteria	Bacteroidetes	Bacteroidia	Bacteroidales	Muribaculaceae
OTU000667	188	0	0	0	0	0	0	0	0	0	0	0	0	0	184	2	0	0	2	0	0	0	0	0	0	0	0	0	0	0	0	0	0	0	0.155463	0.002376	0	0	0.001756	0	0	Bacteria	Firmicutes	Clostridia	Clostridiales	Lachnospiraceae	Lachnospiraceae_NK4A136_group
OTU000668	188	1	3	0	59	0	0	1	0	21	8	0	1	0	0	37	1	0	6	36	14	0.000821	0.002336	0	0.047109	0	0	0.00082	0	0.017571	0.009496	0	0.000944	0	0	0.043951	0.00086	0	0.005268	0.034133	0.011381	Bacteria	Proteobacteria	Gammaproteobacteria	Pseudomonadales	Moraxellaceae	Acinetobacter
OTU000669	187	0	1	0	0	0	0	0	177	0	0	8	0	1	0	0	0	0	0	0	0	0	0.000779	0	0	0	0	0	0.136991	0	0	0.006991	0	0.001162	0	0	0	0	0	0	0	Bacteria	Firmicutes	Clostridia	Clostridiales	Ruminococcaceae
OTU000670	187	0	3	1	129	0	1	0	0	3	0	46	0	0	0	4	0	0	0	0	0	0	0.002336	0.000827	0.103001	0	0.000829	0	0	0.00251	0	0.040199	0	0	0	0.004751	0	0	0	0	0	Bacteria	Proteobacteria	Deltaproteobacteria	Desulfovibrionales	Desulfovibrionaceae	Desulfovibrio
OTU000671	186	1	1	0	0	0	17	0	0	0	0	14	0	0	0	2	0	151	0	0	0	0.000821	0.000779	0	0	0	0.014089	0	0	0	0	0.012235	0	0	0	0.002376	0	0.136638	0	0	0	Bacteria	Acidobacteria	Blastocatellia_Subgroup_4	Blastocatellales	Blastocatellaceae
OTU000672	186	54	128	0	1	0	1	0	1	0	0	0	0	0	0	0	0	0	1	0	0	0.044338	0.09966	0	0.000798	0	0.000829	0	0.000774	0	0	0	0	0	0	0	0	0	0.000878	0	0	Bacteria	Proteobacteria	Gammaproteobacteria	Pseudomonadales	Pseudomonadaceae	Pseudomonas
OTU000673	186	0	0	0	0	0	0	1	180	4	0	0	0	0	0	0	1	0	0	0	0	0	0	0	0	0	0	0.00082	0.139312	0.003347	0	0	0	0	0	0	0.00086	0	0	0	0	Bacteria	Firmicutes	Clostridia	Clostridiales	Family_XII	Acidaminobacter
OTU000674	186	1	0	0	0	0	0	0	0	0	1	15	2	66	56	0	2	0	41	2	0	0.000821	0	0	0	0	0	0	0	0	0.001187	0.013108	0.001888	0.076675	0.047315	0	0.001719	0	0.035996	0.001896	0	Bacteria	Proteobacteria	Gammaproteobacteria	Legionellales	Legionellaceae	Legionella
OTU000675	185	0	0	0	0	0	0	0	0	0	0	0	0	0	1	0	0	0	0	0	184	0	0	0	0	0	0	0	0	0	0	0	0	0	0.000845	0	0	0	0	0	0.149578	Bacteria	Firmicutes	Clostridia	Clostridiales	Lachnospiraceae
OTU000676	185	0	0	0	1	0	0	0	0	183	0	0	0	0	0	1	0	0	0	0	0	0	0	0	0.000798	0	0	0	0	0.153119	0	0	0	0	0	0.001188	0	0	0	0	0	Bacteria	Bacteroidetes	Bacteroidia	Bacteroidales	Muribaculaceae
OTU000677	185	0	0	0	0	0	0	0	0	0	0	0	0	0	0	0	0	0	185	0	0	0	0	0	0	0	0	0	0	0	0	0	0	0	0	0	0	0	0.162419	0	0	Bacteria	Acidobacteria	Blastocatellia_Subgroup_4	Pyrinomonadales	Pyrinomonadaceae	RB41
OTU000678	184	0	1	0	183	0	0	0	0	0	0	0	0	0	0	0	0	0	0	0	0	0	0.000779	0	0.146118	0	0	0	0	0	0	0	0	0	0	0	0	0	0	0	0	Bacteria	Bacteroidetes	Bacteroidia	Bacteroidales	Dysgonomonadaceae	Petrimonas
OTU000679	184	0	0	0	0	0	0	0	0	0	0	54	0	27	103	0	0	0	0	0	0	0	0	0	0	0	0	0	0	0	0	0.04719	0	0.031367	0.087026	0	0	0	0	0	0	Bacteria	Planctomycetes	Planctomycetacia	Pirellulales	Pirellulaceae
OTU000680	182	0	0	0	0	0	0	0	0	0	0	0	0	0	0	0	0	1	0	3	178	0	0	0	0	0	0	0	0	0	0	0	0	0	0	0	0	0.000905	0	0.002844	0.1447	Bacteria	Firmicutes	Bacilli	Lactobacillales	Lactobacillaceae	Lactobacillus	Lactobacillus_mucosae
OTU000681	181	2	0	0	0	0	0	0	0	0	0	1	0	0	0	0	0	1	176	1	0	0.001642	0	0	0	0	0	0	0	0	0	0.000874	0	0	0	0	0	0.000905	0.154517	0.000948	0	Bacteria	Cyanobacteria	Oxyphotobacteria	Leptolyngbyales	Leptolyngbyaceae	Leptolyngbya_PCC-6306
OTU000682	181	3	0	137	1	0	0	0	0	1	0	0	11	0	0	0	1	0	0	0	27	0.002463	0	0.113247	0.000798	0	0	0	0	0.000837	0	0	0.010384	0	0	0	0.00086	0	0	0	0.021949	Bacteria	Actinobacteria	Actinobacteria	Propionibacteriales	Nocardioidaceae	Nocardioides
OTU000683	179	0	0	0	0	0	41	0	126	0	0	0	8	0	0	4	0	0	0	0	0	0	0	0	0	0	0.033979	0	0.097519	0	0	0	0.007552	0	0	0.004751	0	0	0	0	0	Bacteria	Proteobacteria	Alphaproteobacteria	Rhodobacterales	Rhodobacteraceae
OTU000684	179	0	0	3	0	0	0	0	0	0	0	0	0	0	0	0	0	0	0	0	176	0	0	0.00248	0	0	0	0	0	0	0	0	0	0	0	0	0	0	0	0	0.143074	Bacteria	Firmicutes	Clostridia	Clostridiales	Ruminococcaceae	Ruminococcaceae_UCG-014
OTU000685	177	0	173	0	1	0	0	0	0	0	0	0	0	0	0	0	0	0	0	3	0	0	0.134696	0	0.000798	0	0	0	0	0	0	0	0	0	0	0	0	0	0	0.002844	0	Bacteria	Firmicutes	Clostridia	Clostridiales	Ruminococcaceae	Hydrogenoanaerobacterium
OTU000686	177	0	1	0	0	0	0	0	0	176	0	0	0	0	0	0	0	0	0	0	0	0	0.000779	0	0	0	0	0	0	0.147262	0	0	0	0	0	0	0	0	0	0	0	Bacteria	Bacteroidetes	Bacteroidia	Cytophagales	Spirosomaceae	Runella	Runella_limosa
OTU000687	177	0	0	0	0	0	0	0	0	0	0	0	0	3	171	0	0	0	3	0	0	0	0	0	0	0	0	0	0	0	0	0	0	0.003485	0.144479	0	0	0	0.002634	0	0	Bacteria	Bacteroidetes	Bacteroidia	Flavobacteriales	Flavobacteriaceae	Flavobacterium	Flavobacterium_saliperosum_S13
OTU000688	176	0	0	0	0	0	0	0	0	0	0	74	0	75	24	0	0	0	3	0	0	0	0	0	0	0	0	0	0	0	0	0.064668	0	0.08713	0.020278	0	0	0	0.002634	0	0	Bacteria	Proteobacteria	Gammaproteobacteria	Cellvibrionales	Halieaceae	OM60NOR5_clade
OTU000689	176	39	0	78	36	4	15	0	0	0	0	0	0	1	0	0	0	0	2	0	1	0.032022	0	0.064477	0.028745	0.003152	0.012431	0	0	0	0	0	0	0.001162	0	0	0	0	0.001756	0	0.000813	Bacteria	Planctomycetes	Planctomycetacia	Isosphaerales	Isosphaeraceae	Singulisphaera
OTU000690	174	93	12	4	0	0	0	0	0	62	1	0	0	0	0	0	0	0	1	0	1	0.07636	0.009343	0.003306	0	0	0	0	0	0.051876	0.001187	0	0	0	0	0	0	0	0.000878	0	0.000813	Bacteria	Proteobacteria	Deltaproteobacteria	Bdellovibrionales	Bdellovibrionaceae	Bdellovibrio
OTU000691	174	0	0	0	11	57	7	0	7	92	0	0	0	0	0	0	0	0	0	0	0	0	0	0	0.008783	0.044911	0.005801	0	0.005418	0.076978	0	0	0	0	0	0	0	0	0	0	0	Bacteria
OTU000692	174	0	0	0	0	0	0	0	0	0	0	24	0	32	118	0	0	0	0	0	0	0	0	0	0	0	0	0	0	0	0	0.020974	0	0.037176	0.099699	0	0	0	0	0	0	Bacteria	Chlamydiae	Chlamydiae	Chlamydiales	Parachlamydiaceae
OTU000693	173	0	161	1	0	0	0	0	0	0	0	0	0	0	0	2	0	2	0	7	0	0	0.125353	0.000827	0	0	0	0	0	0	0	0	0	0	0	0.002376	0	0.00181	0	0.006637	0	Bacteria	Proteobacteria	Deltaproteobacteria	Desulfovibrionales	Desulfovibrionaceae	Desulfovibrio	Desulfovibrio_fairfieldensis
OTU000694	173	2	0	0	0	0	0	0	0	171	0	0	0	0	0	0	0	0	0	0	0	0.001642	0	0	0	0	0	0	0	0.143078	0	0	0	0	0	0	0	0	0	0	0	Bacteria	Bacteroidetes	Bacteroidia	Bacteroidales	Tannerellaceae	Parabacteroides	Parabacteroides_goldsteinii
OTU000695	173	2	0	0	0	0	0	0	0	0	0	1	1	0	0	0	0	0	169	0	0	0.001642	0	0	0	0	0	0	0	0	0	0.000874	0.000944	0	0	0	0	0	0.148372	0	0	Bacteria	Cyanobacteria	Oxyphotobacteria	Synechococcales	Cyanobiaceae	Synechococcus_CC9902
OTU000696	170	1	0	0	0	0	0	0	0	0	0	0	1	0	0	0	0	0	168	0	0	0.000821	0	0	0	0	0	0	0	0	0	0	0.000944	0	0	0	0	0	0.147494	0	0	Bacteria	Proteobacteria	Gammaproteobacteria	Pseudomonadales	Moraxellaceae
OTU000697	169	1	0	0	166	0	0	0	2	0	0	0	0	0	0	0	0	0	0	0	0	0.000821	0	0	0.132544	0	0	0	0.001548	0	0	0	0	0	0	0	0	0	0	0	0	Bacteria	Firmicutes	Clostridia	Clostridiales	Heliobacteriaceae	Hydrogenispora
OTU000698	169	0	0	0	0	10	0	0	0	0	0	74	0	56	0	0	0	0	29	0	0	0	0	0	0	0.007879	0	0	0	0	0	0.064668	0	0.065057	0	0	0	0	0.02546	0	0	Bacteria	Proteobacteria	Alphaproteobacteria	Rhizobiales	Rhizobiales_Incertae_Sedis
OTU000699	168	1	72	1	0	93	0	0	1	0	0	0	0	0	0	0	0	0	0	0	0	0.000821	0.056059	0.000827	0	0.073276	0	0	0.000774	0	0	0	0	0	0	0	0	0	0	0	0	Bacteria	Firmicutes	Negativicutes	Selenomonadales	Veillonellaceae	Propionispira
OTU000700	168	0	1	0	0	0	145	0	22	0	0	0	0	0	0	0	0	0	0	0	0	0	0.000779	0	0	0	0.12017	0	0.017027	0	0	0	0	0	0	0	0	0	0	0	0	Bacteria	Bacteroidetes	Bacteroidia	Flavobacteriales	Flavobacteriaceae	Sungkyunkwania	Flavobacterium_sp_MS-3
OTU000701	167	1	4	151	0	0	0	0	1	1	0	0	0	1	0	0	0	0	0	1	7	0.000821	0.003114	0.12482	0	0	0	0	0.000774	0.000837	0	0	0	0.001162	0	0	0	0	0	0.000948	0.00569	Bacteria	Actinobacteria	Actinobacteria	Propionibacteriales	Nocardioidaceae	Nocardioides
OTU000702	167	0	0	0	0	0	4	0	0	0	0	24	0	88	50	1	0	0	0	0	0	0	0	0	0	0	0.003315	0	0	0	0	0.020974	0	0.102233	0.042245	0.001188	0	0	0	0	0	Bacteria	Cyanobacteria	Oxyphotobacteria	Chloroplast
OTU000703	167	0	0	0	0	0	0	0	167	0	0	0	0	0	0	0	0	0	0	0	0	0	0	0	0	0	0	0	0.129251	0	0	0	0	0	0	0	0	0	0	0	0	Bacteria	Bacteroidetes	Bacteroidia	Bacteroidales	Muribaculaceae
OTU000704	166	0	0	0	0	0	71	0	0	0	82	0	0	11	0	2	0	0	0	0	0	0	0	0	0	0	0.058842	0	0	0	0.097334	0	0	0.012779	0	0.002376	0	0	0	0	0	Bacteria	Proteobacteria	Alphaproteobacteria	Rhodobacterales	Rhodobacteraceae	Rubellimicrobium
OTU000705	166	1	1	0	58	0	11	0	77	10	5	0	0	0	1	1	0	0	0	0	1	0.000821	0.000779	0	0.046311	0	0.009116	0	0.059595	0.008367	0.005935	0	0	0	0.000845	0.001188	0	0	0	0	0.000813	Bacteria	Proteobacteria	Gammaproteobacteria	Enterobacteriales	Enterobacteriaceae	Pantoea	Pantoea_dispersa
OTU000706	165	0	1	0	0	1	1	0	0	162	0	0	0	0	0	0	0	0	0	0	0	0	0.000779	0	0	0.000788	0.000829	0	0	0.135548	0	0	0	0	0	0	0	0	0	0	0	Bacteria	Actinobacteria	Coriobacteriia	Coriobacteriales	Atopobiaceae	Olsenella	Olsenella_sp_Marseille-P2300
OTU000707	164	0	0	0	0	0	0	0	0	0	0	19	0	75	68	0	0	0	0	1	1	0	0	0	0	0	0	0	0	0	0	0.016604	0	0.08713	0.057454	0	0	0	0	0.000948	0.000813	Bacteria	Planctomycetes	Planctomycetacia	Planctomycetales
OTU000708	164	0	0	0	0	0	0	0	0	0	0	0	0	10	154	0	0	0	0	0	0	0	0	0	0	0	0	0	0	0	0	0	0	0.011617	0.130116	0	0	0	0	0	0	Bacteria	Cyanobacteria	Oxyphotobacteria	Chloroplast
OTU000709	164	0	0	0	0	0	0	0	0	0	0	0	0	0	163	0	0	0	0	0	1	0	0	0	0	0	0	0	0	0	0	0	0	0	0.13772	0	0	0	0	0	0.000813	Bacteria	Firmicutes	Clostridia	Clostridiales	Ruminococcaceae	Ruminococcaceae_UCG-014
OTU000710	163	0	1	0	0	31	4	0	6	38	0	0	0	0	0	0	0	32	51	0	0	0	0.000779	0	0	0.024425	0.003315	0	0.004644	0.031795	0	0	0	0	0	0	0	0.028956	0.044775	0	0	Bacteria	Actinobacteria	Actinobacteria	Frankiales	Geodermatophilaceae	Blastococcus
OTU000711	163	0	0	0	1	0	0	136	0	0	0	0	0	14	0	12	0	0	0	0	0	0	0	0	0.000798	0	0	0.111528	0	0	0	0	0	0.016264	0	0.014254	0	0	0	0	0	Bacteria	Planctomycetes	Planctomycetacia	Pirellulales	Pirellulaceae
OTU000712	163	10	5	6	0	3	6	3	6	3	2	2	50	1	3	13	17	5	16	6	6	0.008211	0.003893	0.00496	0	0.002364	0.004973	0.00246	0.004644	0.00251	0.002374	0.001748	0.047199	0.001162	0.002535	0.015442	0.014612	0.004524	0.014047	0.005689	0.004878	Bacteria	Proteobacteria	Gammaproteobacteria
OTU000713	163	0	0	0	0	0	0	0	0	0	0	42	0	59	59	3	0	0	0	0	0	0	0	0	0	0	0	0	0	0	0	0.036704	0	0.068542	0.04985	0.003564	0	0	0	0	0	Bacteria	Planctomycetes	Planctomycetacia	Pirellulales	Pirellulaceae
OTU000714	163	0	1	0	160	0	0	0	1	1	0	0	0	0	0	0	0	0	0	0	0	0	0.000779	0	0.127754	0	0	0	0.000774	0.000837	0	0	0	0	0	0	0	0	0	0	0	Bacteria
OTU000715	162	0	0	0	161	1	0	0	0	0	0	0	0	0	0	0	0	0	0	0	0	0	0	0	0.128552	0.000788	0	0	0	0	0	0	0	0	0	0	0	0	0	0	0	Bacteria	Firmicutes	Clostridia	Clostridiales	Syntrophomonadaceae	Syntrophomonas
OTU000716	162	0	0	0	0	0	0	0	0	0	0	0	0	0	0	6	0	1	0	0	155	0	0	0	0	0	0	0	0	0	0	0	0	0	0	0.007127	0	0.000905	0	0	0.126003	Bacteria	Bacteroidetes	Bacteroidia
OTU000717	161	0	0	0	0	0	0	0	0	0	0	0	0	0	0	140	18	0	0	0	3	0	0	0	0	0	0	0	0	0	0	0	0	0	0	0.166302	0.015471	0	0	0	0.002439	Bacteria	Bacteroidetes	Bacteroidia	Bacteroidales	Dysgonomonadaceae	Dysgonomonas	Blattella_germanica_German_cockroach
OTU000718	160	149	0	1	0	0	3	1	0	0	0	2	0	0	0	0	0	0	4	0	0	0.122341	0	0.000827	0	0	0.002486	0.00082	0	0	0	0.001748	0	0	0	0	0	0	0.003512	0	0	Bacteria	Proteobacteria	Gammaproteobacteria	Betaproteobacteriales	Burkholderiaceae
OTU000719	159	155	0	0	0	0	0	0	0	0	0	0	0	0	0	0	0	0	4	0	0	0.127267	0	0	0	0	0	0	0	0	0	0	0	0	0	0	0	0	0.003512	0	0	Bacteria	Firmicutes	Negativicutes	Selenomonadales	Acidaminococcaceae
OTU000720	159	0	21	0	107	0	0	0	0	0	0	0	19	0	0	12	0	0	0	0	0	0	0.01635	0	0.085435	0	0	0	0	0	0	0	0.017936	0	0	0.014254	0	0	0	0	0	Bacteria	Firmicutes	Clostridia	Clostridiales	Ruminococcaceae
OTU000721	159	0	0	0	0	0	0	0	0	0	0	0	0	0	159	0	0	0	0	0	0	0	0	0	0	0	0	0	0	0	0	0	0	0	0.13434	0	0	0	0	0	0	Bacteria	Cyanobacteria	Oxyphotobacteria	Chloroplast
OTU000722	159	0	0	0	0	0	0	0	0	0	0	0	0	0	159	0	0	0	0	0	0	0	0	0	0	0	0	0	0	0	0	0	0	0	0.13434	0	0	0	0	0	0	Archaea	Euryarchaeota	Thermoplasmata	Marine_Group_II
OTU000723	158	0	18	1	0	0	0	0	0	138	0	0	0	0	0	0	1	0	0	0	0	0	0.014015	0.000827	0	0	0	0	0	0.115467	0	0	0	0	0	0	0.00086	0	0	0	0	Bacteria	Firmicutes	Clostridia	Clostridiales	Lachnospiraceae	Eubacterium_xylanophilum_group
OTU000724	158	0	0	2	0	0	0	0	0	0	0	0	0	0	0	0	0	0	0	0	156	0	0	0.001653	0	0	0	0	0	0	0	0	0	0	0	0	0	0	0	0	0.126816	Bacteria	Bacteroidetes	Bacteroidia	Bacteroidales	Muribaculaceae
OTU000725	158	0	0	0	0	0	0	0	0	0	0	5	0	31	122	0	0	0	0	0	0	0	0	0	0	0	0	0	0	0	0	0.004369	0	0.036014	0.103079	0	0	0	0	0	0	Bacteria	Cyanobacteria	Oxyphotobacteria	Chloroplast
OTU000726	158	0	0	1	0	41	0	0	0	116	0	0	0	0	0	0	0	0	0	0	0	0	0	0.000827	0	0.032305	0	0	0	0.097059	0	0	0	0	0	0	0	0	0	0	0	Bacteria
OTU000727	158	1	1	1	142	0	0	0	0	0	0	6	0	7	0	0	0	0	0	0	0	0.000821	0.000779	0.000827	0.113381	0	0	0	0	0	0	0.005243	0	0.008132	0	0	0	0	0	0	0	Bacteria	Cyanobacteria	Oxyphotobacteria	Chloroplast
OTU000728	158	1	0	0	0	0	0	0	0	0	0	0	0	0	0	5	0	1	149	2	0	0.000821	0	0	0	0	0	0	0	0	0	0	0	0	0	0.005939	0	0.000905	0.130813	0.001896	0	Bacteria	Proteobacteria	Gammaproteobacteria	Oceanospirillales	Halomonadaceae	Cobetia	Cobetia_marina
OTU000729	158	0	57	0	0	0	0	101	0	0	0	0	0	0	0	0	0	0	0	0	0	0	0.04438	0	0	0	0	0.082826	0	0	0	0	0	0	0	0	0	0	0	0	0	Bacteria	Bacteroidetes	Bacteroidia	Bacteroidales	Muribaculaceae
OTU000730	157	0	1	0	0	0	0	0	0	156	0	0	0	0	0	0	0	0	0	0	0	0	0.000779	0	0	0	0	0	0	0.130528	0	0	0	0	0	0	0	0	0	0	0	Bacteria	Chlamydiae	Chlamydiae	Chlamydiales	Chlamydiales_Incertae_Sedis	Candidatus_Similichlamydia
OTU000731	157	104	48	1	0	0	0	0	0	0	0	0	0	0	0	0	0	0	0	4	0	0.085392	0.037372	0.000827	0	0	0	0	0	0	0	0	0	0	0	0	0	0	0	0.003793	0	Bacteria	Actinobacteria	Actinobacteria	Actinomycetales	Actinomycetaceae	Actinomyces
OTU000732	156	0	0	34	0	0	0	13	16	0	0	0	0	0	0	0	38	55	0	0	0	0	0	0.028105	0	0	0	0.010661	0.012383	0	0	0	0	0	0	0	0.032661	0.049769	0	0	0	Bacteria	Firmicutes	Erysipelotrichia	Erysipelotrichales	Erysipelotrichaceae	Dielma
OTU000733	155	105	0	1	47	0	0	0	0	0	2	0	0	0	0	0	0	0	0	0	0	0.086213	0	0.000827	0.037528	0	0	0	0	0	0.002374	0	0	0	0	0	0	0	0	0	0	Bacteria	Bacteroidetes	Bacteroidia	Chitinophagales	Saprospiraceae
OTU000734	155	0	0	0	0	0	8	0	0	0	0	145	0	0	0	0	0	0	2	0	0	0	0	0	0	0	0.00663	0	0	0	0	0.126715	0	0	0	0	0	0	0.001756	0	0	Bacteria
OTU000735	155	0	0	0	0	3	0	0	0	14	136	0	0	0	2	0	0	0	0	0	0	0	0	0	0	0.002364	0	0	0	0.011714	0.161432	0	0	0	0.00169	0	0	0	0	0	0	Bacteria	Verrucomicrobia	Verrucomicrobiae	Chthoniobacterales	Chthoniobacteraceae	Chthoniobacter
OTU000736	154	2	0	10	12	102	0	13	0	14	0	0	0	0	0	0	0	0	0	0	1	0.001642	0	0.008266	0.009582	0.080367	0	0.010661	0	0.011714	0	0	0	0	0	0	0	0	0	0	0.000813	Bacteria	Proteobacteria	Gammaproteobacteria	Pseudomonadales	Moraxellaceae	Cavicella
OTU000737	154	0	0	0	0	0	38	0	0	0	0	57	0	55	0	0	0	0	0	2	2	0	0	0	0	0	0.031493	0	0	0	0	0.049812	0	0.063896	0	0	0	0	0	0.001896	0.001626	Bacteria	Cyanobacteria	Oxyphotobacteria	Chloroplast
OTU000738	153	0	0	0	0	0	0	0	0	0	0	123	0	30	0	0	0	0	0	0	0	0	0	0	0	0	0	0	0	0	0	0.107489	0	0.034852	0	0	0	0	0	0	0	Bacteria	Chloroflexi	Anaerolineae	Caldilineales	Caldilineaceae
OTU000739	152	0	0	0	0	0	0	0	0	0	0	146	0	6	0	0	0	0	0	0	0	0	0	0	0	0	0	0	0	0	0	0.127589	0	0.00697	0	0	0	0	0	0	0	Bacteria	Verrucomicrobia	Verrucomicrobiae	Pedosphaerales	Pedosphaeraceae
OTU000740	152	1	0	0	1	0	2	1	0	147	0	0	0	0	0	0	0	0	0	0	0	0.000821	0	0	0.000798	0	0.001658	0.00082	0	0.122997	0	0	0	0	0	0	0	0	0	0	0	Bacteria	Proteobacteria	Alphaproteobacteria	Micropepsales	Micropepsaceae
OTU000741	151	0	0	0	0	0	0	0	0	0	1	0	0	0	1	140	0	0	0	0	9	0	0	0	0	0	0	0	0	0	0.001187	0	0	0	0.000845	0.166302	0	0	0	0	0.007316	Bacteria	Bacteroidetes	Bacteroidia	Bacteroidales	Bacteroidaceae	Bacteroides	Blattella_germanica_German_cockroach
OTU000742	151	0	0	0	150	0	1	0	0	0	0	0	0	0	0	0	0	0	0	0	0	0	0	0	0.119769	0	0.000829	0	0	0	0	0	0	0	0	0	0	0	0	0	0	Bacteria	Bacteroidetes	Bacteroidia	Bacteroidales	Dysgonomonadaceae
OTU000743	150	0	0	0	0	0	0	0	0	0	0	0	0	0	1	0	0	0	0	0	149	0	0	0	0	0	0	0	0	0	0	0	0	0	0.000845	0	0	0	0	0	0.121125	Bacteria	Bacteroidetes	Bacteroidia	Bacteroidales	Muribaculaceae
OTU000744	149	1	0	0	17	0	0	17	47	0	0	0	22	0	0	0	0	0	21	24	0	0.000821	0	0	0.013574	0	0	0.013941	0.036376	0	0	0	0.020767	0	0	0	0	0	0.018437	0.022756	0	Bacteria	Firmicutes	Bacilli	Lactobacillales	Streptococcaceae	Streptococcus	Streptococcus_pneumoniae
OTU000745	148	0	0	0	147	0	0	0	0	0	0	0	0	0	0	0	0	0	0	1	0	0	0	0	0.117374	0	0	0	0	0	0	0	0	0	0	0	0	0	0	0.000948	0	Bacteria	Bacteroidetes	Bacteroidia
OTU000746	147	145	0	0	0	0	0	0	0	0	0	0	0	0	0	0	0	0	2	0	0	0.119056	0	0	0	0	0	0	0	0	0	0	0	0	0	0	0	0	0.001756	0	0	Bacteria	Bacteroidetes	Bacteroidia	Cytophagales	Hymenobacteraceae	Hymenobacter
OTU000747	147	0	0	0	140	0	1	0	1	0	0	0	0	0	0	5	0	0	0	0	0	0	0	0	0.111784	0	0.000829	0	0.000774	0	0	0	0	0	0	0.005939	0	0	0	0	0	Bacteria	Proteobacteria	Gammaproteobacteria	Vibrionales	Vibrionaceae	Vibrio
OTU000748	146	0	0	0	0	0	0	0	0	0	0	31	1	0	0	114	0	0	0	0	0	0	0	0	0	0	0	0	0	0	0	0.027091	0.000944	0	0	0.135418	0	0	0	0	0	Bacteria	Bacteroidetes	Bacteroidia	Bacteroidales	Dysgonomonadaceae	Dysgonomonas
OTU000749	146	0	0	0	3	0	20	0	0	0	0	0	0	13	26	0	82	0	1	0	1	0	0	0	0.002395	0	0.016575	0	0	0	0	0	0	0.015103	0.021968	0	0.070479	0	0.000878	0	0.000813	Bacteria	Actinobacteria	Actinobacteria	Pseudonocardiales	Pseudonocardiaceae	Pseudonocardia
OTU000750	145	1	0	0	1	0	23	85	17	4	9	0	0	1	0	0	1	0	0	0	3	0.000821	0	0	0.000798	0	0.019062	0.069705	0.013157	0.003347	0.010683	0	0	0.001162	0	0	0.00086	0	0	0	0.002439	Bacteria	Proteobacteria	Gammaproteobacteria	Betaproteobacteriales	Burkholderiaceae
OTU000751	145	0	0	1	0	0	0	0	0	144	0	0	0	0	0	0	0	0	0	0	0	0	0	0.000827	0	0	0	0	0	0.120487	0	0	0	0	0	0	0	0	0	0	0	Bacteria	Actinobacteria	Actinobacteria	Frankiales	Sporichthyaceae	hgcI_clade
OTU000752	144	0	0	0	0	0	0	0	0	0	0	0	0	1	143	0	0	0	0	0	0	0	0	0	0	0	0	0	0	0	0	0	0	0.001162	0.120822	0	0	0	0	0	0	Bacteria	Planctomycetes	Planctomycetacia	Pirellulales	Pirellulaceae	Pirellula
OTU000753	144	0	0	144	0	0	0	0	0	0	0	0	0	0	0	0	0	0	0	0	0	0	0	0.119034	0	0	0	0	0	0	0	0	0	0	0	0	0	0	0	0	0	Bacteria	Planctomycetes	Planctomycetacia	Isosphaerales	Isosphaeraceae
OTU000754	143	0	0	0	0	0	142	1	0	0	0	0	0	0	0	0	0	0	0	0	0	0	0	0	0	0	0.117684	0.00082	0	0	0	0	0	0	0	0	0	0	0	0	0	Bacteria	Bacteroidetes	Bacteroidia
OTU000755	143	1	0	93	4	25	0	19	0	1	0	0	0	0	0	0	0	0	0	0	0	0.000821	0	0.076876	0.003194	0.019698	0	0.015581	0	0.000837	0	0	0	0	0	0	0	0	0	0	0	Bacteria	Proteobacteria	Alphaproteobacteria	Micavibrionales
OTU000756	143	0	0	0	0	0	0	0	0	0	0	0	0	12	125	0	0	0	2	1	3	0	0	0	0	0	0	0	0	0	0	0	0	0.013941	0.105614	0	0	0	0.001756	0.000948	0.002439	Bacteria	Proteobacteria	Alphaproteobacteria	Sphingomonadales	Sphingomonadaceae	Polymorphobacter
OTU000757	143	0	2	2	0	0	4	0	3	1	4	1	34	2	1	3	4	4	10	59	9	0	0.001557	0.001653	0	0	0.003315	0	0.002322	0.000837	0.004748	0.000874	0.032095	0.002323	0.000845	0.003564	0.003438	0.00362	0.008779	0.055941	0.007316	Bacteria	Proteobacteria
OTU000758	142	0	0	0	0	0	0	0	0	0	0	16	0	0	0	116	0	0	0	0	10	0	0	0	0	0	0	0	0	0	0	0.013982	0	0	0	0.137793	0	0	0	0	0.008129	Bacteria	Bacteroidetes	Bacteroidia	Bacteroidales	Bacteroidaceae	Bacteroides	Blattella_germanica_German_cockroach
OTU000759	142	0	1	0	0	0	0	0	0	0	0	0	0	0	0	0	0	0	0	141	0	0	0.000779	0	0	0	0	0	0	0	0	0	0	0	0	0	0	0	0	0.133689	0	Bacteria	Firmicutes	Bacilli	Lactobacillales	Lactobacillaceae	Lactobacillus	Lactobacillus_acidipiscis
OTU000760	142	0	140	0	0	0	1	0	0	0	0	0	0	0	0	0	0	0	0	1	0	0	0.109003	0	0	0	0.000829	0	0	0	0	0	0	0	0	0	0	0	0	0.000948	0	Bacteria	Proteobacteria	Gammaproteobacteria	Betaproteobacteriales	Burkholderiaceae	Tepidimonas
OTU000761	142	0	0	19	0	0	0	0	0	0	0	0	0	0	0	92	0	0	0	0	31	0	0	0.015706	0	0	0	0	0	0	0	0	0	0	0	0.109284	0	0	0	0	0.025201	Bacteria	Bacteroidetes	Bacteroidia	Bacteroidales	Marinifilaceae	Odoribacter
OTU000762	142	1	0	0	141	0	0	0	0	0	0	0	0	0	0	0	0	0	0	0	0	0.000821	0	0	0.112583	0	0	0	0	0	0	0	0	0	0	0	0	0	0	0	0	Bacteria	Bacteroidetes	Bacteroidia	Bacteroidales
OTU000763	141	0	0	0	0	0	0	0	0	0	0	0	0	0	140	0	0	0	0	0	1	0	0	0	0	0	0	0	0	0	0	0	0	0	0.118287	0	0	0	0	0	0.000813	Bacteria	Bacteroidetes	Bacteroidia	Bacteroidales	Muribaculaceae
OTU000764	141	0	0	0	130	4	0	0	0	1	0	0	6	0	0	0	0	0	0	0	0	0	0	0	0.1038	0.003152	0	0	0	0.000837	0	0	0.005664	0	0	0	0	0	0	0	0	Bacteria	Deferribacteres	Deferribacteres	Deferribacterales	Deferribacteraceae	Mucispirillum	Mucispirillum_schaedleri_ASF457
OTU000765	140	0	0	0	0	0	0	0	0	0	0	85	0	53	0	0	0	0	1	0	1	0	0	0	0	0	0	0	0	0	0	0.074281	0	0.061572	0	0	0	0	0.000878	0	0.000813	Bacteria	Chloroflexi	Anaerolineae	Caldilineales	Caldilineaceae
OTU000766	140	0	0	0	0	0	0	0	0	0	0	137	0	0	0	0	1	0	1	0	1	0	0	0	0	0	0	0	0	0	0	0.119724	0	0	0	0	0.00086	0	0.000878	0	0.000813	Bacteria	Bacteroidetes	Bacteroidia	Flavobacteriales	Weeksellaceae	Chryseobacterium
OTU000767	140	0	0	0	0	0	0	0	0	0	0	103	7	26	3	0	0	0	1	0	0	0	0	0	0	0	0	0	0	0	0	0.090011	0.006608	0.030205	0.002535	0	0	0	0.000878	0	0	Bacteria	Proteobacteria	Gammaproteobacteria
OTU000768	139	0	0	0	132	0	0	1	2	3	0	0	0	0	0	0	0	0	0	0	1	0	0	0	0.105397	0	0	0.00082	0.001548	0.00251	0	0	0	0	0	0	0	0	0	0	0.000813	Bacteria	Synergistetes	Synergistia	Synergistales	Synergistaceae	Aminobacterium
OTU000769	139	0	0	0	0	0	139	0	0	0	0	0	0	0	0	0	0	0	0	0	0	0	0	0	0	0	0.115198	0	0	0	0	0	0	0	0	0	0	0	0	0	0	Bacteria	Firmicutes	Clostridia	Clostridiales	Christensenellaceae	Christensenellaceae_R-7_group
OTU000770	139	0	1	0	0	0	0	0	0	0	0	0	0	0	83	2	0	0	0	53	0	0	0.000779	0	0	0	0	0	0	0	0	0	0	0	0.070127	0.002376	0	0	0	0.050252	0	Bacteria	Firmicutes	Bacilli	Bacillales	Staphylococcaceae	Staphylococcus	Staphylococcus_sciuri
OTU000771	139	0	0	0	0	0	0	0	0	139	0	0	0	0	0	0	0	0	0	0	0	0	0	0	0	0	0	0	0	0.116303	0	0	0	0	0	0	0	0	0	0	0	Bacteria	Firmicutes	Clostridia	Clostridiales	Ruminococcaceae
OTU000772	138	0	1	2	0	1	0	0	0	0	131	0	0	1	0	0	0	0	0	2	0	0	0.000779	0.001653	0	0.000788	0	0	0	0	0.155497	0	0	0.001162	0	0	0	0	0	0.001896	0	Bacteria	Proteobacteria	Alphaproteobacteria	Micavibrionales
OTU000773	138	1	1	0	0	0	136	0	0	0	0	0	0	0	0	0	0	0	0	0	0	0.000821	0.000779	0	0	0	0.112712	0	0	0	0	0	0	0	0	0	0	0	0	0	0	Bacteria	Bacteroidetes	Bacteroidia	Bacteroidales	Marinifilaceae	Odoribacter
OTU000774	138	0	0	0	0	0	138	0	0	0	0	0	0	0	0	0	0	0	0	0	0	0	0	0	0	0	0.114369	0	0	0	0	0	0	0	0	0	0	0	0	0	0	Bacteria	Bacteroidetes	Bacteroidia	Bacteroidales	Rikenellaceae	Rikenellaceae_RC9_gut_group
OTU000775	138	0	0	0	0	0	0	0	0	0	137	0	0	0	0	0	0	0	0	1	0	0	0	0	0	0	0	0	0	0	0.162619	0	0	0	0	0	0	0	0	0.000948	0	Bacteria	Actinobacteria	MB-A2-108
OTU000776	137	0	0	2	0	0	0	0	0	0	0	0	0	0	0	0	0	0	0	0	135	0	0	0.001653	0	0	0	0	0	0	0	0	0	0	0	0	0	0	0	0	0.109744	Bacteria	Proteobacteria	Gammaproteobacteria
OTU000777	137	0	0	0	0	0	1	0	0	0	0	76	0	60	0	0	0	0	0	0	0	0	0	0	0	0	0.000829	0	0	0	0	0.066416	0	0.069704	0	0	0	0	0	0	0	Bacteria	Verrucomicrobia	Verrucomicrobiae	Verrucomicrobiales	Rubritaleaceae	Luteolibacter
OTU000778	137	6	6	7	56	0	0	0	0	0	12	0	0	0	0	7	2	22	7	0	12	0.004926	0.004672	0.005786	0.044714	0	0	0	0	0	0.014244	0	0	0	0	0.008315	0.001719	0.019908	0.006146	0	0.009755	Bacteria	Proteobacteria	Alphaproteobacteria	Rickettsiales	Mitochondria	Ipomoea_batatas_sweet_potato
OTU000779	137	0	0	0	12	0	0	0	0	0	0	124	0	0	0	0	0	0	1	0	0	0	0	0	0.009582	0	0	0	0	0	0	0.108363	0	0	0	0	0	0	0.000878	0	0	Bacteria	Proteobacteria	Gammaproteobacteria	Betaproteobacteriales	Burkholderiaceae	Paucibacter
OTU000780	136	0	0	0	0	0	0	0	0	0	0	0	0	0	136	0	0	0	0	0	0	0	0	0	0	0	0	0	0	0	0	0	0	0	0.114908	0	0	0	0	0	0	Bacteria	Proteobacteria	Alphaproteobacteria	Puniceispirillales	EF100-94H03
OTU000781	135	131	0	0	0	0	0	0	0	0	0	0	0	0	0	0	0	0	4	0	0	0.107561	0	0	0	0	0	0	0	0	0	0	0	0	0	0	0	0	0.003512	0	0	Bacteria	Acidobacteria	Acidobacteriia	Acidobacteriales
OTU000782	135	0	0	0	0	0	0	0	0	0	0	74	1	57	0	1	0	0	1	0	1	0	0	0	0	0	0	0	0	0	0	0.064668	0.000944	0.066219	0	0.001188	0	0	0.000878	0	0.000813	Bacteria	Proteobacteria	Alphaproteobacteria	Rhizobiales	Rhizobiales_Incertae_Sedis	Phreatobacter
OTU000783	134	22	0	0	9	0	0	0	35	0	2	0	0	0	0	0	0	0	0	6	60	0.018064	0	0	0.007186	0	0	0	0.027089	0	0.002374	0	0	0	0	0	0	0	0	0.005689	0.048775	Bacteria	Actinobacteria	Actinobacteria	Micrococcales	Brevibacteriaceae	Brevibacterium	Brevibacterium_epidermidis
OTU000784	134	0	0	0	0	0	0	0	0	0	0	132	0	0	1	0	0	0	1	0	0	0	0	0	0	0	0	0	0	0	0	0.115354	0	0	0.000845	0	0	0	0.000878	0	0	Bacteria	Verrucomicrobia	Verrucomicrobiae	Verrucomicrobiales	Verrucomicrobiaceae	Prosthecobacter
OTU000785	134	2	0	0	132	0	0	0	0	0	0	0	0	0	0	0	0	0	0	0	0	0.001642	0	0	0.105397	0	0	0	0	0	0	0	0	0	0	0	0	0	0	0	0	Bacteria	Planctomycetes	Planctomycetacia	Planctomycetales	Rubinisphaeraceae	Planctomicrobium
OTU000786	133	0	0	0	0	0	0	0	0	0	0	1	0	0	130	0	0	1	0	0	1	0	0	0	0	0	0	0	0	0	0	0.000874	0	0	0.109838	0	0	0.000905	0	0	0.000813	Bacteria	Cyanobacteria	Melainabacteria	Gastranaerophilales
OTU000787	133	0	0	0	0	0	0	1	132	0	0	0	0	0	0	0	0	0	0	0	0	0	0	0	0	0	0	0.00082	0.102162	0	0	0	0	0	0	0	0	0	0	0	0	Bacteria	Actinobacteria	Thermoleophilia
OTU000788	133	2	0	0	0	0	0	0	0	0	0	0	0	1	0	0	0	0	130	0	0	0.001642	0	0	0	0	0	0	0	0	0	0	0	0.001162	0	0	0	0	0.114132	0	0	Bacteria	Acidobacteria	Blastocatellia_Subgroup_4	Pyrinomonadales	Pyrinomonadaceae	RB41
OTU000789	133	0	0	0	0	0	0	0	0	0	0	0	132	0	0	0	0	0	0	1	0	0	0	0	0	0	0	0	0	0	0	0	0.124605	0	0	0	0	0	0	0.000948	0	Bacteria	Patescibacteria	Parcubacteria	Candidatus_Zambryskibacteria
OTU000790	132	130	0	0	0	0	0	0	0	0	0	0	0	0	0	0	0	0	2	0	0	0.10674	0	0	0	0	0	0	0	0	0	0	0	0	0	0	0	0	0.001756	0	0	Bacteria	Actinobacteria	Acidimicrobiia	Microtrichales
OTU000791	131	0	0	1	0	0	0	0	0	0	0	0	0	0	0	0	0	0	0	0	130	0	0	0.000827	0	0	0	0	0	0	0	0	0	0	0	0	0	0	0	0	0.10568	Bacteria	Bacteroidetes	Bacteroidia	Bacteroidales	Prevotellaceae	Prevotellaceae_NK3B31_group
OTU000792	131	0	0	0	0	0	0	0	0	0	0	123	0	5	0	0	3	0	0	0	0	0	0	0	0	0	0	0	0	0	0	0.107489	0	0.005809	0	0	0.002579	0	0	0	0	Bacteria	Proteobacteria	Gammaproteobacteria	Xanthomonadales	Rhodanobacteraceae	Pseudofulvimonas
OTU000793	131	14	2	52	10	8	0	0	19	22	2	0	0	0	0	0	0	0	0	0	2	0.011495	0.001557	0.042984	0.007985	0.006303	0	0	0.014705	0.018408	0.002374	0	0	0	0	0	0	0	0	0	0.001626	Bacteria	Proteobacteria	Gammaproteobacteria	Xanthomonadales	Xanthomonadaceae	Thermomonas
OTU000794	131	0	0	0	0	0	0	0	0	0	131	0	0	0	0	0	0	0	0	0	0	0	0	0	0	0	0	0	0	0	0.155497	0	0	0	0	0	0	0	0	0	0	Bacteria	Cyanobacteria	Oxyphotobacteria	Chloroplast
OTU000795	131	0	0	0	0	0	0	0	0	0	1	0	0	0	0	125	0	0	2	2	1	0	0	0	0	0	0	0	0	0	0.001187	0	0	0	0	0.148484	0	0	0.001756	0.001896	0.000813	Bacteria	Proteobacteria	Gammaproteobacteria	Xanthomonadales	Xanthomonadaceae
OTU000796	130	0	0	0	0	0	0	0	3	0	1	0	0	0	0	103	0	0	0	0	23	0	0	0	0	0	0	0	0.002322	0	0.001187	0	0	0	0	0.122351	0	0	0	0	0.018697	Bacteria	Proteobacteria	Deltaproteobacteria	Desulfovibrionales	Desulfovibrionaceae
OTU000797	130	0	0	0	0	0	0	0	0	0	0	95	0	34	0	0	0	0	1	0	0	0	0	0	0	0	0	0	0	0	0	0.08302	0	0.039499	0	0	0	0	0.000878	0	0	Bacteria	Planctomycetes	Planctomycetacia	Gemmatales	Gemmataceae	Gemmata
OTU000798	130	0	1	0	2	87	0	0	0	0	0	0	16	1	0	0	4	0	3	16	0	0	0.000779	0	0.001597	0.068549	0	0	0	0	0	0	0.015104	0.001162	0	0	0.003438	0	0.002634	0.01517	0	Bacteria	Gemmatimonadetes	Longimicrobia	Longimicrobiales	Longimicrobiaceae	Longimicrobium
OTU000799	130	0	0	0	0	0	0	0	0	0	0	130	0	0	0	0	0	0	0	0	0	0	0	0	0	0	0	0	0	0	0	0.113607	0	0	0	0	0	0	0	0	0	Bacteria	Verrucomicrobia	Verrucomicrobiae	Opitutales	Opitutaceae
OTU000800	130	0	0	0	0	0	0	0	0	0	0	122	0	7	0	0	0	0	1	0	0	0	0	0	0	0	0	0	0	0	0	0.106615	0	0.008132	0	0	0	0	0.000878	0	0	Bacteria	Verrucomicrobia	Verrucomicrobiae	Verrucomicrobiales	Verrucomicrobiaceae	Brevifollis
OTU000801	130	0	0	0	0	0	0	0	130	0	0	0	0	0	0	0	0	0	0	0	0	0	0	0	0	0	0	0	0.100615	0	0	0	0	0	0	0	0	0	0	0	0	Bacteria	Bacteroidetes	Bacteroidia	Bacteroidales	Tannerellaceae	Parabacteroides
OTU000802	129	0	0	0	8	0	0	0	0	23	0	0	0	0	0	0	0	0	16	0	82	0	0	0	0.006388	0	0	0	0	0.019244	0	0	0	0	0	0	0	0	0.014047	0	0.06666	Bacteria	Proteobacteria	Deltaproteobacteria	Myxococcales	Polyangiaceae	Pajaroellobacter
OTU000803	129	1	0	0	0	0	0	0	0	0	0	0	0	0	0	0	0	0	128	0	0	0.000821	0	0	0	0	0	0	0	0	0	0	0	0	0	0	0	0	0.112376	0	0	Bacteria	Gemmatimonadetes	S0134_terrestrial_group
OTU000804	129	0	0	0	0	0	0	0	9	0	0	119	0	0	0	0	0	0	1	0	0	0	0	0	0	0	0	0	0.006966	0	0	0.103994	0	0	0	0	0	0	0.000878	0	0	Bacteria	Proteobacteria	Gammaproteobacteria	Betaproteobacteriales	Burkholderiaceae	Hydrogenophaga
OTU000805	127	0	1	0	1	0	0	0	0	85	0	2	1	3	0	32	1	1	0	0	0	0	0.000779	0	0.000798	0	0	0	0	0.071121	0	0.001748	0.000944	0.003485	0	0.038012	0.00086	0.000905	0	0	0	Bacteria	Proteobacteria	Gammaproteobacteria	Enterobacteriales	Enterobacteriaceae	Serratia
OTU000806	127	0	0	0	0	0	0	0	0	0	0	0	0	0	0	2	0	124	1	0	0	0	0	0	0	0	0	0	0	0	0	0	0	0	0	0.002376	0	0.112206	0.000878	0	0	Bacteria	Firmicutes	Clostridia	Clostridiales	Ruminococcaceae
OTU000807	126	92	0	0	0	2	0	0	0	31	0	0	0	0	0	0	0	0	1	0	0	0.075539	0	0	0	0.001576	0	0	0	0.025938	0	0	0	0	0	0	0	0	0.000878	0	0	Bacteria	Bacteroidetes	Bacteroidia	Chitinophagales	Chitinophagaceae	Niabella
OTU000808	126	0	0	0	0	0	0	0	0	0	0	0	0	0	0	121	0	0	1	0	4	0	0	0	0	0	0	0	0	0	0	0	0	0	0	0.143733	0	0	0.000878	0	0.003252	Bacteria	Bacteroidetes	Bacteroidia	Bacteroidales	Tannerellaceae	Parabacteroides
OTU000809	126	0	0	0	0	0	0	0	0	0	0	16	0	0	0	1	109	0	0	0	0	0	0	0	0	0	0	0	0	0	0	0.013982	0	0	0	0.001188	0.093686	0	0	0	0	Bacteria	Patescibacteria	ABY1	Candidatus_Kerfeldbacteria
OTU000810	126	0	0	0	0	0	0	0	0	17	0	0	0	2	0	0	0	0	107	0	0	0	0	0	0	0	0	0	0	0.014224	0	0	0	0.002323	0	0	0	0	0.09394	0	0	Bacteria	Firmicutes	Bacilli	Bacillales	Planococcaceae
OTU000811	126	0	0	0	0	0	0	0	0	0	126	0	0	0	0	0	0	0	0	0	0	0	0	0	0	0	0	0	0	0	0.149562	0	0	0	0	0	0	0	0	0	0	Bacteria	Proteobacteria	Deltaproteobacteria	Bdellovibrionales	Bacteriovoracaceae	Peredibacter
OTU000812	125	0	0	0	0	0	63	0	0	1	0	0	0	15	0	0	0	0	46	0	0	0	0	0	0	0	0.052212	0	0	0.000837	0	0	0	0.017426	0	0	0	0	0.040385	0	0	Bacteria	Planctomycetes	Planctomycetacia	Pirellulales	Pirellulaceae
OTU000813	125	0	0	0	0	0	0	0	0	0	0	0	0	0	124	1	0	0	0	0	0	0	0	0	0	0	0	0	0	0	0	0	0	0	0.104769	0.001188	0	0	0	0	0	Bacteria	Firmicutes	Clostridia	Clostridiales	Ruminococcaceae	Ruminococcaceae_UCG-014
OTU000814	125	0	2	122	0	0	0	0	0	0	0	0	0	0	0	0	0	0	0	0	1	0	0.001557	0.100848	0	0	0	0	0	0	0	0	0	0	0	0	0	0	0	0	0.000813	Bacteria	Acidobacteria	Subgroup_6
OTU000815	124	0	2	8	0	8	1	8	0	44	10	0	0	0	0	0	0	11	1	20	11	0	0.001557	0.006613	0	0.006303	0.000829	0.00656	0	0.036815	0.01187	0	0	0	0	0	0	0.009954	0.000878	0.018963	0.008942	Bacteria	Bacteroidetes	Bacteroidia	Sphingobacteriales	Sphingobacteriaceae	Pedobacter
OTU000816	124	0	0	0	0	0	0	0	0	0	0	0	0	0	0	116	0	0	2	0	6	0	0	0	0	0	0	0	0	0	0	0	0	0	0	0.137793	0	0	0.001756	0	0.004878	Bacteria	Bacteroidetes	Bacteroidia	Bacteroidales	Dysgonomonadaceae	Dysgonomonas
OTU000817	124	1	1	0	113	1	1	0	0	3	2	0	0	0	0	1	0	0	1	0	0	0.000821	0.000779	0	0.090226	0.000788	0.000829	0	0	0.00251	0.002374	0	0	0	0	0.001188	0	0	0.000878	0	0	Bacteria	Proteobacteria	Gammaproteobacteria	Xanthomonadales	Xanthomonadaceae
OTU000818	124	0	0	0	1	0	0	0	0	123	0	0	0	0	0	0	0	0	0	0	0	0	0	0	0.000798	0	0	0	0	0.102916	0	0	0	0	0	0	0	0	0	0	0	Bacteria
OTU000819	124	0	0	2	121	0	0	0	0	0	0	0	0	0	0	0	0	0	0	1	0	0	0	0.001653	0.096614	0	0	0	0	0	0	0	0	0	0	0	0	0	0	0.000948	0	Bacteria	Bacteroidetes	Bacteroidia	Bacteroidales	FTLpost3
OTU000820	124	0	0	0	0	0	0	0	0	0	0	0	0	0	0	0	124	0	0	0	0	0	0	0	0	0	0	0	0	0	0	0	0	0	0	0	0.106579	0	0	0	0	Bacteria	Proteobacteria	Alphaproteobacteria	Rhodobacterales	Rhodobacteraceae	Rubellimicrobium
OTU000821	123	0	0	0	123	0	0	0	0	0	0	0	0	0	0	0	0	0	0	0	0	0	0	0	0.098211	0	0	0	0	0	0	0	0	0	0	0	0	0	0	0	0	Bacteria	Firmicutes	Clostridia	MBA03
OTU000822	123	0	1	0	122	0	0	0	0	0	0	0	0	0	0	0	0	0	0	0	0	0	0.000779	0	0.097412	0	0	0	0	0	0	0	0	0	0	0	0	0	0	0	0	Bacteria	Firmicutes	Clostridia	Clostridiales	Ruminococcaceae	Caproiciproducens	Ruminococcaceae_bacterium_CPB6
OTU000823	123	0	0	1	0	0	0	0	121	0	0	0	0	0	0	0	0	1	0	0	0	0	0	0.000827	0	0	0	0	0.093649	0	0	0	0	0	0	0	0	0.000905	0	0	0	Bacteria	Firmicutes	Clostridia	Clostridiales	Ruminococcaceae	Ruminococcaceae_UCG-014
OTU000824	123	0	0	1	122	0	0	0	0	0	0	0	0	0	0	0	0	0	0	0	0	0	0	0.000827	0.097412	0	0	0	0	0	0	0	0	0	0	0	0	0	0	0	0	Bacteria	Firmicutes	Clostridia	Clostridiales	Family_XI	Sedimentibacter
OTU000825	123	24	0	9	30	0	0	0	0	15	39	0	0	3	0	0	0	0	3	0	0	0.019706	0	0.00744	0.023954	0	0	0	0	0.012551	0.046293	0	0	0.003485	0	0	0	0	0.002634	0	0	Bacteria	Proteobacteria	Alphaproteobacteria	Rhizobiales	Beijerinckiaceae	Microvirga
OTU000826	123	0	0	0	0	0	0	0	0	0	0	0	0	0	0	0	0	0	122	0	1	0	0	0	0	0	0	0	0	0	0	0	0	0	0	0	0	0	0.107109	0	0.000813	Bacteria	Firmicutes	Clostridia	Clostridiales	Family_XI	Sporanaerobacter
OTU000827	122	0	0	0	0	0	0	0	0	0	0	120	0	0	0	2	0	0	0	0	0	0	0	0	0	0	0	0	0	0	0	0.104868	0	0	0	0.002376	0	0	0	0	0	Bacteria	Verrucomicrobia	Verrucomicrobiae	Verrucomicrobiales	Rubritaleaceae	Persicirhabdus
OTU000828	122	0	0	0	0	0	0	0	0	0	0	120	1	0	0	0	0	0	0	1	0	0	0	0	0	0	0	0	0	0	0	0.104868	0.000944	0	0	0	0	0	0	0.000948	0	Bacteria	Proteobacteria	Deltaproteobacteria	Myxococcales	Haliangiaceae	Haliangium
OTU000829	122	0	0	0	0	0	0	0	0	0	0	1	0	0	0	0	0	0	0	1	120	0	0	0	0	0	0	0	0	0	0	0.000874	0	0	0	0	0	0	0	0.000948	0.097551	Bacteria	Firmicutes	Negativicutes	Selenomonadales	Veillonellaceae	Dialister
OTU000830	122	0	0	0	0	0	0	0	0	0	0	0	0	0	1	117	1	0	0	0	3	0	0	0	0	0	0	0	0	0	0	0	0	0	0.000845	0.138981	0.00086	0	0	0	0.002439	Bacteria	Firmicutes	Clostridia	Clostridiales	Ruminococcaceae	Candidatus_Soleaferrea
OTU000831	122	4	1	0	94	0	0	0	22	0	0	1	0	0	0	0	0	0	0	0	0	0.003284	0.000779	0	0.075055	0	0	0	0.017027	0	0	0.000874	0	0	0	0	0	0	0	0	0	Bacteria	Proteobacteria	Gammaproteobacteria	Vibrionales	Vibrionaceae	Vibrio
OTU000832	121	0	0	0	0	0	0	0	0	0	0	50	1	8	0	0	0	0	0	62	0	0	0	0	0	0	0	0	0	0	0	0.043695	0.000944	0.009294	0	0	0	0	0	0.058785	0	Bacteria	Verrucomicrobia	Verrucomicrobiae	Verrucomicrobiales	Verrucomicrobiaceae	Prosthecobacter
OTU000833	121	0	0	0	0	0	0	0	0	0	0	79	0	41	0	0	0	0	1	0	0	0	0	0	0	0	0	0	0	0	0	0.069038	0	0.047631	0	0	0	0	0.000878	0	0	Bacteria	Planctomycetes	Planctomycetacia	Gemmatales	Gemmataceae	Gemmata	Gemmata-like_str_JW11-2f5
OTU000834	121	0	0	0	0	0	0	0	0	0	0	0	0	0	0	0	0	0	1	0	120	0	0	0	0	0	0	0	0	0	0	0	0	0	0	0	0	0	0.000878	0	0.097551	Bacteria	Firmicutes	Clostridia	Clostridiales	Ruminococcaceae	Caproiciproducens
OTU000835	121	0	0	0	0	0	0	9	0	112	0	0	0	0	0	0	0	0	0	0	0	0	0	0	0	0	0	0.00738	0	0.093712	0	0	0	0	0	0	0	0	0	0	0	Bacteria	Firmicutes	Negativicutes	Selenomonadales	Veillonellaceae	Megamonas
OTU000836	120	0	0	0	119	1	0	0	0	0	0	0	0	0	0	0	0	0	0	0	0	0	0	0	0.095017	0.000788	0	0	0	0	0	0	0	0	0	0	0	0	0	0	0	Bacteria	Chloroflexi	Anaerolineae	Caldilineales	Caldilineaceae
OTU000837	120	2	0	0	0	0	0	0	0	0	0	0	0	0	0	0	0	0	118	0	0	0.001642	0	0	0	0	0	0	0	0	0	0	0	0	0	0	0	0	0.103597	0	0	Bacteria	Deinococcus-Thermus	Deinococci	Deinococcales	Deinococcaceae	Deinococcus	Cenchrus_americanus
OTU000838	119	0	0	10	2	57	37	0	11	2	0	0	0	0	0	0	0	0	0	0	0	0	0	0.008266	0.001597	0.044911	0.030664	0	0.008514	0.001673	0	0	0	0	0	0	0	0	0	0	0	Bacteria	Bacteroidetes	Bacteroidia	Cytophagales	Cytophagaceae	Cytophaga	Cytophaga_hutchinsonii_ATCC_33406
OTU000839	119	0	0	0	0	0	0	0	119	0	0	0	0	0	0	0	0	0	0	0	0	0	0	0	0	0	0	0	0.092101	0	0	0	0	0	0	0	0	0	0	0	0	Bacteria	Planctomycetes	Planctomycetacia	Planctomycetales
OTU000840	118	0	0	0	0	0	0	0	0	0	0	0	0	0	0	0	0	117	0	0	1	0	0	0	0	0	0	0	0	0	0	0	0	0	0	0	0	0.105872	0	0	0.000813	Bacteria	Deinococcus-Thermus	Deinococci	Deinococcales	Trueperaceae	Truepera
OTU000841	118	0	0	0	0	0	0	0	0	0	0	0	0	0	0	0	118	0	0	0	0	0	0	0	0	0	0	0	0	0	0	0	0	0	0	0	0.101422	0	0	0	0	Bacteria	Bacteroidetes	Bacteroidia	Cytophagales	Cytophagaceae	Sporocytophaga
OTU000842	117	2	0	0	0	114	0	1	0	0	0	0	0	0	0	0	0	0	0	0	0	0.001642	0	0	0	0.089822	0	0.00082	0	0	0	0	0	0	0	0	0	0	0	0	0	Bacteria	Proteobacteria	Deltaproteobacteria	Desulfovibrionales	Desulfovibrionaceae	Desulfovibrio	Desulfovibrio_sp_enrichment_culture_clone_AP-FeEnrich16
OTU000843	117	0	0	0	1	0	0	0	0	27	0	1	0	0	0	0	0	88	0	0	0	0	0	0	0.000798	0	0	0	0	0.022591	0	0.000874	0	0	0	0	0	0.07963	0	0	0	Bacteria	Bacteroidetes	Bacteroidia	Cytophagales	Hymenobacteraceae	Hymenobacter	Hymenobacter_sp_ANT-18
OTU000844	117	1	0	113	0	0	0	1	0	0	0	0	0	0	0	0	0	0	0	0	2	0.000821	0	0.093409	0	0	0	0.00082	0	0	0	0	0	0	0	0	0	0	0	0	0.001626	Bacteria	Actinobacteria	Actinobacteria	Corynebacteriales	Corynebacteriaceae	Corynebacterium_1	Corynebacterium_ureicelerivorans
OTU000845	117	0	0	0	0	0	0	0	0	0	0	105	0	12	0	0	0	0	0	0	0	0	0	0	0	0	0	0	0	0	0	0.091759	0	0.013941	0	0	0	0	0	0	0	Bacteria	Proteobacteria	Alphaproteobacteria
OTU000846	117	1	0	0	0	0	0	0	0	0	0	0	0	0	0	1	0	0	115	0	0	0.000821	0	0	0	0	0	0	0	0	0	0	0	0	0	0.001188	0	0	0.100963	0	0	Bacteria	Actinobacteria	Coriobacteriia	Coriobacteriales	Eggerthellaceae	Enterorhabdus
OTU000847	117	0	0	4	0	0	0	0	0	0	0	0	0	0	0	0	1	0	0	0	112	0	0	0.003306	0	0	0	0	0	0	0	0	0	0	0	0	0.00086	0	0	0	0.091047	Bacteria	Proteobacteria	Deltaproteobacteria	Desulfarculales	Desulfarculaceae
OTU000848	117	0	0	0	0	0	0	0	0	0	0	0	9	0	0	0	1	104	0	2	1	0	0	0	0	0	0	0	0	0	0	0	0.008496	0	0	0	0.00086	0.094108	0	0.001896	0.000813	Bacteria	Proteobacteria	Gammaproteobacteria	1013-28-CG33
OTU000849	116	0	0	0	0	0	0	0	112	0	0	0	3	0	0	1	0	0	0	0	0	0	0	0	0	0	0	0	0.086683	0	0	0	0.002832	0	0	0.001188	0	0	0	0	0	Bacteria	Bacteroidetes	Bacteroidia	Flavobacteriales	Flavobacteriaceae	Tenacibaculum	Tenacibaculum_lutimaris
OTU000850	116	0	1	0	0	0	0	0	0	0	0	1	10	2	0	0	0	0	0	102	0	0	0.000779	0	0	0	0	0	0	0	0	0.000874	0.00944	0.002323	0	0	0	0	0	0.096711	0	Bacteria	Verrucomicrobia	Verrucomicrobiae	Verrucomicrobiales	Verrucomicrobiaceae	Prosthecobacter
OTU000851	116	0	0	0	0	0	0	0	0	116	0	0	0	0	0	0	0	0	0	0	0	0	0	0	0	0	0	0	0	0.097059	0	0	0	0	0	0	0	0	0	0	0	Bacteria	Proteobacteria	Deltaproteobacteria	Syntrophobacterales	Syntrophaceae	Syntrophus
OTU000852	115	0	0	0	0	0	0	0	0	0	0	63	0	40	0	2	0	10	0	0	0	0	0	0	0	0	0	0	0	0	0	0.055055	0	0.046469	0	0.002376	0	0.009049	0	0	0	Bacteria	Planctomycetes	Planctomycetacia	Pirellulales	Pirellulaceae	Pirellula
OTU000853	115	91	20	1	1	0	1	0	0	0	0	0	0	0	0	0	0	0	0	1	0	0.074718	0.015572	0.000827	0.000798	0	0.000829	0	0	0	0	0	0	0	0	0	0	0	0	0.000948	0	Bacteria	Firmicutes	Negativicutes	Selenomonadales	Acidaminococcaceae
OTU000854	115	0	0	4	0	0	0	0	0	0	1	0	0	0	0	11	0	0	0	0	99	0	0	0.003306	0	0	0	0	0	0	0.001187	0	0	0	0	0.013067	0	0	0	0	0.080479	Bacteria	Proteobacteria	Gammaproteobacteria	Thiotrichales	Thiotrichaceae	Thiothrix
OTU000855	114	0	0	0	0	0	0	0	114	0	0	0	0	0	0	0	0	0	0	0	0	0	0	0	0	0	0	0	0.088231	0	0	0	0	0	0	0	0	0	0	0	0	Bacteria	Planctomycetes	Planctomycetacia	Planctomycetales	Rubinisphaeraceae	Fuerstia
OTU000856	114	0	0	0	0	0	0	0	0	0	0	114	0	0	0	0	0	0	0	0	0	0	0	0	0	0	0	0	0	0	0	0.099624	0	0	0	0	0	0	0	0	0	Bacteria	Bacteroidetes	Bacteroidia	Cytophagales
OTU000857	114	0	0	0	0	0	0	0	0	0	0	112	0	0	0	0	0	0	0	2	0	0	0	0	0	0	0	0	0	0	0	0.097876	0	0	0	0	0	0	0	0.001896	0	Bacteria	Bacteroidetes	Bacteroidia	Flavobacteriales	Crocinitomicaceae	Crocinitomix
OTU000858	114	0	0	0	0	0	0	0	0	0	0	0	0	1	110	3	0	0	0	0	0	0	0	0	0	0	0	0	0	0	0	0	0	0.001162	0.09294	0.003564	0	0	0	0	0	Bacteria	Planctomycetes	Planctomycetacia	Gemmatales	Gemmataceae
OTU000859	113	1	0	0	0	0	0	0	0	0	0	0	0	0	0	0	0	0	112	0	0	0.000821	0	0	0	0	0	0	0	0	0	0	0	0	0	0	0	0	0.098329	0	0	Bacteria	Acidobacteria	Subgroup_6
OTU000860	113	0	0	2	0	0	0	0	0	0	0	0	0	0	0	0	0	0	1	0	110	0	0	0.001653	0	0	0	0	0	0	0	0	0	0	0	0	0	0	0.000878	0	0.089421	Bacteria	Firmicutes	Clostridia	Clostridiales	Lachnospiraceae	Lachnospiraceae_NK4A136_group
OTU000861	113	0	0	0	0	0	0	0	0	0	0	108	1	3	0	0	0	1	0	0	0	0	0	0	0	0	0	0	0	0	0	0.094381	0.000944	0.003485	0	0	0	0.000905	0	0	0	Bacteria	Acidobacteria	Blastocatellia_Subgroup_4	Blastocatellales	Blastocatellaceae	Blastocatella
OTU000862	112	0	2	0	110	0	0	0	0	0	0	0	0	0	0	0	0	0	0	0	0	0	0.001557	0	0.087831	0	0	0	0	0	0	0	0	0	0	0	0	0	0	0	0	Bacteria	Firmicutes	Bacilli	Bacillales	Paenibacillaceae	Cohnella
OTU000863	112	0	0	0	0	0	0	0	0	0	0	0	0	0	0	0	68	43	1	0	0	0	0	0	0	0	0	0	0	0	0	0	0	0	0	0	0.058446	0.03891	0.000878	0	0	Bacteria	Bacteroidetes	Rhodothermia	Rhodothermales	Rhodothermaceae
OTU000864	112	0	0	1	111	0	0	0	0	0	0	0	0	0	0	0	0	0	0	0	0	0	0	0.000827	0.088629	0	0	0	0	0	0	0	0	0	0	0	0	0	0	0	0	Bacteria	Bacteroidetes	Bacteroidia	Flavobacteriales	Flavobacteriaceae	Pibocella
OTU000865	112	108	0	0	0	0	0	0	0	1	0	0	0	0	0	0	0	0	3	0	0	0.088677	0	0	0	0	0	0	0	0.000837	0	0	0	0	0	0	0	0	0.002634	0	0	Bacteria	Bacteroidetes	Bacteroidia	Flavobacteriales	Weeksellaceae	Moheibacter
OTU000866	112	1	40	71	0	0	0	0	0	0	0	0	0	0	0	0	0	0	0	0	0	0.000821	0.031144	0.05869	0	0	0	0	0	0	0	0	0	0	0	0	0	0	0	0	0	Bacteria	Bacteroidetes	Bacteroidia	Bacteroidales	Tannerellaceae	Macellibacteroides
OTU000867	111	0	0	21	0	3	0	1	0	20	64	0	0	0	0	0	0	0	0	1	1	0	0	0.017359	0	0.002364	0	0.00082	0	0.016734	0.075968	0	0	0	0	0	0	0	0	0.000948	0.000813	Bacteria	Firmicutes	Bacilli	Bacillales	Bacillaceae	Bacillus	Bacillus_phocaeensis
OTU000868	111	0	0	0	1	0	0	1	2	0	0	27	38	42	0	0	0	0	0	0	0	0	0	0	0.000798	0	0	0.00082	0.001548	0	0	0.023595	0.035871	0.048793	0	0	0	0	0	0	0	Bacteria	Actinobacteria	Actinobacteria	Corynebacteriales	Mycobacteriaceae	Mycobacterium
OTU000869	110	0	0	0	0	0	0	105	0	0	0	0	0	5	0	0	0	0	0	0	0	0	0	0	0	0	0	0.086106	0	0	0	0	0	0.005809	0	0	0	0	0	0	0	Bacteria	Planctomycetes	Planctomycetacia	Pirellulales	Pirellulaceae	Blastopirellula
OTU000870	110	0	0	1	0	0	0	0	0	0	0	0	0	0	0	0	0	0	0	0	109	0	0	0.000827	0	0	0	0	0	0	0	0	0	0	0	0	0	0	0	0	0.088609	Bacteria	Firmicutes	Clostridia	Thermoanaerobacterales	SRB2
OTU000871	110	83	0	0	1	0	0	0	0	0	0	2	0	0	0	5	16	0	3	0	0	0.06815	0	0	0.000798	0	0	0	0	0	0	0.001748	0	0	0	0.005939	0.013752	0	0.002634	0	0	Bacteria	Actinobacteria	Actinobacteria	Pseudonocardiales	Pseudonocardiaceae	Saccharopolyspora
OTU000872	110	0	0	108	0	0	0	1	0	0	0	0	0	0	0	0	0	0	0	0	1	0	0	0.089275	0	0	0	0.00082	0	0	0	0	0	0	0	0	0	0	0	0	0.000813	Bacteria	Proteobacteria	Alphaproteobacteria	Rhodospirillales
OTU000873	110	0	0	2	0	0	0	0	0	0	0	0	0	0	0	99	0	0	0	0	9	0	0	0.001653	0	0	0	0	0	0	0	0	0	0	0	0.1176	0	0	0	0	0.007316	Bacteria	Bacteroidetes	Bacteroidia	Bacteroidales	Bacteroidaceae	Bacteroides
OTU000874	109	0	0	0	0	0	0	0	0	0	0	83	0	13	0	0	0	0	13	0	0	0	0	0	0	0	0	0	0	0	0	0.072533	0	0.015103	0	0	0	0	0.011413	0	0	Bacteria
OTU000875	109	0	0	0	0	0	0	0	0	0	0	80	0	4	1	0	1	0	23	0	0	0	0	0	0	0	0	0	0	0	0	0.069912	0	0.004647	0.000845	0	0.00086	0	0.020193	0	0	Bacteria	Acidobacteria	Subgroup_6
OTU000876	109	0	0	0	0	0	0	0	0	0	1	104	0	2	1	1	0	0	0	0	0	0	0	0	0	0	0	0	0	0	0.001187	0.090885	0	0.002323	0.000845	0.001188	0	0	0	0	0	Bacteria	Bacteroidetes	Bacteroidia	Sphingobacteriales	envOPS_17
OTU000877	108	0	0	108	0	0	0	0	0	0	0	0	0	0	0	0	0	0	0	0	0	0	0	0.089275	0	0	0	0	0	0	0	0	0	0	0	0	0	0	0	0	0	Bacteria	Bacteroidetes	Bacteroidia	Bacteroidales	Rikenellaceae	Bact-08	Bacteroidales_bacterium_CF
OTU000878	108	0	0	0	0	0	0	0	0	0	0	8	0	85	0	0	0	0	15	0	0	0	0	0	0	0	0	0	0	0	0	0.006991	0	0.098748	0	0	0	0	0.013169	0	0	Bacteria	Planctomycetes	Planctomycetacia	Gemmatales	Gemmataceae	Gemmata
OTU000879	107	0	91	0	0	0	0	0	0	0	0	13	0	0	0	3	0	0	0	0	0	0	0.070852	0	0	0	0	0	0	0	0	0.011361	0	0	0	0.003564	0	0	0	0	0	Bacteria	Bacteroidetes	Bacteroidia	Bacteroidales	Rikenellaceae	Rikenellaceae_RC9_gut_group
OTU000880	107	0	0	0	0	0	0	0	105	0	0	0	0	0	0	2	0	0	0	0	0	0	0	0	0	0	0	0	0.081266	0	0	0	0	0	0	0.002376	0	0	0	0	0	Bacteria	Firmicutes	Erysipelotrichia	Erysipelotrichales	Erysipelotrichaceae	ZOR0006
OTU000881	107	0	0	1	0	0	0	0	0	106	0	0	0	0	0	0	0	0	0	0	0	0	0	0.000827	0	0	0	0	0	0.088692	0	0	0	0	0	0	0	0	0	0	0	Bacteria	Patescibacteria	Saccharimonadia	Saccharimonadales	Saccharimonadaceae
OTU000882	106	0	0	0	0	0	0	0	106	0	0	0	0	0	0	0	0	0	0	0	0	0	0	0	0	0	0	0	0.08204	0	0	0	0	0	0	0	0	0	0	0	0	Bacteria	Chlamydiae	Chlamydiae	Chlamydiales	Chlamydiaceae
OTU000883	106	1	0	0	0	0	0	0	0	1	1	0	1	0	2	0	0	1	99	0	0	0.000821	0	0	0	0	0	0	0	0.000837	0.001187	0	0.000944	0	0.00169	0	0	0.000905	0.086916	0	0	Bacteria	Gemmatimonadetes	Gemmatimonadetes	Gemmatimonadales	Gemmatimonadaceae
OTU000884	106	0	0	0	0	0	0	0	0	0	0	106	0	0	0	0	0	0	0	0	0	0	0	0	0	0	0	0	0	0	0	0.092633	0	0	0	0	0	0	0	0	0	Bacteria	Bacteroidetes	Bacteroidia	Chitinophagales	Saprospiraceae	Haliscomenobacter
OTU000885	106	0	0	0	0	0	0	0	0	0	0	0	0	0	0	37	0	1	0	55	13	0	0	0	0	0	0	0	0	0	0	0	0	0	0	0.043951	0	0.000905	0	0.052148	0.010568	Bacteria	Actinobacteria	Actinobacteria	Micrococcales	Microbacteriaceae	Leucobacter
OTU000886	106	0	0	100	3	0	2	0	0	0	0	0	0	0	0	0	0	0	0	0	1	0	0	0.082662	0.002395	0	0.001658	0	0	0	0	0	0	0	0	0	0	0	0	0	0.000813	Bacteria	Proteobacteria	Gammaproteobacteria	Pseudomonadales	Moraxellaceae	Perlucidibaca
OTU000887	106	0	0	0	0	0	0	0	0	0	0	102	0	1	0	0	0	2	1	0	0	0	0	0	0	0	0	0	0	0	0	0.089137	0	0.001162	0	0	0	0.00181	0.000878	0	0	Bacteria	Planctomycetes	OM190
OTU000888	105	0	0	0	0	0	0	0	0	0	0	0	0	0	0	0	0	0	0	0	105	0	0	0	0	0	0	0	0	0	0	0	0	0	0	0	0	0	0	0	0.085357	Bacteria	Firmicutes	Bacilli	Lactobacillales	Lactobacillaceae	Lactobacillus
OTU000889	105	0	0	0	0	0	0	0	0	0	0	0	0	0	0	1	0	0	104	0	0	0	0	0	0	0	0	0	0	0	0	0	0	0	0	0.001188	0	0	0.091306	0	0	Bacteria	Bacteroidetes	Rhodothermia	Balneolales	Balneolaceae	Balneola
OTU000890	105	0	0	0	0	0	0	1	0	0	0	33	0	23	0	0	0	1	47	0	0	0	0	0	0	0	0	0.00082	0	0	0	0.028839	0	0.02672	0	0	0	0.000905	0.041263	0	0	Bacteria	Proteobacteria	Gammaproteobacteria	Xanthomonadales	Xanthomonadaceae	Arenimonas
OTU000891	105	0	0	0	0	0	0	0	0	0	0	103	0	0	0	0	0	0	0	1	1	0	0	0	0	0	0	0	0	0	0	0.090011	0	0	0	0	0	0	0	0.000948	0.000813	Bacteria	Proteobacteria	Deltaproteobacteria	Bradymonadales
OTU000892	105	0	0	0	101	1	0	0	2	1	0	0	0	0	0	0	0	0	0	0	0	0	0	0	0.080645	0.000788	0	0	0.001548	0.000837	0	0	0	0	0	0	0	0	0	0	0	Bacteria	Proteobacteria	Gammaproteobacteria	Vibrionales	Vibrionaceae	Vibrio	Vibrio_sp_T12
OTU000893	104	0	0	0	0	0	0	103	1	0	0	0	0	0	0	0	0	0	0	0	0	0	0	0	0	0	0	0.084466	0.000774	0	0	0	0	0	0	0	0	0	0	0	0	Bacteria	Bacteroidetes	Bacteroidia	Cytophagales	Hymenobacteraceae	Hymenobacter
OTU000894	104	0	0	0	0	0	0	0	0	104	0	0	0	0	0	0	0	0	0	0	0	0	0	0	0	0	0	0	0	0.087018	0	0	0	0	0	0	0	0	0	0	0	Bacteria	Chloroflexi	Chloroflexia	Chloroflexales	Chloroflexaceae
OTU000895	104	0	0	0	0	0	0	0	0	104	0	0	0	0	0	0	0	0	0	0	0	0	0	0	0	0	0	0	0	0.087018	0	0	0	0	0	0	0	0	0	0	0	Bacteria	Bacteroidetes	Bacteroidia	Bacteroidales	Bacteroidaceae	Bacteroides
OTU000896	104	0	0	0	0	0	0	0	0	0	0	0	0	0	0	0	0	0	0	0	104	0	0	0	0	0	0	0	0	0	0	0	0	0	0	0	0	0	0	0	0.084544	Bacteria	Firmicutes	Clostridia	Clostridiales	Clostridiaceae_1
OTU000897	103	0	0	0	0	0	0	0	0	0	0	50	0	53	0	0	0	0	0	0	0	0	0	0	0	0	0	0	0	0	0	0.043695	0	0.061572	0	0	0	0	0	0	0	Bacteria	Planctomycetes	Planctomycetacia	Gemmatales	Gemmataceae
OTU000898	103	0	0	0	0	0	0	0	0	0	0	0	0	2	101	0	0	0	0	0	0	0	0	0	0	0	0	0	0	0	0	0	0	0.002323	0.085336	0	0	0	0	0	0	Bacteria	Chlamydiae	Chlamydiae	Chlamydiales	Parachlamydiaceae
OTU000899	103	0	1	0	0	1	0	0	101	0	0	0	0	0	0	0	0	0	0	0	0	0	0.000779	0	0	0.000788	0	0	0.07817	0	0	0	0	0	0	0	0	0	0	0	0	Bacteria	Firmicutes	Negativicutes	Selenomonadales	Veillonellaceae
OTU000900	103	101	0	0	0	0	0	0	0	0	0	0	0	0	0	0	0	0	2	0	0	0.082929	0	0	0	0	0	0	0	0	0	0	0	0	0	0	0	0	0.001756	0	0	Bacteria	Bacteroidetes	Bacteroidia	Sphingobacteriales	Sphingobacteriaceae	Sphingobacterium
OTU000901	102	0	0	0	0	0	0	0	0	0	0	26	0	73	2	0	0	0	0	0	1	0	0	0	0	0	0	0	0	0	0	0.022721	0	0.084807	0.00169	0	0	0	0	0	0.000813	Bacteria	Proteobacteria	Gammaproteobacteria	Xanthomonadales	Xanthomonadaceae
OTU000902	102	0	0	0	0	0	0	0	0	0	0	30	0	21	51	0	0	0	0	0	0	0	0	0	0	0	0	0	0	0	0	0.026217	0	0.024396	0.04309	0	0	0	0	0	0	Bacteria	Proteobacteria	Gammaproteobacteria	Cellvibrionales	Halieaceae
OTU000903	102	0	0	0	0	3	0	0	0	0	99	0	0	0	0	0	0	0	0	0	0	0	0	0	0	0.002364	0	0	0	0	0.117513	0	0	0	0	0	0	0	0	0	0	Bacteria	Verrucomicrobia	Verrucomicrobiae	Chthoniobacterales	Chthoniobacteraceae	Chthoniobacter
OTU000904	102	0	0	0	0	0	0	0	0	0	0	101	0	0	0	0	0	0	0	0	1	0	0	0	0	0	0	0	0	0	0	0.088264	0	0	0	0	0	0	0	0	0.000813	Bacteria	Calditrichaeota	Calditrichia	Calditrichales	Calditrichaceae
OTU000905	102	0	0	0	0	0	0	0	0	0	0	102	0	0	0	0	0	0	0	0	0	0	0	0	0	0	0	0	0	0	0	0.089137	0	0	0	0	0	0	0	0	0	Bacteria	Proteobacteria	Deltaproteobacteria	Myxococcales	Nannocystaceae
OTU000906	101	0	99	0	0	0	0	0	0	0	0	0	0	0	0	0	0	0	0	2	0	0	0.077081	0	0	0	0	0	0	0	0	0	0	0	0	0	0	0	0	0.001896	0	Bacteria	Actinobacteria	Actinobacteria	Frankiales	Geodermatophilaceae	Modestobacter
OTU000907	101	0	0	0	0	0	0	0	0	0	0	101	0	0	0	0	0	0	0	0	0	0	0	0	0	0	0	0	0	0	0	0.088264	0	0	0	0	0	0	0	0	0	Bacteria	Proteobacteria	Deltaproteobacteria	Myxococcales	Phaselicystidaceae	Phaselicystis
OTU000908	101	0	1	0	0	86	2	9	1	0	0	0	0	0	0	2	0	0	0	0	0	0	0.000779	0	0	0.067761	0.001658	0.00738	0.000774	0	0	0	0	0	0	0.002376	0	0	0	0	0	Bacteria	Firmicutes	Clostridia	Clostridiales	Ruminococcaceae
OTU000909	101	0	0	0	85	0	0	0	0	0	0	0	16	0	0	0	0	0	0	0	0	0	0	0	0.067869	0	0	0	0	0	0	0	0.015104	0	0	0	0	0	0	0	0	Bacteria	Bacteroidetes	Bacteroidia	Bacteroidales	Muribaculaceae
OTU000910	100	0	0	0	0	0	0	0	0	0	0	43	0	57	0	0	0	0	0	0	0	0	0	0	0	0	0	0	0	0	0	0.037578	0	0.066219	0	0	0	0	0	0	0	Bacteria	Bacteroidetes	Bacteroidia	Chitinophagales	Chitinophagaceae	Ferruginibacter
OTU000911	100	1	0	99	0	0	0	0	0	0	0	0	0	0	0	0	0	0	0	0	0	0.000821	0	0.081836	0	0	0	0	0	0	0	0	0	0	0	0	0	0	0	0	0	Bacteria	Bacteroidetes	Bacteroidia	Sphingobacteriales	Lentimicrobiaceae
OTU000912	100	0	0	0	0	0	70	0	0	2	0	4	0	4	0	0	4	0	15	0	1	0	0	0	0	0	0.058013	0	0	0.001673	0	0.003496	0	0.004647	0	0	0.003438	0	0.013169	0	0.000813	Bacteria	Planctomycetes	Planctomycetacia	Pirellulales	Pirellulaceae
OTU000913	99	0	0	2	0	6	1	0	0	0	0	0	4	0	6	0	64	0	0	16	0	0	0	0.001653	0	0.004727	0.000829	0	0	0	0	0	0.003776	0	0.005069	0	0.055008	0	0	0.01517	0	Bacteria	Firmicutes	Bacilli	Bacillales	Paenibacillaceae	Paenibacillus	Paenibacillus_graminis
OTU000914	99	0	0	0	0	0	0	0	0	0	1	29	0	69	0	0	0	0	0	0	0	0	0	0	0	0	0	0	0	0	0.001187	0.025343	0	0.08016	0	0	0	0	0	0	0	Bacteria	Planctomycetes	OM190
OTU000915	99	0	0	0	0	0	0	0	0	0	0	98	0	0	0	0	0	0	0	1	0	0	0	0	0	0	0	0	0	0	0	0.085642	0	0	0	0	0	0	0	0.000948	0	Bacteria	Bacteroidetes	Bacteroidia	Bacteroidales	Muribaculaceae
OTU000916	99	0	0	0	0	0	0	0	0	0	0	0	0	0	99	0	0	0	0	0	0	0	0	0	0	0	0	0	0	0	0	0	0	0	0.083646	0	0	0	0	0	0	Bacteria	Actinobacteria	Rubrobacteria	Rubrobacterales	Rubrobacteriaceae	Rubrobacter	Rubrobacter_radiotolerans
OTU000917	99	0	0	0	97	0	0	1	1	0	0	0	0	0	0	0	0	0	0	0	0	0	0	0	0.077451	0	0	0.00082	0.000774	0	0	0	0	0	0	0	0	0	0	0	0	Bacteria	Cyanobacteria	Oxyphotobacteria	Chloroplast
OTU000918	98	62	0	2	0	1	19	0	0	0	0	0	0	6	7	0	0	0	0	0	1	0.050907	0	0.001653	0	0.000788	0.015746	0	0	0	0	0	0	0.00697	0.005914	0	0	0	0	0	0.000813	Bacteria	Proteobacteria	Alphaproteobacteria	Azospirillales	Azospirillaceae	Azospirillum	Azospirillum_brasilense
OTU000919	98	0	0	0	0	0	0	0	0	0	0	34	0	44	0	0	0	0	0	0	20	0	0	0	0	0	0	0	0	0	0	0.029712	0	0.051116	0	0	0	0	0	0	0.016258	Bacteria	Actinobacteria	Thermoleophilia	Solirubrobacterales	Solirubrobacteraceae
OTU000920	98	0	0	0	0	0	0	0	18	0	23	39	0	0	1	0	0	0	13	3	1	0	0	0	0	0	0	0	0.013931	0	0.027301	0.034082	0	0	0.000845	0	0	0	0.011413	0.002844	0.000813	Bacteria	Actinobacteria	Actinobacteria	Propionibacteriales	Propionibacteriaceae	Cutibacterium
OTU000921	97	0	0	0	0	0	0	0	0	0	0	95	0	0	0	2	0	0	0	0	0	0	0	0	0	0	0	0	0	0	0	0.08302	0	0	0	0.002376	0	0	0	0	0	Bacteria	Actinobacteria	Coriobacteriia	Coriobacteriales	Eggerthellaceae	Enterorhabdus
OTU000922	97	0	0	1	0	0	0	0	0	0	0	0	0	1	0	0	1	0	0	0	94	0	0	0.000827	0	0	0	0	0	0	0	0	0	0.001162	0	0	0.00086	0	0	0	0.076415	Bacteria	Atribacteria	JS1	Atribacteria_bacterium_JGI_0000059-I14
OTU000923	97	1	0	4	3	64	1	17	1	0	0	5	0	1	0	0	0	0	0	0	0	0.000821	0	0.003306	0.002395	0.050427	0.000829	0.013941	0.000774	0	0	0.004369	0	0.001162	0	0	0	0	0	0	0	Bacteria	Proteobacteria	Gammaproteobacteria	Alteromonadales	Alteromonadaceae	Rheinheimera
OTU000924	97	0	0	0	0	0	0	0	0	0	0	4	0	44	48	0	1	0	0	0	0	0	0	0	0	0	0	0	0	0	0	0.003496	0	0.051116	0.040556	0	0.00086	0	0	0	0	Bacteria	Proteobacteria	Gammaproteobacteria	Betaproteobacteriales	SC-I-84
OTU000925	97	0	0	0	0	97	0	0	0	0	0	0	0	0	0	0	0	0	0	0	0	0	0	0	0	0.076428	0	0	0	0	0	0	0	0	0	0	0	0	0	0	0	Bacteria	Verrucomicrobia	Verrucomicrobiae	Opitutales	Opitutaceae
OTU000926	97	1	0	0	0	0	0	96	0	0	0	0	0	0	0	0	0	0	0	0	0	0.000821	0	0	0	0	0	0.078725	0	0	0	0	0	0	0	0	0	0	0	0	0	Bacteria	Proteobacteria	Gammaproteobacteria	Betaproteobacteriales	Methylophilaceae
OTU000927	97	0	0	0	0	0	0	0	0	0	0	96	0	0	0	0	0	0	1	0	0	0	0	0	0	0	0	0	0	0	0	0.083894	0	0	0	0	0	0	0.000878	0	0	Bacteria	Proteobacteria	Deltaproteobacteria	Myxococcales	Phaselicystidaceae	Phaselicystis
OTU000928	96	0	0	0	0	0	0	0	0	0	0	64	0	30	1	0	1	0	0	0	0	0	0	0	0	0	0	0	0	0	0	0.055929	0	0.034852	0.000845	0	0.00086	0	0	0	0	Bacteria	Proteobacteria	Alphaproteobacteria	Rhizobiales	Hyphomicrobiaceae	Hyphomicrobium
OTU000929	96	0	0	69	1	17	0	0	9	0	0	0	0	0	0	0	0	0	0	0	0	0	0	0.057037	0.000798	0.013395	0	0	0.006966	0	0	0	0	0	0	0	0	0	0	0	0	Bacteria	Proteobacteria	Gammaproteobacteria	Legionellales	Legionellaceae	Legionella
OTU000930	96	0	0	94	0	0	0	0	0	1	0	0	0	0	0	0	0	0	0	0	1	0	0	0.077703	0	0	0	0	0	0.000837	0	0	0	0	0	0	0	0	0	0	0.000813	Bacteria	Bacteroidetes	Bacteroidia	Sphingobacteriales	Sphingobacteriaceae	Arcticibacter	Arcticibacter_svalbardensis_MN12-7
OTU000931	96	0	0	0	0	0	0	0	0	0	0	95	0	0	0	0	0	0	0	1	0	0	0	0	0	0	0	0	0	0	0	0.08302	0	0	0	0	0	0	0	0.000948	0	Bacteria	Proteobacteria	Gammaproteobacteria	Betaproteobacteriales	Nitrosomonadaceae	Nitrosomonas	Nitrosomonas_communis
OTU000932	96	0	0	0	0	0	0	0	0	0	0	84	11	0	0	1	0	0	0	0	0	0	0	0	0	0	0	0	0	0	0	0.073407	0.010384	0	0	0.001188	0	0	0	0	0	Bacteria	Proteobacteria	Alphaproteobacteria	Caulobacterales	Hyphomonadaceae	Hirschia
OTU000933	95	0	0	0	0	0	0	0	0	0	62	0	32	0	0	0	1	0	0	0	0	0	0	0	0	0	0	0	0	0	0.073594	0	0.030207	0	0	0	0.00086	0	0	0	0	Bacteria	Actinobacteria	Acidimicrobiia	Microtrichales	Ilumatobacteraceae
OTU000934	95	0	0	95	0	0	0	0	0	0	0	0	0	0	0	0	0	0	0	0	0	0	0	0.078529	0	0	0	0	0	0	0	0	0	0	0	0	0	0	0	0	0	Bacteria	Bacteroidetes	Bacteroidia	Bacteroidales	Rikenellaceae	Blvii28_wastewater-sludge_group
OTU000935	95	0	0	0	0	0	0	0	0	0	0	14	0	1	78	0	1	0	0	0	1	0	0	0	0	0	0	0	0	0	0	0.012235	0	0.001162	0.065903	0	0.00086	0	0	0	0.000813	Bacteria	Planctomycetes	Planctomycetacia	Planctomycetales
OTU000936	95	23	0	72	0	0	0	0	0	0	0	0	0	0	0	0	0	0	0	0	0	0.018885	0	0.059517	0	0	0	0	0	0	0	0	0	0	0	0	0	0	0	0	0	Bacteria	Bacteroidetes	Bacteroidia	Bacteroidales	Dysgonomonadaceae	Dysgonomonas
OTU000937	94	0	0	0	94	0	0	0	0	0	0	0	0	0	0	0	0	0	0	0	0	0	0	0	0.075055	0	0	0	0	0	0	0	0	0	0	0	0	0	0	0	0	Bacteria	Firmicutes	Clostridia	Clostridiales	Lachnospiraceae
OTU000938	94	0	0	0	0	0	0	0	0	0	0	61	0	33	0	0	0	0	0	0	0	0	0	0	0	0	0	0	0	0	0	0.053308	0	0.038337	0	0	0	0	0	0	0	Bacteria	Planctomycetes	Planctomycetacia	Gemmatales	Gemmataceae	Fimbriiglobus
OTU000939	93	0	0	0	0	0	0	0	0	0	0	34	0	59	0	0	0	0	0	0	0	0	0	0	0	0	0	0	0	0	0	0.029712	0	0.068542	0	0	0	0	0	0	0	Bacteria	Planctomycetes	Planctomycetacia	Isosphaerales	Isosphaeraceae
OTU000940	93	0	2	0	64	0	0	0	1	0	0	0	0	0	0	0	0	0	0	0	26	0	0.001557	0	0.051101	0	0	0	0.000774	0	0	0	0	0	0	0	0	0	0	0	0.021136	Bacteria	Bacteroidetes	Bacteroidia	Bacteroidales	Dysgonomonadaceae	Fermentimonas
OTU000941	93	0	0	0	0	0	0	0	0	0	0	92	0	0	0	0	1	0	0	0	0	0	0	0	0	0	0	0	0	0	0	0.080398	0	0	0	0	0.00086	0	0	0	0	Bacteria	Proteobacteria	Gammaproteobacteria	Xanthomonadales	Rhodanobacteraceae
OTU000942	93	0	0	0	0	0	0	0	0	0	0	0	0	0	0	93	0	0	0	0	0	0	0	0	0	0	0	0	0	0	0	0	0	0	0	0.110472	0	0	0	0	0	Bacteria	Bacteroidetes	Bacteroidia	Bacteroidales	Tannerellaceae	Parabacteroides	Blattella_germanica_German_cockroach
OTU000943	92	0	0	0	0	0	0	0	0	0	0	40	0	4	0	0	0	0	48	0	0	0	0	0	0	0	0	0	0	0	0	0.034956	0	0.004647	0	0	0	0	0.042141	0	0	Bacteria	Verrucomicrobia	Verrucomicrobiae	Verrucomicrobiales	Verrucomicrobiaceae
OTU000944	92	0	0	0	0	0	0	0	0	0	0	0	5	0	0	0	0	0	0	86	1	0	0	0	0	0	0	0	0	0	0	0	0.00472	0	0	0	0	0	0	0.081541	0.000813	Bacteria	Bacteroidetes	Bacteroidia	Cytophagales	Spirosomaceae	Arsenicibacter	Arsenicibacter_rosenii
OTU000945	92	0	0	0	0	0	0	0	3	0	0	58	0	28	0	0	2	0	0	0	1	0	0	0	0	0	0	0	0.002322	0	0	0.050686	0	0.032529	0	0	0.001719	0	0	0	0.000813	Bacteria	Proteobacteria	Alphaproteobacteria	Rhodobacterales	Rhodobacteraceae
OTU000946	92	0	67	0	0	0	0	0	0	0	0	0	23	0	0	0	0	0	0	2	0	0	0.052166	0	0	0	0	0	0	0	0	0	0.021711	0	0	0	0	0	0	0.001896	0	Bacteria	Firmicutes	Clostridia	Clostridiales	Peptococcaceae
OTU000947	92	0	0	0	0	0	0	0	92	0	0	0	0	0	0	0	0	0	0	0	0	0	0	0	0	0	0	0	0.071204	0	0	0	0	0	0	0	0	0	0	0	0	Bacteria	Firmicutes	Clostridia	Clostridiales	Ruminococcaceae	Ruminococcaceae_UCG-005
OTU000948	91	0	0	0	0	0	0	0	0	0	0	0	0	0	0	55	0	0	20	0	16	0	0	0	0	0	0	0	0	0	0	0	0	0	0	0.065333	0	0	0.017559	0	0.013007	Bacteria	Bacteroidetes	Bacteroidia	Bacteroidales	Dysgonomonadaceae	Dysgonomonas
OTU000949	91	0	0	0	0	0	0	0	0	0	0	65	0	18	0	0	0	0	7	1	0	0	0	0	0	0	0	0	0	0	0	0.056803	0	0.020911	0	0	0	0	0.006146	0.000948	0	Bacteria	Actinobacteria	Acidimicrobiia	Microtrichales	Microtrichaceae
OTU000950	91	0	0	0	0	0	0	0	0	0	0	0	0	2	0	86	2	0	1	0	0	0	0	0	0	0	0	0	0	0	0	0	0	0.002323	0	0.102157	0.001719	0	0.000878	0	0	Bacteria	Proteobacteria	Deltaproteobacteria	Desulfovibrionales	Desulfovibrionaceae	Desulfovibrio
OTU000951	91	0	0	0	0	0	0	0	0	0	0	33	0	12	0	0	0	0	46	0	0	0	0	0	0	0	0	0	0	0	0	0.028839	0	0.013941	0	0	0	0	0.040385	0	0	Bacteria	Hydrogenedentes	Hydrogenedentia	Hydrogenedentiales	Hydrogenedensaceae
OTU000952	91	0	0	0	0	0	0	0	0	0	0	16	0	74	0	0	0	0	1	0	0	0	0	0	0	0	0	0	0	0	0	0.013982	0	0.085969	0	0	0	0	0.000878	0	0	Bacteria	Chlamydiae	Chlamydiae	Chlamydiales	Parachlamydiaceae
OTU000953	90	0	0	0	0	0	90	0	0	0	0	0	0	0	0	0	0	0	0	0	0	0	0	0	0	0	0.074589	0	0	0	0	0	0	0	0	0	0	0	0	0	0	Bacteria	Proteobacteria	Deltaproteobacteria	Desulfuromonadales	Geobacteraceae	Geobacter
OTU000954	90	68	0	1	20	0	0	0	0	0	0	0	0	0	0	0	0	0	1	0	0	0.055833	0	0.000827	0.015969	0	0	0	0	0	0	0	0	0	0	0	0	0	0.000878	0	0	Bacteria	Proteobacteria	Alphaproteobacteria	Micavibrionales
OTU000955	90	0	0	0	0	0	0	0	90	0	0	0	0	0	0	0	0	0	0	0	0	0	0	0	0	0	0	0	0.069656	0	0	0	0	0	0	0	0	0	0	0	0	Bacteria	Chlamydiae	Chlamydiae	Chlamydiales
OTU000956	90	0	0	0	0	0	0	0	0	0	0	55	0	35	0	0	0	0	0	0	0	0	0	0	0	0	0	0	0	0	0	0.048064	0	0.040661	0	0	0	0	0	0	0	Bacteria	Proteobacteria	Gammaproteobacteria
OTU000957	90	0	0	0	0	0	88	0	0	0	0	0	0	2	0	0	0	0	0	0	0	0	0	0	0	0	0.072931	0	0	0	0	0	0	0.002323	0	0	0	0	0	0	0	Bacteria	Chloroflexi	Anaerolineae	44216
OTU000958	90	0	0	0	0	0	0	0	0	0	0	0	0	0	0	1	0	0	0	0	89	0	0	0	0	0	0	0	0	0	0	0	0	0	0	0.001188	0	0	0	0	0.07235	Bacteria	Proteobacteria	Gammaproteobacteria	Vibrionales	Vibrionaceae
OTU000959	89	0	0	3	0	0	0	0	0	0	0	0	0	0	0	0	0	0	0	0	86	0	0	0.00248	0	0	0	0	0	0	0	0	0	0	0	0	0	0	0	0	0.069911	Bacteria	Firmicutes	Clostridia	Clostridiales	Ruminococcaceae
OTU000960	89	0	0	1	1	0	2	0	9	0	71	3	0	0	1	0	0	0	0	1	0	0	0	0.000827	0.000798	0	0.001658	0	0.006966	0	0.084277	0.002622	0	0	0.000845	0	0	0	0	0.000948	0	Bacteria	Proteobacteria	Gammaproteobacteria	Betaproteobacteriales	Rhodocyclaceae
OTU000961	88	0	1	0	0	0	0	0	0	28	0	46	4	3	1	0	0	0	3	2	0	0	0.000779	0	0	0	0	0	0	0.023428	0	0.040199	0.003776	0.003485	0.000845	0	0	0	0.002634	0.001896	0	Bacteria	Actinobacteria	Actinobacteria	Frankiales	Sporichthyaceae
OTU000962	88	0	0	0	51	0	0	0	0	0	0	0	0	0	0	0	0	37	0	0	0	0	0	0	0.040721	0	0	0	0	0	0	0	0	0	0	0	0	0.033481	0	0	0	Bacteria	Planctomycetes	Planctomycetacia	Planctomycetales	Rubinisphaeraceae	Planctomicrobium
OTU000963	87	0	0	0	0	0	0	0	1	0	0	81	0	5	0	0	0	0	0	0	0	0	0	0	0	0	0	0	0.000774	0	0	0.070786	0	0.005809	0	0	0	0	0	0	0	Bacteria	Planctomycetes	Planctomycetacia	Pirellulales	Pirellulaceae	Pirellula
OTU000964	87	0	0	0	0	0	0	0	0	0	0	28	0	59	0	0	0	0	0	0	0	0	0	0	0	0	0	0	0	0	0	0.024469	0	0.068542	0	0	0	0	0	0	0	Bacteria	Planctomycetes	Planctomycetacia	Gemmatales	Gemmataceae	Fimbriiglobus
OTU000965	86	0	0	0	0	0	0	0	0	0	0	0	82	0	0	4	0	0	0	0	0	0	0	0	0	0	0	0	0	0	0	0	0.077406	0	0	0.004751	0	0	0	0	0	Bacteria	Bacteroidetes	Bacteroidia	Bacteroidales	Prevotellaceae	Prevotellaceae_UCG-001
OTU000966	85	0	0	0	0	0	0	0	0	0	0	0	0	0	0	0	83	0	0	1	1	0	0	0	0	0	0	0	0	0	0	0	0	0	0	0	0.071339	0	0	0.000948	0.000813	Bacteria	Chloroflexi	Chloroflexia	Thermomicrobiales	JG30-KF-CM45
OTU000967	85	0	0	0	37	0	0	0	0	0	0	0	0	0	46	0	0	0	1	1	0	0	0	0	0.029543	0	0	0	0	0	0	0	0	0	0.038866	0	0	0	0.000878	0.000948	0	Bacteria	Proteobacteria	Alphaproteobacteria	Rhodobacterales	Rhodobacteraceae	Amaricoccus
OTU000968	85	3	1	0	0	0	0	0	0	0	0	0	7	0	0	0	0	0	46	27	1	0.002463	0.000779	0	0	0	0	0	0	0	0	0	0.006608	0	0	0	0	0	0.040385	0.0256	0.000813	Bacteria	Proteobacteria	Gammaproteobacteria	Betaproteobacteriales	Burkholderiaceae	Pseudacidovorax	Pseudacidovorax_intermedius
OTU000969	85	0	0	0	0	0	20	0	0	0	0	56	0	9	0	0	0	0	0	0	0	0	0	0	0	0	0.016575	0	0	0	0	0.048938	0	0.010456	0	0	0	0	0	0	0	Bacteria	Nitrospirae	Nitrospira	Nitrospirales	Nitrospiraceae	Nitrospira	Nitrospira_sp
OTU000970	85	14	10	5	9	7	11	2	6	4	2	0	0	0	1	2	2	1	3	4	2	0.011495	0.007786	0.004133	0.007186	0.005515	0.009116	0.00164	0.004644	0.003347	0.002374	0	0	0	0.000845	0.002376	0.001719	0.000905	0.002634	0.003793	0.001626	Bacteria	Proteobacteria	Gammaproteobacteria
OTU000971	84	0	0	0	0	0	0	0	0	0	0	0	0	0	0	82	0	0	0	0	2	0	0	0	0	0	0	0	0	0	0	0	0	0	0	0.097406	0	0	0	0	0.001626	Bacteria	Firmicutes	Clostridia	Clostridiales	Ruminococcaceae	Candidatus_Soleaferrea
OTU000972	84	0	0	0	0	0	0	0	0	0	0	45	0	39	0	0	0	0	0	0	0	0	0	0	0	0	0	0	0	0	0	0.039325	0	0.045308	0	0	0	0	0	0	0	Bacteria	Chloroflexi	Anaerolineae	Caldilineales	Caldilineaceae
OTU000973	84	0	0	0	36	1	0	0	0	0	0	46	0	0	1	0	0	0	0	0	0	0	0	0	0.028745	0.000788	0	0	0	0	0	0.040199	0	0	0.000845	0	0	0	0	0	0	Bacteria	Proteobacteria	Gammaproteobacteria	Betaproteobacteriales	Chitinimonadaceae	Chitinimonas	Chitinimonas_taiwanensis
OTU000974	84	1	62	0	1	0	0	0	0	0	3	0	0	0	0	3	0	1	0	12	1	0.000821	0.048273	0	0.000798	0	0	0	0	0	0.003561	0	0	0	0	0.003564	0	0.000905	0	0.011378	0.000813	Bacteria	Firmicutes	Clostridia	Clostridiales	Clostridiaceae_1	Clostridium_sensu_stricto_1
OTU000975	84	0	0	0	0	0	0	0	0	0	0	0	0	84	0	0	0	0	0	0	0	0	0	0	0	0	0	0	0	0	0	0	0	0.097586	0	0	0	0	0	0	0	Bacteria	Chloroflexi	Anaerolineae	Caldilineales	Caldilineaceae
OTU000976	84	0	0	0	0	0	0	0	0	0	0	84	0	0	0	0	0	0	0	0	0	0	0	0	0	0	0	0	0	0	0	0.073407	0	0	0	0	0	0	0	0	0	Bacteria	Proteobacteria	Gammaproteobacteria	Betaproteobacteriales	Burkholderiaceae
OTU000977	84	0	0	0	0	0	1	0	83	0	0	0	0	0	0	0	0	0	0	0	0	0	0	0	0	0	0.000829	0	0.064239	0	0	0	0	0	0	0	0	0	0	0	0	Bacteria	Proteobacteria	Alphaproteobacteria	Rhizobiales
OTU000978	83	0	0	0	0	0	71	0	12	0	0	0	0	0	0	0	0	0	0	0	0	0	0	0	0	0	0.058842	0	0.009287	0	0	0	0	0	0	0	0	0	0	0	0	Bacteria	Fibrobacteres	Fibrobacteria	Fibrobacterales	Fibrobacteraceae
OTU000979	83	0	0	0	0	0	0	0	0	0	0	83	0	0	0	0	0	0	0	0	0	0	0	0	0	0	0	0	0	0	0	0.072533	0	0	0	0	0	0	0	0	0	Bacteria	Verrucomicrobia	Verrucomicrobiae	Opitutales	Opitutaceae	Opitutus
OTU000980	83	0	0	0	0	0	0	0	0	0	0	82	0	0	0	0	0	0	0	0	1	0	0	0	0	0	0	0	0	0	0	0.07166	0	0	0	0	0	0	0	0	0.000813	Bacteria	Bacteroidetes	Bacteroidia
OTU000981	83	0	1	0	0	0	72	0	0	0	1	2	0	0	0	7	0	0	0	0	0	0	0.000779	0	0	0	0.059671	0	0	0	0.001187	0.001748	0	0	0	0.008315	0	0	0	0	0	Bacteria	Bacteroidetes	Bacteroidia	Flavobacteriales	Flavobacteriaceae	Flavobacterium
OTU000982	82	0	0	0	0	0	0	0	0	0	0	0	0	0	0	71	0	0	0	0	11	0	0	0	0	0	0	0	0	0	0	0	0	0	0	0.084339	0	0	0	0	0.008942	Bacteria	Bacteroidetes	Bacteroidia	Bacteroidales	Rikenellaceae	Alistipes
OTU000983	82	11	0	71	0	0	0	0	0	0	0	0	0	0	0	0	0	0	0	0	0	0.009032	0	0.05869	0	0	0	0	0	0	0	0	0	0	0	0	0	0	0	0	0	Bacteria	Patescibacteria	Saccharimonadia	Saccharimonadales	Saccharimonadaceae
OTU000984	81	0	0	0	0	0	0	0	0	0	4	34	1	39	0	1	0	0	2	0	0	0	0	0	0	0	0	0	0	0	0.004748	0.029712	0.000944	0.045308	0	0.001188	0	0	0.001756	0	0	Bacteria	Proteobacteria	Gammaproteobacteria	Xanthomonadales	Xanthomonadaceae	Thermomonas
OTU000985	81	0	0	0	0	0	0	0	0	0	0	81	0	0	0	0	0	0	0	0	0	0	0	0	0	0	0	0	0	0	0	0.070786	0	0	0	0	0	0	0	0	0	Bacteria	Proteobacteria	Gammaproteobacteria	Xanthomonadales	Rhodanobacteraceae
OTU000986	81	0	0	0	0	0	0	0	81	0	0	0	0	0	0	0	0	0	0	0	0	0	0	0	0	0	0	0	0.062691	0	0	0	0	0	0	0	0	0	0	0	0	Bacteria	Planctomycetes	Phycisphaerae	Tepidisphaerales	WD2101_soil_group
OTU000987	81	0	0	0	0	0	0	0	0	0	0	31	0	25	3	0	0	0	6	0	16	0	0	0	0	0	0	0	0	0	0	0.027091	0	0.029043	0.002535	0	0	0	0.005268	0	0.013007	Bacteria	Bacteroidetes	Bacteroidia	Chitinophagales	Chitinophagaceae
OTU000988	81	0	0	0	0	1	0	0	0	0	0	64	0	16	0	0	0	0	0	0	0	0	0	0	0	0.000788	0	0	0	0	0	0.055929	0	0.018588	0	0	0	0	0	0	0	Bacteria	Planctomycetes	Planctomycetacia	Pirellulales	Pirellulaceae	Pir4_lineage
OTU000989	81	0	0	0	0	0	0	0	0	0	0	0	0	0	0	1	0	0	0	0	80	0	0	0	0	0	0	0	0	0	0	0	0	0	0	0.001188	0	0	0	0	0.065034	Bacteria	Bacteroidetes	Bacteroidia	Bacteroidales	Rikenellaceae	Alistipes
OTU000990	81	0	0	0	0	0	0	0	0	0	0	0	0	1	0	0	0	1	79	0	0	0	0	0	0	0	0	0	0	0	0	0	0	0.001162	0	0	0	0.000905	0.069357	0	0	Bacteria	Proteobacteria	Gammaproteobacteria	Cellvibrionales
OTU000991	80	77	0	0	0	0	1	0	0	0	0	0	0	0	0	0	0	0	2	0	0	0.063223	0	0	0	0	0.000829	0	0	0	0	0	0	0	0	0	0	0	0.001756	0	0	Bacteria	Proteobacteria	Alphaproteobacteria	Sphingomonadales	Sphingomonadaceae	Altererythrobacter	Porphyrobacter_mercurialis
OTU000992	80	0	0	0	0	0	0	0	0	0	80	0	0	0	0	0	0	0	0	0	0	0	0	0	0	0	0	0	0	0	0.09496	0	0	0	0	0	0	0	0	0	0	Bacteria	Deinococcus-Thermus	Deinococci	Deinococcales	Deinococcaceae	Deinococcus
OTU000993	80	0	0	0	0	0	0	0	0	0	79	0	0	1	0	0	0	0	0	0	0	0	0	0	0	0	0	0	0	0	0.093773	0	0	0.001162	0	0	0	0	0	0	0	Bacteria	Planctomycetes	Phycisphaerae	Tepidisphaerales	Tepidisphaeraceae
OTU000994	80	0	0	0	0	0	0	0	0	0	0	79	1	0	0	0	0	0	0	0	0	0	0	0	0	0	0	0	0	0	0	0.069038	0.000944	0	0	0	0	0	0	0	0	Bacteria	Proteobacteria	Deltaproteobacteria	Myxococcales	Nannocystaceae
OTU000995	80	0	2	0	0	0	1	0	0	0	0	2	0	0	1	0	0	2	0	69	3	0	0.001557	0	0	0	0.000829	0	0	0	0	0.001748	0	0	0.000845	0	0	0.00181	0	0.065422	0.002439	Bacteria	Firmicutes	Clostridia	Clostridiales	Lachnospiraceae	Ruminococcus_gnavus_group
OTU000996	80	79	0	1	0	0	0	0	0	0	0	0	0	0	0	0	0	0	0	0	0	0.064865	0	0.000827	0	0	0	0	0	0	0	0	0	0	0	0	0	0	0	0	0	Bacteria	Proteobacteria	Gammaproteobacteria	Alteromonadales	Shewanellaceae	Shewanella
OTU000997	79	0	0	0	0	0	0	0	79	0	0	0	0	0	0	0	0	0	0	0	0	0	0	0	0	0	0	0	0.061143	0	0	0	0	0	0	0	0	0	0	0	0	Bacteria	Planctomycetes	Planctomycetacia	Pirellulales	Pirellulaceae	Blastopirellula
OTU000998	79	0	0	0	0	0	0	0	0	0	79	0	0	0	0	0	0	0	0	0	0	0	0	0	0	0	0	0	0	0	0.093773	0	0	0	0	0	0	0	0	0	0	Bacteria
OTU000999	79	1	0	77	0	0	0	0	0	0	0	0	0	0	0	0	0	0	0	0	1	0.000821	0	0.06365	0	0	0	0	0	0	0	0	0	0	0	0	0	0	0	0	0.000813	Bacteria	Proteobacteria	Gammaproteobacteria	Betaproteobacteriales	Burkholderiaceae
OTU001000	79	0	0	0	0	0	0	0	0	0	0	0	0	0	0	79	0	0	0	0	0	0	0	0	0	0	0	0	0	0	0	0	0	0	0	0.093842	0	0	0	0	0	Bacteria	Planctomycetes	vadinHA49
OTU001001	78	0	0	0	0	0	0	0	0	0	0	0	0	0	3	0	74	0	1	0	0	0	0	0	0	0	0	0	0	0	0	0	0	0	0.002535	0	0.063603	0	0.000878	0	0	Bacteria	Actinobacteria	Actinobacteria	Frankiales
OTU001002	78	0	0	0	0	0	0	0	0	0	0	1	0	0	0	30	0	0	0	0	47	0	0	0	0	0	0	0	0	0	0	0.000874	0	0	0	0.035636	0	0	0	0	0.038207	Bacteria	Firmicutes	Clostridia	Clostridiales	Ruminococcaceae
OTU001003	78	77	0	0	0	0	0	0	0	0	0	0	0	0	0	0	0	0	1	0	0	0.063223	0	0	0	0	0	0	0	0	0	0	0	0	0	0	0	0	0.000878	0	0	Bacteria	Bacteroidetes	Bacteroidia	Bacteroidales	Prolixibacteraceae
OTU001004	78	0	0	0	0	0	0	0	0	0	0	0	0	0	0	72	0	0	0	0	6	0	0	0	0	0	0	0	0	0	0	0	0	0	0	0.085527	0	0	0	0	0.004878	Bacteria	Firmicutes	Bacilli	Lactobacillales	Streptococcaceae	Lactococcus
OTU001005	78	0	0	0	0	0	0	0	0	0	0	0	0	0	0	0	78	0	0	0	0	0	0	0	0	0	0	0	0	0	0	0	0	0	0	0	0.067041	0	0	0	0	Bacteria	Cyanobacteria	Oxyphotobacteria	Chloroplast
OTU001006	77	0	1	0	0	0	0	0	76	0	0	0	0	0	0	0	0	0	0	0	0	0	0.000779	0	0	0	0	0	0.058821	0	0	0	0	0	0	0	0	0	0	0	0	Bacteria	Firmicutes	Clostridia	Clostridiales	Lachnospiraceae
OTU001007	77	29	0	0	0	48	0	0	0	0	0	0	0	0	0	0	0	0	0	0	0	0.023811	0	0	0	0.03782	0	0	0	0	0	0	0	0	0	0	0	0	0	0	0	Bacteria	Bacteroidetes	Bacteroidia	Cytophagales	Hymenobacteraceae	Rufibacter
OTU001008	77	0	0	0	0	0	0	0	0	0	0	0	0	0	0	0	77	0	0	0	0	0	0	0	0	0	0	0	0	0	0	0	0	0	0	0	0.066182	0	0	0	0	Bacteria	Firmicutes	Clostridia	Clostridiales	Lachnospiraceae	Lachnospiraceae_NK3A20_group
OTU001009	77	0	0	0	0	0	0	0	0	0	0	71	0	5	0	0	0	0	1	0	0	0	0	0	0	0	0	0	0	0	0	0.062047	0	0.005809	0	0	0	0	0.000878	0	0	Bacteria	Planctomycetes	Planctomycetacia	Pirellulales	Pirellulaceae	Pirellula
OTU001010	77	0	0	0	0	0	0	0	0	0	0	61	13	0	0	0	2	1	0	0	0	0	0	0	0	0	0	0	0	0	0	0.053308	0.012272	0	0	0	0.001719	0.000905	0	0	0	Bacteria	Proteobacteria	Deltaproteobacteria	Myxococcales	Haliangiaceae	Haliangium
OTU001011	76	0	0	0	0	0	0	0	0	0	0	66	0	10	0	0	0	0	0	0	0	0	0	0	0	0	0	0	0	0	0	0.057677	0	0.011617	0	0	0	0	0	0	0	Bacteria	Planctomycetes	Planctomycetacia	Isosphaerales	Isosphaeraceae
OTU001012	76	0	0	0	0	0	0	0	0	0	0	54	0	21	0	0	0	0	1	0	0	0	0	0	0	0	0	0	0	0	0	0.04719	0	0.024396	0	0	0	0	0.000878	0	0	Bacteria	Planctomycetes	Planctomycetacia	Gemmatales	Gemmataceae	Fimbriiglobus
OTU001013	76	0	0	0	0	0	0	0	0	0	0	14	0	54	8	0	0	0	0	0	0	0	0	0	0	0	0	0	0	0	0	0.012235	0	0.062734	0.006759	0	0	0	0	0	0	Bacteria	Actinobacteria	Acidimicrobiia	Microtrichales	Iamiaceae	Iamia
OTU001014	76	0	0	0	0	0	0	0	0	0	0	15	0	61	0	0	0	0	0	0	0	0	0	0	0	0	0	0	0	0	0	0.013108	0	0.070866	0	0	0	0	0	0	0	Bacteria	Verrucomicrobia	Verrucomicrobiae	Pedosphaerales	Pedosphaeraceae
OTU001015	75	0	62	0	0	1	0	2	0	0	0	0	0	0	7	0	0	0	1	2	0	0	0.048273	0	0	0.000788	0	0.00164	0	0	0	0	0	0	0.005914	0	0	0	0.000878	0.001896	0	Bacteria	Proteobacteria	Gammaproteobacteria	Legionellales	Legionellaceae	Legionella
OTU001016	75	0	0	0	0	0	0	0	0	0	0	2	1	0	40	1	0	27	0	4	0	0	0	0	0	0	0	0	0	0	0	0.001748	0.000944	0	0.033796	0.001188	0	0.024432	0	0.003793	0	Bacteria	Actinobacteria	Actinobacteria	Corynebacteriales	Nocardiaceae	Gordonia
OTU001017	75	71	0	0	0	0	0	0	0	4	0	0	0	0	0	0	0	0	0	0	0	0.058297	0	0	0	0	0	0	0	0.003347	0	0	0	0	0	0	0	0	0	0	0	Bacteria	Cyanobacteria	Oxyphotobacteria	Nostocales
OTU001018	75	0	0	0	0	0	0	0	75	0	0	0	0	0	0	0	0	0	0	0	0	0	0	0	0	0	0	0	0.058047	0	0	0	0	0	0	0	0	0	0	0	0	Bacteria	Patescibacteria	Saccharimonadia	Saccharimonadales	Saccharimonadaceae
OTU001019	75	0	0	0	0	0	0	0	0	0	0	56	0	19	0	0	0	0	0	0	0	0	0	0	0	0	0	0	0	0	0	0.048938	0	0.022073	0	0	0	0	0	0	0	Bacteria	Planctomycetes	Planctomycetacia	Pirellulales	Pirellulaceae	Pirellula
OTU001020	75	0	0	0	0	0	0	0	0	0	0	0	0	8	67	0	0	0	0	0	0	0	0	0	0	0	0	0	0	0	0	0	0	0.009294	0.056609	0	0	0	0	0	0	Bacteria	Chlamydiae	Chlamydiae	Chlamydiales
OTU001021	75	1	0	0	13	2	52	0	1	0	0	0	0	0	0	0	0	0	0	6	0	0.000821	0	0	0.01038	0.001576	0.043096	0	0.000774	0	0	0	0	0	0	0	0	0	0	0.005689	0	Bacteria	Proteobacteria	Alphaproteobacteria	Rhizobiales	Methylopilaceae	Hansschlegelia
OTU001022	74	0	0	0	0	0	0	0	0	0	0	0	0	0	0	0	0	74	0	0	0	0	0	0	0	0	0	0	0	0	0	0	0	0	0	0	0	0.066962	0	0	0	Bacteria	Chlamydiae	Chlamydiae	Chlamydiales
OTU001023	74	0	0	0	0	0	0	0	0	0	0	66	0	7	0	0	0	0	0	1	0	0	0	0	0	0	0	0	0	0	0	0.057677	0	0.008132	0	0	0	0	0	0.000948	0	Bacteria	Planctomycetes	Planctomycetacia	Pirellulales	Pirellulaceae
OTU001024	74	0	0	1	0	0	0	0	0	0	0	0	0	0	0	0	0	0	0	0	73	0	0	0.000827	0	0	0	0	0	0	0	0	0	0	0	0	0	0	0	0	0.059343	Bacteria	Bacteroidetes	Bacteroidia	Bacteroidales	Muribaculaceae
OTU001025	74	0	0	0	0	0	0	0	0	0	0	41	0	32	0	0	0	0	1	0	0	0	0	0	0	0	0	0	0	0	0	0.03583	0	0.037176	0	0	0	0	0.000878	0	0	Bacteria	Proteobacteria	Alphaproteobacteria	Rickettsiales	AB1
OTU001026	74	0	0	0	19	0	0	0	0	0	0	0	36	5	0	0	0	0	13	0	1	0	0	0	0.015171	0	0	0	0	0	0	0	0.033983	0.005809	0	0	0	0	0.011413	0	0.000813	Bacteria	Chloroflexi	KD4-96
OTU001027	73	0	0	0	0	0	0	0	0	0	0	0	0	0	0	0	73	0	0	0	0	0	0	0	0	0	0	0	0	0	0	0	0	0	0	0	0.062744	0	0	0	0	Bacteria	Proteobacteria	Alphaproteobacteria	Rhodobacterales	Rhodobacteraceae
OTU001028	73	0	0	0	0	0	0	0	0	0	0	39	0	32	1	0	0	0	0	0	1	0	0	0	0	0	0	0	0	0	0	0.034082	0	0.037176	0.000845	0	0	0	0	0	0.000813	Bacteria	Proteobacteria	Gammaproteobacteria	Legionellales	Legionellaceae	Legionella
OTU001029	72	0	0	0	0	0	0	0	0	0	0	0	0	0	71	0	0	1	0	0	0	0	0	0	0	0	0	0	0	0	0	0	0	0	0.059989	0	0	0.000905	0	0	0	Bacteria	Cyanobacteria	Oxyphotobacteria	Chloroplast
OTU001030	72	0	0	0	0	0	0	0	0	0	2	39	0	30	0	0	0	0	0	1	0	0	0	0	0	0	0	0	0	0	0.002374	0.034082	0	0.034852	0	0	0	0	0	0.000948	0	Bacteria	Proteobacteria	Gammaproteobacteria	Legionellales	Legionellaceae	Legionella
OTU001031	72	0	0	0	0	0	0	0	0	0	1	0	0	0	0	33	0	0	0	0	38	0	0	0	0	0	0	0	0	0	0.001187	0	0	0	0	0.0392	0	0	0	0	0.030891	Bacteria	Proteobacteria	Deltaproteobacteria	Desulfovibrionales	Desulfovibrionaceae
OTU001032	72	0	0	0	0	0	0	0	0	0	0	0	0	0	72	0	0	0	0	0	0	0	0	0	0	0	0	0	0	0	0	0	0	0	0.060833	0	0	0	0	0	0	Bacteria	Bacteroidetes	Bacteroidia	Sphingobacteriales	Sphingobacteriaceae	Sphingobacterium	Sphingobacterium_spiritivorum_ATCC_33300
OTU001033	72	0	0	1	0	0	0	0	70	0	0	0	0	1	0	0	0	0	0	0	0	0	0	0.000827	0	0	0	0	0.054177	0	0	0	0	0.001162	0	0	0	0	0	0	0	Bacteria	Firmicutes	Bacilli	Bacillales	Bacillaceae	Bacillus
OTU001034	71	0	0	0	0	0	0	0	0	0	0	4	0	61	5	1	0	0	0	0	0	0	0	0	0	0	0	0	0	0	0	0.003496	0	0.070866	0.004225	0.001188	0	0	0	0	0	Bacteria	Verrucomicrobia	Verrucomicrobiae	Verrucomicrobiales	Verrucomicrobiaceae
OTU001035	71	0	0	0	0	0	0	0	0	71	0	0	0	0	0	0	0	0	0	0	0	0	0	0	0	0	0	0	0	0.059407	0	0	0	0	0	0	0	0	0	0	0	Bacteria	Proteobacteria
OTU001036	71	69	0	0	1	0	0	0	1	0	0	0	0	0	0	0	0	0	0	0	0	0.056654	0	0	0.000798	0	0	0	0.000774	0	0	0	0	0	0	0	0	0	0	0	0	Bacteria	Cyanobacteria	Oxyphotobacteria	Nostocales	Chroococcidiopsaceae	Chroococcidiopsis_SAG_2023
OTU001037	71	0	0	0	0	0	0	0	0	0	0	0	1	0	0	70	0	0	0	0	0	0	0	0	0	0	0	0	0	0	0	0	0.000944	0	0	0.083151	0	0	0	0	0	Bacteria	Bacteroidetes	Bacteroidia	Bacteroidales	Rikenellaceae	Alistipes
OTU001038	71	0	0	0	0	0	0	0	0	0	0	29	0	41	0	0	0	0	0	0	1	0	0	0	0	0	0	0	0	0	0	0.025343	0	0.047631	0	0	0	0	0	0	0.000813	Bacteria	Proteobacteria	Gammaproteobacteria	Betaproteobacteriales
OTU001039	71	0	0	0	0	0	0	0	0	0	0	48	0	21	0	1	0	0	0	1	0	0	0	0	0	0	0	0	0	0	0	0.041947	0	0.024396	0	0.001188	0	0	0	0.000948	0	Bacteria	Proteobacteria	Gammaproteobacteria	Xanthomonadales	Xanthomonadaceae	Lysobacter
OTU001040	70	0	0	0	0	0	0	0	0	0	70	0	0	0	0	0	0	0	0	0	0	0	0	0	0	0	0	0	0	0	0.08309	0	0	0	0	0	0	0	0	0	0	Bacteria	Firmicutes	Clostridia	Clostridiales	Lachnospiraceae	Lachnospiraceae_NK4A136_group
OTU001041	70	0	0	0	0	0	0	0	0	0	0	6	0	12	51	0	0	0	0	0	1	0	0	0	0	0	0	0	0	0	0	0.005243	0	0.013941	0.04309	0	0	0	0	0	0.000813	Bacteria	Proteobacteria	Gammaproteobacteria	Cellvibrionales	Halieaceae	OM60NOR5_clade
OTU001042	70	0	0	0	0	0	0	0	0	0	0	35	0	35	0	0	0	0	0	0	0	0	0	0	0	0	0	0	0	0	0	0.030586	0	0.040661	0	0	0	0	0	0	0	Bacteria	Deinococcus-Thermus	Deinococci	Deinococcales	Deinococcaceae	Deinococcus
OTU001043	70	0	70	0	0	0	0	0	0	0	0	0	0	0	0	0	0	0	0	0	0	0	0.054501	0	0	0	0	0	0	0	0	0	0	0	0	0	0	0	0	0	0	Bacteria	Proteobacteria	Gammaproteobacteria	Betaproteobacteriales	Burkholderiaceae	Pigmentiphaga
OTU001044	70	0	0	0	0	0	0	0	0	0	0	35	0	35	0	0	0	0	0	0	0	0	0	0	0	0	0	0	0	0	0	0.030586	0	0.040661	0	0	0	0	0	0	0	Bacteria	Planctomycetes	Planctomycetacia	Pirellulales	Pirellulaceae	Pirellula
OTU001045	70	0	1	0	0	0	0	0	0	0	0	8	0	4	55	1	0	0	0	0	1	0	0.000779	0	0	0	0	0	0	0	0	0.006991	0	0.004647	0.04647	0.001188	0	0	0	0	0.000813	Bacteria	Proteobacteria	Gammaproteobacteria	Betaproteobacteriales	Rhodocyclaceae	Dechloromonas
OTU001046	70	0	0	0	0	70	0	0	0	0	0	0	0	0	0	0	0	0	0	0	0	0	0	0	0	0.055154	0	0	0	0	0	0	0	0	0	0	0	0	0	0	0	Bacteria	Bacteroidetes	Rhodothermia	Rhodothermales	Rhodothermaceae
OTU001047	70	0	0	0	0	0	0	0	0	0	14	56	0	0	0	0	0	0	0	0	0	0	0	0	0	0	0	0	0	0	0.016618	0.048938	0	0	0	0	0	0	0	0	0	Bacteria	Acidobacteria	Subgroup_6
OTU001048	70	0	0	0	0	0	0	0	0	0	0	70	0	0	0	0	0	0	0	0	0	0	0	0	0	0	0	0	0	0	0	0.061173	0	0	0	0	0	0	0	0	0	Bacteria	Proteobacteria	Gammaproteobacteria	Xanthomonadales	Rhodanobacteraceae	Tahibacter
OTU001049	70	0	0	0	0	0	0	0	0	0	0	0	0	0	0	0	0	0	0	0	70	0	0	0	0	0	0	0	0	0	0	0	0	0	0	0	0	0	0	0	0.056905	Bacteria	Firmicutes	Clostridia	Clostridiales	Lachnospiraceae
OTU001050	70	0	0	0	0	0	0	0	0	0	0	70	0	0	0	0	0	0	0	0	0	0	0	0	0	0	0	0	0	0	0	0.061173	0	0	0	0	0	0	0	0	0	Bacteria	Planctomycetes	OM190
OTU001051	70	0	0	0	0	0	0	0	0	0	0	23	0	46	0	0	0	0	0	1	0	0	0	0	0	0	0	0	0	0	0	0.0201	0	0.05344	0	0	0	0	0	0.000948	0	Bacteria	Chlamydiae	Chlamydiae	Chlamydiales	Parachlamydiaceae
OTU001052	70	0	0	0	0	0	0	0	0	0	0	70	0	0	0	0	0	0	0	0	0	0	0	0	0	0	0	0	0	0	0	0.061173	0	0	0	0	0	0	0	0	0	Bacteria	Planctomycetes	Phycisphaerae	Phycisphaerales	Phycisphaeraceae	Phycisphaera
OTU001053	69	0	0	0	0	0	0	0	0	0	0	0	0	0	0	0	69	0	0	0	0	0	0	0	0	0	0	0	0	0	0	0	0	0	0	0	0.059306	0	0	0	0	Bacteria	Proteobacteria	Gammaproteobacteria	Cellvibrionales	Cellvibrionaceae
OTU001054	69	0	0	0	0	0	0	0	0	0	0	69	0	0	0	0	0	0	0	0	0	0	0	0	0	0	0	0	0	0	0	0.060299	0	0	0	0	0	0	0	0	0	Bacteria	Planctomycetes	vadinHA49
OTU001055	69	0	0	1	14	20	1	4	27	0	0	0	0	2	0	0	0	0	0	0	0	0	0	0.000827	0.011178	0.015758	0.000829	0.00328	0.020897	0	0	0	0	0.002323	0	0	0	0	0	0	0	Bacteria
OTU001056	69	1	0	0	68	0	0	0	0	0	0	0	0	0	0	0	0	0	0	0	0	0.000821	0	0	0.054295	0	0	0	0	0	0	0	0	0	0	0	0	0	0	0	0	Bacteria	Firmicutes	Clostridia	Clostridiales	Lachnospiraceae
OTU001057	69	0	0	20	0	1	9	0	38	0	0	0	0	0	0	0	0	0	0	0	1	0	0	0.016532	0	0.000788	0.007459	0	0.02941	0	0	0	0	0	0	0	0	0	0	0	0.000813	Bacteria	Proteobacteria	Gammaproteobacteria	Cellvibrionales	Cellvibrionaceae	Cellvibrio
OTU001058	68	0	0	0	0	0	0	0	0	0	0	62	0	6	0	0	0	0	0	0	0	0	0	0	0	0	0	0	0	0	0	0.054182	0	0.00697	0	0	0	0	0	0	0	Bacteria	Planctomycetes	Planctomycetacia	Gemmatales	Gemmataceae
OTU001059	68	0	0	0	68	0	0	0	0	0	0	0	0	0	0	0	0	0	0	0	0	0	0	0	0.054295	0	0	0	0	0	0	0	0	0	0	0	0	0	0	0	0	Bacteria	Proteobacteria	Gammaproteobacteria	Vibrionales	Vibrionaceae	Photobacterium
OTU001060	68	0	0	0	0	0	0	0	0	0	0	67	0	0	0	0	0	0	0	1	0	0	0	0	0	0	0	0	0	0	0	0.058551	0	0	0	0	0	0	0	0.000948	0	Bacteria	Proteobacteria	Deltaproteobacteria	Bradymonadales
OTU001061	68	0	0	0	0	0	0	0	0	0	0	67	0	0	1	0	0	0	0	0	0	0	0	0	0	0	0	0	0	0	0	0.058551	0	0	0.000845	0	0	0	0	0	0	Bacteria	Actinobacteria	Actinobacteria	Streptomycetales	Streptomycetaceae	Streptomyces
OTU001062	68	0	0	0	0	0	0	0	0	0	0	31	0	12	25	0	0	0	0	0	0	0	0	0	0	0	0	0	0	0	0	0.027091	0	0.013941	0.021123	0	0	0	0	0	0	Bacteria	Proteobacteria	Alphaproteobacteria	Rhizobiales	Rhizobiaceae	Allorhizobium-Neorhizobium-Pararhizobium-Rhizobium
OTU001063	68	0	58	0	10	0	0	0	0	0	0	0	0	0	0	0	0	0	0	0	0	0	0.045158	0	0.007985	0	0	0	0	0	0	0	0	0	0	0	0	0	0	0	0	Bacteria	Proteobacteria	Deltaproteobacteria	Bdellovibrionales	Bacteriovoracaceae	Peredibacter
OTU001064	68	0	55	0	0	10	0	0	1	0	0	0	0	0	0	0	0	0	1	1	0	0	0.042823	0	0	0.007879	0	0	0.000774	0	0	0	0	0	0	0	0	0	0.000878	0.000948	0	Bacteria	Bacteroidetes	Bacteroidia	Flavobacteriales	Flavobacteriaceae
OTU001065	68	0	0	0	0	0	0	0	0	0	0	0	0	0	0	0	0	0	0	0	68	0	0	0	0	0	0	0	0	0	0	0	0	0	0	0	0	0	0	0	0.055279	Bacteria
OTU001066	68	0	0	0	0	0	0	0	0	0	0	20	0	47	0	0	0	0	0	0	1	0	0	0	0	0	0	0	0	0	0	0.017478	0	0.054602	0	0	0	0	0	0	0.000813	Bacteria	Proteobacteria	Alphaproteobacteria	Acetobacterales	Acetobacteraceae
OTU001067	68	0	0	0	0	0	0	0	0	0	1	0	0	13	54	0	0	0	0	0	0	0	0	0	0	0	0	0	0	0	0.001187	0	0	0.015103	0.045625	0	0	0	0	0	0	Bacteria	Planctomycetes	Planctomycetacia	Gemmatales	Gemmataceae	Gemmata
OTU001068	67	0	0	0	0	0	0	0	0	0	57	6	0	4	0	0	0	0	0	0	0	0	0	0	0	0	0	0	0	0	0.067659	0.005243	0	0.004647	0	0	0	0	0	0	0	Bacteria	Proteobacteria	Alphaproteobacteria	Caulobacterales	Caulobacteraceae	Phenylobacterium
OTU001069	67	1	0	0	0	0	0	27	17	0	0	12	7	1	0	0	2	0	0	0	0	0.000821	0	0	0	0	0	0.022141	0.013157	0	0	0.010487	0.006608	0.001162	0	0	0.001719	0	0	0	0	Bacteria	Proteobacteria	Gammaproteobacteria	Betaproteobacteriales	Methylophilaceae	Methylotenera
OTU001070	67	0	0	0	0	0	0	0	0	0	0	66	0	0	0	0	0	1	0	0	0	0	0	0	0	0	0	0	0	0	0	0.057677	0	0	0	0	0	0.000905	0	0	0	Bacteria	Firmicutes	Clostridia	Clostridiales	Ruminococcaceae	Ruminococcaceae_UCG-004
OTU001071	67	0	0	0	0	0	0	0	0	0	0	21	0	45	0	0	0	0	0	0	1	0	0	0	0	0	0	0	0	0	0	0.018352	0	0.052278	0	0	0	0	0	0	0.000813	Bacteria	Chlamydiae	Chlamydiae	Chlamydiales	Parachlamydiaceae	Neochlamydia
OTU001072	67	1	0	0	0	0	0	0	0	0	0	0	0	0	0	0	0	0	66	0	0	0.000821	0	0	0	0	0	0	0	0	0	0	0	0	0	0	0	0	0.057944	0	0	Bacteria	Proteobacteria	Alphaproteobacteria	Acetobacterales	Acetobacteraceae	Craurococcus
OTU001073	66	1	0	0	0	0	0	0	0	1	0	0	0	0	0	63	0	0	0	0	1	0.000821	0	0	0	0	0	0	0	0.000837	0	0	0	0	0	0.074836	0	0	0	0	0.000813	Bacteria	Proteobacteria	Gammaproteobacteria	Enterobacteriales	Enterobacteriaceae
OTU001074	66	0	0	0	0	0	0	0	0	0	0	66	0	0	0	0	0	0	0	0	0	0	0	0	0	0	0	0	0	0	0	0.057677	0	0	0	0	0	0	0	0	0	Bacteria	Verrucomicrobia	Verrucomicrobiae	Opitutales	Opitutaceae
OTU001075	66	1	0	0	0	0	0	0	0	0	0	19	0	43	1	1	1	0	0	0	0	0.000821	0	0	0	0	0	0	0	0	0	0.016604	0	0.049955	0.000845	0.001188	0.00086	0	0	0	0	Bacteria	Proteobacteria	Alphaproteobacteria	Rhizobiales	A0839
OTU001076	66	62	2	0	0	0	0	1	0	0	0	0	0	0	0	0	0	0	1	0	0	0.050907	0.001557	0	0	0	0	0.00082	0	0	0	0	0	0	0	0	0	0	0.000878	0	0	Bacteria	Firmicutes	Negativicutes	Selenomonadales	Veillonellaceae
OTU001077	66	0	0	0	0	0	0	0	0	0	0	65	0	0	0	0	0	0	0	0	1	0	0	0	0	0	0	0	0	0	0	0.056803	0	0	0	0	0	0	0	0	0.000813	Bacteria	Proteobacteria	Gammaproteobacteria	Enterobacteriales	Enterobacteriaceae
OTU001078	66	0	0	0	0	1	1	0	0	0	23	16	23	0	1	0	0	0	0	0	1	0	0	0	0	0.000788	0.000829	0	0	0	0.027301	0.013982	0.021711	0	0.000845	0	0	0	0	0	0.000813	Bacteria	Cyanobacteria	Oxyphotobacteria	Nostocales	Microcystaceae	Microcystis_PCC-7914	Microcystis_viridis_UPMC-A0039
OTU001079	66	0	0	66	0	0	0	0	0	0	0	0	0	0	0	0	0	0	0	0	0	0	0	0.054557	0	0	0	0	0	0	0	0	0	0	0	0	0	0	0	0	0	Bacteria	Proteobacteria	Gammaproteobacteria	Betaproteobacteriales	Betaproteobacteriales_Incertae_Sedis	Candidatus_Branchiomonas	Candidatus_Branchiomonas_cysticola
OTU001080	66	0	0	0	0	0	0	0	0	0	1	22	0	41	0	0	0	0	0	0	2	0	0	0	0	0	0	0	0	0	0.001187	0.019226	0	0.047631	0	0	0	0	0	0	0.001626	Bacteria	Proteobacteria	Alphaproteobacteria	Rhizobiales	Hyphomicrobiaceae	Hyphomicrobium
OTU001081	66	0	0	28	0	0	0	0	5	0	5	11	1	0	0	0	0	0	5	0	11	0	0	0.023145	0	0	0	0	0.00387	0	0.005935	0.009613	0.000944	0	0	0	0	0	0.00439	0	0.008942	Bacteria	Proteobacteria	Gammaproteobacteria	Betaproteobacteriales	Burkholderiaceae	Polynucleobacter
OTU001082	66	1	0	0	0	0	0	0	0	0	0	0	0	0	0	0	0	0	48	0	17	0.000821	0	0	0	0	0	0	0	0	0	0	0	0	0	0	0	0	0.042141	0	0.01382	Bacteria	Bacteroidetes	Bacteroidia	Bacteroidales
OTU001083	66	0	1	0	0	0	0	0	0	65	0	0	0	0	0	0	0	0	0	0	0	0	0.000779	0	0	0	0	0	0	0.054386	0	0	0	0	0	0	0	0	0	0	0	Bacteria	Proteobacteria	Gammaproteobacteria	Betaproteobacteriales
OTU001084	65	0	0	1	0	0	0	0	0	0	0	0	0	0	0	51	0	0	0	0	13	0	0	0.000827	0	0	0	0	0	0	0	0	0	0	0	0.060582	0	0	0	0	0.010568	Bacteria	Firmicutes	Clostridia	Clostridiales	Ruminococcaceae
OTU001085	65	0	0	0	0	0	0	0	0	0	0	44	0	20	0	0	0	0	1	0	0	0	0	0	0	0	0	0	0	0	0	0.038451	0	0.023235	0	0	0	0	0.000878	0	0	Bacteria	Proteobacteria	Gammaproteobacteria	Legionellales	Legionellaceae	Legionella
OTU001086	65	0	0	0	65	0	0	0	0	0	0	0	0	0	0	0	0	0	0	0	0	0	0	0	0.0519	0	0	0	0	0	0	0	0	0	0	0	0	0	0	0	0	Bacteria	Proteobacteria	Gammaproteobacteria	Vibrionales	Vibrionaceae
OTU001087	65	0	0	0	0	0	0	0	0	0	0	65	0	0	0	0	0	0	0	0	0	0	0	0	0	0	0	0	0	0	0	0.056803	0	0	0	0	0	0	0	0	0	Bacteria	Bacteroidetes	Bacteroidia	Cytophagales	Hymenobacteraceae	Hymenobacter
OTU001088	65	0	0	0	0	0	0	0	64	0	0	0	0	0	0	1	0	0	0	0	0	0	0	0	0	0	0	0	0.049533	0	0	0	0	0	0	0.001188	0	0	0	0	0	Bacteria	Bacteroidetes	Bacteroidia	Flavobacteriales	Flavobacteriaceae
OTU001089	65	0	0	0	0	0	0	0	0	0	0	0	0	0	60	4	0	1	0	0	0	0	0	0	0	0	0	0	0	0	0	0	0	0	0.050695	0.004751	0	0.000905	0	0	0	Bacteria	Firmicutes	Clostridia	Clostridiales	Lachnospiraceae
OTU001090	64	0	0	0	0	0	0	0	0	0	64	0	0	0	0	0	0	0	0	0	0	0	0	0	0	0	0	0	0	0	0.075968	0	0	0	0	0	0	0	0	0	0	Bacteria	Firmicutes	Bacilli	Bacillales	Paenibacillaceae	Paenibacillus
OTU001091	64	0	0	0	0	0	0	0	0	0	0	45	0	0	19	0	0	0	0	0	0	0	0	0	0	0	0	0	0	0	0	0.039325	0	0	0.016053	0	0	0	0	0	0	Bacteria	Verrucomicrobia	Verrucomicrobiae	Opitutales	Opitutaceae	Opitutus
OTU001092	63	0	0	0	0	0	0	0	0	0	0	46	0	17	0	0	0	0	0	0	0	0	0	0	0	0	0	0	0	0	0	0.040199	0	0.01975	0	0	0	0	0	0	0	Bacteria	Planctomycetes	Planctomycetacia	Planctomycetales	Schlesneriaceae	Planctopirus
OTU001093	63	0	0	0	56	7	0	0	0	0	0	0	0	0	0	0	0	0	0	0	0	0	0	0	0.044714	0.005515	0	0	0	0	0	0	0	0	0	0	0	0	0	0	0	Bacteria	Proteobacteria	Gammaproteobacteria	Legionellales	Legionellaceae	Legionella
OTU001094	63	0	0	0	0	0	0	0	63	0	0	0	0	0	0	0	0	0	0	0	0	0	0	0	0	0	0	0	0.048759	0	0	0	0	0	0	0	0	0	0	0	0	Bacteria	Proteobacteria	Gammaproteobacteria	Betaproteobacteriales	Methylophilaceae	Candidatus_Methylopumilus
OTU001095	63	0	0	0	7	0	0	0	0	0	0	28	0	28	0	0	0	0	0	0	0	0	0	0	0.005589	0	0	0	0	0	0	0.024469	0	0.032529	0	0	0	0	0	0	0	Bacteria	Proteobacteria	Alphaproteobacteria	Rhizobiales	Hyphomicrobiaceae	Pedomicrobium
OTU001096	62	0	0	0	0	0	0	0	0	0	0	37	0	24	0	0	0	0	1	0	0	0	0	0	0	0	0	0	0	0	0	0.032334	0	0.027882	0	0	0	0	0.000878	0	0	Bacteria
OTU001097	62	0	0	0	0	0	0	0	0	0	0	0	0	0	0	1	0	0	0	0	61	0	0	0	0	0	0	0	0	0	0	0	0	0	0	0.001188	0	0	0	0	0.049588	Bacteria	Bacteroidetes	Bacteroidia	Flavobacteriales	Flavobacteriaceae
OTU001098	62	0	0	0	0	0	0	0	0	0	0	0	0	0	0	0	62	0	0	0	0	0	0	0	0	0	0	0	0	0	0	0	0	0	0	0	0.053289	0	0	0	0	Bacteria	Deinococcus-Thermus	Deinococci	Deinococcales	Trueperaceae	Truepera
OTU001099	62	0	0	24	31	0	0	0	0	0	7	0	0	0	0	0	0	0	0	0	0	0	0	0.019839	0.024752	0	0	0	0	0	0.008309	0	0	0	0	0	0	0	0	0	0	Bacteria	Proteobacteria	Alphaproteobacteria	Rhodospirillales
OTU001100	62	0	0	0	0	0	0	0	0	0	0	61	0	1	0	0	0	0	0	0	0	0	0	0	0	0	0	0	0	0	0	0.053308	0	0.001162	0	0	0	0	0	0	0	Bacteria	Verrucomicrobia	Verrucomicrobiae	Chthoniobacterales	Chthoniobacteraceae	Chthoniobacter
OTU001101	62	0	59	0	0	0	1	0	0	0	0	0	0	0	0	0	0	0	0	2	0	0	0.045937	0	0	0	0.000829	0	0	0	0	0	0	0	0	0	0	0	0	0.001896	0	Bacteria	Proteobacteria	Deltaproteobacteria	Bdellovibrionales	Bdellovibrionaceae	Bdellovibrio
OTU001102	62	0	61	0	0	0	1	0	0	0	0	0	0	0	0	0	0	0	0	0	0	0	0.047494	0	0	0	0.000829	0	0	0	0	0	0	0	0	0	0	0	0	0	0	Bacteria	Proteobacteria	Alphaproteobacteria	Rickettsiales	SM2D12
OTU001103	62	0	0	0	62	0	0	0	0	0	0	0	0	0	0	0	0	0	0	0	0	0	0	0	0.049505	0	0	0	0	0	0	0	0	0	0	0	0	0	0	0	0	Bacteria	Tenericutes	Mollicutes	Acholeplasmatales	Acholeplasmataceae	Acholeplasma
OTU001104	61	0	0	0	0	0	0	0	0	50	0	10	0	1	0	0	0	0	0	0	0	0	0	0	0	0	0	0	0	0.041836	0	0.008739	0	0.001162	0	0	0	0	0	0	0	Bacteria	Proteobacteria	Gammaproteobacteria	Xanthomonadales	Rhodanobacteraceae	Pseudofulvimonas
OTU001105	61	0	0	0	13	0	0	0	0	0	0	2	0	1	25	0	0	0	19	0	1	0	0	0	0.01038	0	0	0	0	0	0	0.001748	0	0.001162	0.021123	0	0	0	0.016681	0	0.000813	Bacteria	Proteobacteria	Gammaproteobacteria	Pseudomonadales	Pseudomonadaceae	Pseudomonas	Pseudomonas_poae
OTU001106	61	0	0	61	0	0	0	0	0	0	0	0	0	0	0	0	0	0	0	0	0	0	0	0.050424	0	0	0	0	0	0	0	0	0	0	0	0	0	0	0	0	0	Bacteria	Acidobacteria	Subgroup_5
OTU001107	61	0	0	0	0	0	0	0	0	0	0	0	0	61	0	0	0	0	0	0	0	0	0	0	0	0	0	0	0	0	0	0	0	0.070866	0	0	0	0	0	0	0	Bacteria	Chlamydiae	Chlamydiae	Chlamydiales	Parachlamydiaceae	Neochlamydia
OTU001108	61	0	0	0	61	0	0	0	0	0	0	0	0	0	0	0	0	0	0	0	0	0	0	0	0.048706	0	0	0	0	0	0	0	0	0	0	0	0	0	0	0	0	Bacteria	Firmicutes	Clostridia	Clostridiales	Lachnospiraceae	Roseburia
OTU001109	61	0	0	0	0	0	0	0	0	0	0	0	0	0	0	60	0	0	0	1	0	0	0	0	0	0	0	0	0	0	0	0	0	0	0	0.071272	0	0	0	0.000948	0	Bacteria	Proteobacteria	Deltaproteobacteria	Desulfovibrionales	Desulfovibrionaceae	Desulfovibrio
OTU001110	61	0	0	0	0	0	0	0	0	0	0	33	0	28	0	0	0	0	0	0	0	0	0	0	0	0	0	0	0	0	0	0.028839	0	0.032529	0	0	0	0	0	0	0	Bacteria	Planctomycetes	OM190
OTU001111	61	0	0	0	48	0	0	0	0	0	0	0	11	2	0	0	0	0	0	0	0	0	0	0	0.038326	0	0	0	0	0	0	0	0.010384	0.002323	0	0	0	0	0	0	0	Bacteria	Verrucomicrobia	Verrucomicrobiae	Chthoniobacterales	Chthoniobacteraceae	LD29
OTU001112	60	0	0	0	0	0	0	0	60	0	0	0	0	0	0	0	0	0	0	0	0	0	0	0	0	0	0	0	0.046437	0	0	0	0	0	0	0	0	0	0	0	0	Bacteria	Firmicutes	Clostridia	Clostridiales	Peptostreptococcaceae
OTU001113	60	0	0	0	0	0	0	0	59	1	0	0	0	0	0	0	0	0	0	0	0	0	0	0	0	0	0	0	0.045664	0.000837	0	0	0	0	0	0	0	0	0	0	0	Bacteria	Proteobacteria	Gammaproteobacteria
OTU001114	60	0	0	0	0	0	0	0	0	0	0	0	0	0	0	0	0	0	0	0	60	0	0	0	0	0	0	0	0	0	0	0	0	0	0	0	0	0	0	0	0.048775	Bacteria	Bacteroidetes	Bacteroidia	Bacteroidales	Muribaculaceae
OTU001115	60	0	1	1	0	0	28	0	0	0	0	6	0	23	1	0	0	0	0	0	0	0	0.000779	0.000827	0	0	0.023205	0	0	0	0	0.005243	0	0.02672	0.000845	0	0	0	0	0	0	Bacteria	Proteobacteria	Gammaproteobacteria	Steroidobacterales	Steroidobacteraceae
OTU001116	60	0	1	0	59	0	0	0	0	0	0	0	0	0	0	0	0	0	0	0	0	0	0.000779	0	0.047109	0	0	0	0	0	0	0	0	0	0	0	0	0	0	0	0	Bacteria	Chloroflexi	Anaerolineae	Anaerolineales	Anaerolineaceae
OTU001117	60	59	0	0	0	0	0	0	0	1	0	0	0	0	0	0	0	0	0	0	0	0.048444	0	0	0	0	0	0	0	0.000837	0	0	0	0	0	0	0	0	0	0	0	Bacteria	Bacteroidetes	Bacteroidia	Bacteroidales	Bacteroidaceae	Bacteroides
OTU001118	60	3	0	0	55	0	1	1	0	0	0	0	0	0	0	0	0	0	0	0	0	0.002463	0	0	0.043915	0	0.000829	0.00082	0	0	0	0	0	0	0	0	0	0	0	0	0	Bacteria	Proteobacteria	Gammaproteobacteria	Vibrionales	Vibrionaceae	Aliivibrio	Aliivibrio_fischeri
OTU001119	60	0	0	0	0	2	0	0	0	46	0	11	0	1	0	0	0	0	0	0	0	0	0	0	0	0.001576	0	0	0	0.038489	0	0.009613	0	0.001162	0	0	0	0	0	0	0	Bacteria	Acidobacteria	Blastocatellia_Subgroup_4	Blastocatellales	Blastocatellaceae	Blastocatella
OTU001120	59	0	0	0	0	0	0	0	0	0	0	35	0	24	0	0	0	0	0	0	0	0	0	0	0	0	0	0	0	0	0	0.030586	0	0.027882	0	0	0	0	0	0	0	Bacteria	Planctomycetes	Planctomycetacia	Gemmatales	Gemmataceae	Fimbriiglobus
OTU001121	59	0	0	0	0	0	0	0	0	0	0	59	0	0	0	0	0	0	0	0	0	0	0	0	0	0	0	0	0	0	0	0.05156	0	0	0	0	0	0	0	0	0	Bacteria	Planctomycetes	Planctomycetacia	Isosphaerales	Isosphaeraceae
OTU001122	59	1	0	0	49	9	0	0	0	0	0	0	0	0	0	0	0	0	0	0	0	0.000821	0	0	0.039125	0.007091	0	0	0	0	0	0	0	0	0	0	0	0	0	0	0	Bacteria	Bacteroidetes	Bacteroidia	Sphingobacteriales	Sphingobacteriaceae	Pedobacter
OTU001123	59	0	0	0	0	0	0	0	0	0	0	32	0	26	1	0	0	0	0	0	0	0	0	0	0	0	0	0	0	0	0	0.027965	0	0.030205	0.000845	0	0	0	0	0	0	Bacteria	Planctomycetes	Planctomycetacia	Gemmatales	Gemmataceae	Gemmata
OTU001124	59	0	0	0	0	0	0	0	59	0	0	0	0	0	0	0	0	0	0	0	0	0	0	0	0	0	0	0	0.045664	0	0	0	0	0	0	0	0	0	0	0	0	Bacteria	Proteobacteria	Deltaproteobacteria	Myxococcales	BIrii41
OTU001125	59	49	0	0	2	0	1	1	0	1	0	0	1	0	0	0	0	0	0	4	0	0.040233	0	0	0.001597	0	0.000829	0.00082	0	0.000837	0	0	0.000944	0	0	0	0	0	0	0.003793	0	Bacteria	Proteobacteria	Gammaproteobacteria	Betaproteobacteriales	Burkholderiaceae	Herbaspirillum
OTU001126	58	0	0	8	0	0	1	0	0	0	0	0	0	0	0	1	0	1	0	0	47	0	0	0.006613	0	0	0.000829	0	0	0	0	0	0	0	0	0.001188	0	0.000905	0	0	0.038207	Bacteria	Actinobacteria	Actinobacteria	Propionibacteriales	Nocardioidaceae	Marmoricola
OTU001127	58	0	0	0	0	0	0	0	0	0	0	0	0	0	2	56	0	0	0	0	0	0	0	0	0	0	0	0	0	0	0	0	0	0	0.00169	0.066521	0	0	0	0	0	Bacteria	Proteobacteria	Deltaproteobacteria	Desulfovibrionales	Desulfovibrionaceae
OTU001128	58	0	0	0	0	0	0	0	0	0	0	58	0	0	0	0	0	0	0	0	0	0	0	0	0	0	0	0	0	0	0	0.050686	0	0	0	0	0	0	0	0	0	Bacteria	Bacteroidetes	Bacteroidia	Flavobacteriales	Flavobacteriaceae	Flavobacterium
OTU001129	58	0	0	0	0	58	0	0	0	0	0	0	0	0	0	0	0	0	0	0	0	0	0	0	0	0.045699	0	0	0	0	0	0	0	0	0	0	0	0	0	0	0	Bacteria
OTU001130	58	1	0	0	0	0	31	1	2	0	0	0	0	22	0	0	0	0	0	1	0	0.000821	0	0	0	0	0.025692	0.00082	0.001548	0	0	0	0	0.025558	0	0	0	0	0	0.000948	0	Bacteria	Actinobacteria	Actinobacteria
OTU001131	58	0	14	0	0	42	0	0	0	0	0	0	0	0	0	0	0	0	0	2	0	0	0.0109	0	0	0.033092	0	0	0	0	0	0	0	0	0	0	0	0	0	0.001896	0	Bacteria	Proteobacteria	Deltaproteobacteria	Desulfovibrionales	Desulfovibrionaceae	Desulfovibrio	bacterium_enrichment_culture_clone_Ecwsrb037
OTU001132	58	0	0	0	0	0	0	0	0	0	0	15	0	15	26	0	1	0	0	1	0	0	0	0	0	0	0	0	0	0	0	0.013108	0	0.017426	0.021968	0	0.00086	0	0	0.000948	0	Bacteria	Proteobacteria	Alphaproteobacteria	Rhizobiales	Rhizobiales_Incertae_Sedis	Nordella
OTU001133	58	0	0	0	0	0	0	0	0	0	0	0	0	0	0	0	0	0	0	0	58	0	0	0	0	0	0	0	0	0	0	0	0	0	0	0	0	0	0	0	0.047149	Bacteria	Firmicutes	Clostridia	Clostridiales	Lachnospiraceae
OTU001134	58	0	0	0	0	0	0	0	0	0	0	57	0	1	0	0	0	0	0	0	0	0	0	0	0	0	0	0	0	0	0	0.049812	0	0.001162	0	0	0	0	0	0	0	Bacteria	Acidobacteria	Acidobacteriia	Solibacterales	Solibacteraceae_Subgroup_3	Paludibaculum
OTU001135	58	0	0	0	0	0	0	0	0	0	0	58	0	0	0	0	0	0	0	0	0	0	0	0	0	0	0	0	0	0	0	0.050686	0	0	0	0	0	0	0	0	0	Bacteria	Bacteroidetes	Bacteroidia	Chitinophagales	Saprospiraceae
OTU001136	57	0	0	0	0	0	0	0	0	0	0	21	0	36	0	0	0	0	0	0	0	0	0	0	0	0	0	0	0	0	0	0.018352	0	0.041823	0	0	0	0	0	0	0	Bacteria	Planctomycetes	Planctomycetacia	Pirellulales	Pirellulaceae	Pirellula
OTU001137	57	0	0	0	0	0	0	0	0	0	1	16	0	40	0	0	0	0	0	0	0	0	0	0	0	0	0	0	0	0	0.001187	0.013982	0	0.046469	0	0	0	0	0	0	0	Bacteria	Proteobacteria	Gammaproteobacteria
OTU001138	57	0	0	0	0	0	0	0	0	0	0	47	0	10	0	0	0	0	0	0	0	0	0	0	0	0	0	0	0	0	0	0.041073	0	0.011617	0	0	0	0	0	0	0	Bacteria	Chloroflexi	Chloroflexia	Thermomicrobiales	JG30-KF-CM45
OTU001139	57	0	0	0	0	0	0	0	0	0	0	31	0	18	0	0	0	0	7	0	1	0	0	0	0	0	0	0	0	0	0	0.027091	0	0.020911	0	0	0	0	0.006146	0	0.000813	Bacteria	Acidobacteria	Subgroup_6	Unknown_Order	Unknown_Family	Luteitalea
OTU001140	57	0	0	0	0	0	0	0	0	0	1	18	0	35	0	0	1	0	2	0	0	0	0	0	0	0	0	0	0	0	0.001187	0.01573	0	0.040661	0	0	0.00086	0	0.001756	0	0	Bacteria	Proteobacteria	Alphaproteobacteria	Holosporales	Holosporaceae
OTU001141	57	0	1	0	0	0	0	0	0	0	0	54	0	1	0	0	0	0	0	0	1	0	0.000779	0	0	0	0	0	0	0	0	0.04719	0	0.001162	0	0	0	0	0	0	0.000813	Bacteria	Proteobacteria	Alphaproteobacteria	Caulobacterales	Hyphomonadaceae	SWB02
OTU001142	57	0	0	0	0	0	0	0	57	0	0	0	0	0	0	0	0	0	0	0	0	0	0	0	0	0	0	0	0.044116	0	0	0	0	0	0	0	0	0	0	0	0	Bacteria	Firmicutes	Bacilli	Bacillales	Paenibacillaceae	Paenibacillus
OTU001143	57	0	0	0	0	0	0	0	0	0	0	0	0	0	0	54	0	0	0	0	3	0	0	0	0	0	0	0	0	0	0	0	0	0	0	0.064145	0	0	0	0	0.002439	Bacteria	Bacteroidetes	Bacteroidia	Bacteroidales	Bacteroidaceae	Bacteroides	Bacteroides_sp_PH5-19
OTU001144	57	0	0	0	0	0	0	0	0	0	0	38	0	19	0	0	0	0	0	0	0	0	0	0	0	0	0	0	0	0	0	0.033208	0	0.022073	0	0	0	0	0	0	0	Bacteria	Planctomycetes	Planctomycetacia	Pirellulales	Pirellulaceae	Pirellula
OTU001145	57	0	0	0	0	0	0	0	0	0	0	8	0	49	0	0	0	0	0	0	0	0	0	0	0	0	0	0	0	0	0	0.006991	0	0.056925	0	0	0	0	0	0	0	Bacteria	Planctomycetes	Planctomycetacia	Isosphaerales	Isosphaeraceae	Paludisphaera
OTU001146	57	0	0	0	0	0	0	0	0	0	0	7	0	50	0	0	0	0	0	0	0	0	0	0	0	0	0	0	0	0	0	0.006117	0	0.058087	0	0	0	0	0	0	0	Bacteria	Planctomycetes	Planctomycetacia	Gemmatales	Gemmataceae	Fimbriiglobus
OTU001147	57	0	0	0	0	0	0	0	0	0	0	2	0	13	42	0	0	0	0	0	0	0	0	0	0	0	0	0	0	0	0	0.001748	0	0.015103	0.035486	0	0	0	0	0	0	Bacteria	Actinobacteria	Acidimicrobiia	Microtrichales	Microtrichaceae
OTU001148	57	2	1	1	0	0	4	2	1	0	7	0	0	0	0	0	1	4	0	12	22	0.001642	0.000779	0.000827	0	0	0.003315	0.00164	0.000774	0	0.008309	0	0	0	0	0	0.00086	0.00362	0	0.011378	0.017884	Bacteria	Proteobacteria	Alphaproteobacteria	Sphingomonadales	Sphingomonadaceae	Sphingomonas
OTU001149	57	0	0	0	0	0	0	0	0	0	0	48	0	9	0	0	0	0	0	0	0	0	0	0	0	0	0	0	0	0	0	0.041947	0	0.010456	0	0	0	0	0	0	0	Bacteria	Chlamydiae	Chlamydiae	Chlamydiales	Parachlamydiaceae	Neochlamydia
OTU001150	56	0	0	0	0	0	0	0	56	0	0	0	0	0	0	0	0	0	0	0	0	0	0	0	0	0	0	0	0.043342	0	0	0	0	0	0	0	0	0	0	0	0	Bacteria	Verrucomicrobia	Verrucomicrobiae	Verrucomicrobiales	Rubritaleaceae	Rubritalea	Rubritalea_sabuli
OTU001151	56	0	0	0	0	0	0	0	0	0	0	0	0	0	0	55	0	0	1	0	0	0	0	0	0	0	0	0	0	0	0	0	0	0	0	0.065333	0	0	0.000878	0	0	Bacteria	Firmicutes	Clostridia	Clostridiales	Ruminococcaceae	Candidatus_Soleaferrea
OTU001152	56	0	0	0	0	0	0	0	0	0	0	0	0	0	0	56	0	0	0	0	0	0	0	0	0	0	0	0	0	0	0	0	0	0	0	0.066521	0	0	0	0	0	Bacteria	Bacteroidetes	Bacteroidia	Bacteroidales	Bacteroidaceae	Bacteroides
OTU001153	56	0	0	0	0	0	0	0	0	0	0	53	0	2	1	0	0	0	0	0	0	0	0	0	0	0	0	0	0	0	0	0.046317	0	0.002323	0.000845	0	0	0	0	0	0	Bacteria	Proteobacteria	Gammaproteobacteria	Betaproteobacteriales	Nitrosomonadaceae	Nitrosomonas
OTU001154	56	0	0	0	0	0	0	0	0	0	0	0	0	46	0	10	0	0	0	0	0	0	0	0	0	0	0	0	0	0	0	0	0	0.05344	0	0.011879	0	0	0	0	0	Bacteria	Planctomycetes	Planctomycetacia	Isosphaerales	Isosphaeraceae	Singulisphaera
OTU001155	56	0	0	0	0	0	0	0	0	0	0	54	0	0	0	0	0	0	0	2	0	0	0	0	0	0	0	0	0	0	0	0.04719	0	0	0	0	0	0	0	0.001896	0	Bacteria	Bacteroidetes	Bacteroidia	Flavobacteriales	Flavobacteriaceae	Flavobacterium
OTU001156	56	0	0	0	0	0	0	0	56	0	0	0	0	0	0	0	0	0	0	0	0	0	0	0	0	0	0	0	0.043342	0	0	0	0	0	0	0	0	0	0	0	0	Bacteria	Verrucomicrobia	Verrucomicrobiae	Verrucomicrobiales	Verrucomicrobiaceae	Verrucomicrobium
OTU001157	56	0	0	0	0	0	1	0	55	0	0	0	0	0	0	0	0	0	0	0	0	0	0	0	0	0	0.000829	0	0.042568	0	0	0	0	0	0	0	0	0	0	0	0	Bacteria	Actinobacteria
OTU001158	56	55	0	0	0	0	0	0	0	0	0	0	0	0	0	0	0	0	1	0	0	0.045159	0	0	0	0	0	0	0	0	0	0	0	0	0	0	0	0	0.000878	0	0	Bacteria	Bacteroidetes	Bacteroidia	Flavobacteriales	Cryomorphaceae
OTU001159	56	0	0	0	0	0	0	0	0	0	0	0	1	0	0	54	0	0	1	0	0	0	0	0	0	0	0	0	0	0	0	0	0.000944	0	0	0.064145	0	0	0.000878	0	0	Bacteria	Bacteroidetes	Bacteroidia	Bacteroidales	Rikenellaceae
OTU001160	55	0	0	0	0	0	0	0	0	0	0	28	0	27	0	0	0	0	0	0	0	0	0	0	0	0	0	0	0	0	0	0.024469	0	0.031367	0	0	0	0	0	0	0	Bacteria	Chloroflexi	Anaerolineae	Caldilineales	Caldilineaceae
OTU001161	55	0	0	0	0	0	0	0	0	0	0	1	0	0	0	0	54	0	0	0	0	0	0	0	0	0	0	0	0	0	0	0.000874	0	0	0	0	0.046413	0	0	0	0	Bacteria	Proteobacteria	Gammaproteobacteria	Betaproteobacteriales	Gallionellaceae
OTU001162	55	0	0	0	0	0	0	0	0	0	0	50	0	0	0	4	1	0	0	0	0	0	0	0	0	0	0	0	0	0	0	0.043695	0	0	0	0.004751	0.00086	0	0	0	0	Bacteria	Proteobacteria	Gammaproteobacteria	Alteromonadales	Alteromonadaceae	Alteromonas
OTU001163	55	0	0	0	0	0	0	0	0	0	0	0	0	0	0	0	0	0	0	0	55	0	0	0	0	0	0	0	0	0	0	0	0	0	0	0	0	0	0	0	0.044711	Bacteria	Proteobacteria	Deltaproteobacteria	Myxococcales	Archangiaceae	Anaeromyxobacter
OTU001164	55	0	0	0	9	0	0	0	43	0	0	0	0	0	0	3	0	0	0	0	0	0	0	0	0.007186	0	0	0	0.03328	0	0	0	0	0	0	0.003564	0	0	0	0	0	Bacteria	Planctomycetes	Planctomycetacia	Planctomycetales	Rubinisphaeraceae
OTU001165	54	0	0	0	0	0	0	0	0	0	0	50	0	4	0	0	0	0	0	0	0	0	0	0	0	0	0	0	0	0	0	0.043695	0	0.004647	0	0	0	0	0	0	0	Bacteria	Planctomycetes	Planctomycetacia	Gemmatales	Gemmataceae
OTU001166	54	0	0	0	0	0	0	0	0	0	0	0	1	0	0	52	0	0	1	0	0	0	0	0	0	0	0	0	0	0	0	0	0.000944	0	0	0.061769	0	0	0.000878	0	0	Bacteria	Firmicutes	Clostridia	Clostridiales	Ruminococcaceae	Candidatus_Soleaferrea
OTU001167	54	0	0	0	0	0	0	0	0	0	0	54	0	0	0	0	0	0	0	0	0	0	0	0	0	0	0	0	0	0	0	0.04719	0	0	0	0	0	0	0	0	0	Bacteria	Proteobacteria	Gammaproteobacteria	Xanthomonadales	Rhodanobacteraceae
OTU001168	54	0	0	0	0	0	0	0	0	0	0	12	0	42	0	0	0	0	0	0	0	0	0	0	0	0	0	0	0	0	0	0.010487	0	0.048793	0	0	0	0	0	0	0	Bacteria	Planctomycetes	Planctomycetacia	Gemmatales	Gemmataceae	Fimbriiglobus
OTU001169	54	0	0	0	0	0	0	0	0	0	0	33	0	21	0	0	0	0	0	0	0	0	0	0	0	0	0	0	0	0	0	0.028839	0	0.024396	0	0	0	0	0	0	0	Bacteria	Acidobacteria	Subgroup_6	Unknown_Order	Unknown_Family	Luteitalea
OTU001170	54	0	0	0	0	0	0	0	0	0	0	0	0	0	0	54	0	0	0	0	0	0	0	0	0	0	0	0	0	0	0	0	0	0	0	0.064145	0	0	0	0	0	Bacteria	Bacteroidetes	Bacteroidia	Bacteroidales	Tannerellaceae
OTU001171	53	0	0	0	0	0	0	0	51	1	0	0	0	0	0	0	1	0	0	0	0	0	0	0	0	0	0	0	0.039472	0.000837	0	0	0	0	0	0	0.00086	0	0	0	0	Bacteria	Bacteroidetes	Bacteroidia	Flavobacteriales	Flavobacteriaceae	Flavobacterium
OTU001172	53	0	0	0	0	0	0	0	0	0	0	53	0	0	0	0	0	0	0	0	0	0	0	0	0	0	0	0	0	0	0	0.046317	0	0	0	0	0	0	0	0	0	Bacteria	Bacteroidetes	Bacteroidia	Sphingobacteriales	envOPS_17
OTU001173	53	52	0	0	0	0	0	0	0	0	0	0	0	0	0	0	0	0	1	0	0	0.042696	0	0	0	0	0	0	0	0	0	0	0	0	0	0	0	0	0.000878	0	0	Bacteria	Proteobacteria	Alphaproteobacteria	Rhizobiales	Beijerinckiaceae	1174-901-12
OTU001174	53	0	39	0	0	0	0	0	0	0	0	0	0	0	0	13	0	0	0	1	0	0	0.030365	0	0	0	0	0	0	0	0	0	0	0	0	0.015442	0	0	0	0.000948	0	Bacteria	Firmicutes	Clostridia	Clostridiales	Lachnospiraceae
OTU001175	53	0	0	50	0	0	1	0	0	0	0	0	0	1	0	0	0	0	0	0	1	0	0	0.041331	0	0	0.000829	0	0	0	0	0	0	0.001162	0	0	0	0	0	0	0.000813	Bacteria	Actinobacteria	Actinobacteria	Pseudonocardiales	Pseudonocardiaceae	Actinomycetospora
OTU001176	52	0	0	0	0	0	0	0	0	0	0	0	0	0	0	40	0	0	0	0	12	0	0	0	0	0	0	0	0	0	0	0	0	0	0	0.047515	0	0	0	0	0.009755	Bacteria	Bacteroidetes	Bacteroidia	Bacteroidales	Dysgonomonadaceae	Dysgonomonas
OTU001177	52	0	0	0	0	0	0	0	0	0	0	18	0	34	0	0	0	0	0	0	0	0	0	0	0	0	0	0	0	0	0	0.01573	0	0.039499	0	0	0	0	0	0	0	Bacteria	Chlamydiae	Chlamydiae	Chlamydiales	Parachlamydiaceae
OTU001178	52	0	0	0	0	0	0	0	0	0	0	21	0	19	8	0	2	2	0	0	0	0	0	0	0	0	0	0	0	0	0	0.018352	0	0.022073	0.006759	0	0.001719	0.00181	0	0	0	Bacteria	Proteobacteria	Alphaproteobacteria	Acetobacterales	Acetobacteraceae	Roseomonas
OTU001179	52	0	0	0	0	0	0	0	0	0	0	32	0	15	0	2	0	0	1	1	1	0	0	0	0	0	0	0	0	0	0	0.027965	0	0.017426	0	0.002376	0	0	0.000878	0.000948	0.000813	Bacteria	Proteobacteria	Alphaproteobacteria	Paracaedibacterales	Paracaedibacteraceae	Candidatus_Paracaedibacter
OTU001180	52	0	0	0	0	0	0	0	0	0	0	41	0	3	0	8	0	0	0	0	0	0	0	0	0	0	0	0	0	0	0	0.03583	0	0.003485	0	0.009503	0	0	0	0	0	Bacteria	Bacteroidetes	Bacteroidia	Flavobacteriales	NS9_marine_group
OTU001181	52	0	0	0	0	0	0	0	0	0	0	0	0	0	0	0	0	51	0	0	1	0	0	0	0	0	0	0	0	0	0	0	0	0	0	0	0	0.046149	0	0	0.000813	Bacteria	Cyanobacteria	Oxyphotobacteria	Chloroplast
OTU001182	51	0	0	0	0	0	51	0	0	0	0	0	0	0	0	0	0	0	0	0	0	0	0	0	0	0	0.042267	0	0	0	0	0	0	0	0	0	0	0	0	0	0	Bacteria	Proteobacteria	Deltaproteobacteria	Sva0485
OTU001183	51	0	0	0	0	0	0	0	0	0	0	0	0	0	0	0	51	0	0	0	0	0	0	0	0	0	0	0	0	0	0	0	0	0	0	0	0.043835	0	0	0	0	Bacteria	Gemmatimonadetes	S0134_terrestrial_group
OTU001184	51	0	0	0	0	0	0	0	51	0	0	0	0	0	0	0	0	0	0	0	0	0	0	0	0	0	0	0	0.039472	0	0	0	0	0	0	0	0	0	0	0	0	Bacteria	Bacteroidetes	Bacteroidia	Flavobacteriales	Flavobacteriaceae	Flavobacterium
OTU001185	51	0	0	0	0	0	0	0	0	0	0	0	0	50	0	0	0	0	1	0	0	0	0	0	0	0	0	0	0	0	0	0	0	0.058087	0	0	0	0	0.000878	0	0	Bacteria	Planctomycetes	Planctomycetacia	Isosphaerales	Isosphaeraceae	Aquisphaera
OTU001186	51	0	0	0	0	0	0	0	0	0	0	0	0	0	0	43	0	0	0	0	8	0	0	0	0	0	0	0	0	0	0	0	0	0	0	0.051079	0	0	0	0	0.006503	Bacteria	Firmicutes	Clostridia	Clostridiales	Lachnospiraceae
OTU001187	51	0	0	0	0	0	0	0	0	0	0	3	0	48	0	0	0	0	0	0	0	0	0	0	0	0	0	0	0	0	0	0.002622	0	0.055763	0	0	0	0	0	0	0	Bacteria	Planctomycetes	Planctomycetacia	Gemmatales	Gemmataceae	Gemmata
OTU001188	51	0	0	0	0	0	0	0	0	51	0	0	0	0	0	0	0	0	0	0	0	0	0	0	0	0	0	0	0	0.042672	0	0	0	0	0	0	0	0	0	0	0	Bacteria	Actinobacteria	Actinobacteria	Corynebacteriales	Tsukamurellaceae	Tsukamurella	Tsukamurella_pulmonis
OTU001189	51	0	0	0	0	0	0	0	0	0	0	45	0	5	0	0	0	0	1	0	0	0	0	0	0	0	0	0	0	0	0	0.039325	0	0.005809	0	0	0	0	0.000878	0	0	Bacteria	Bacteroidetes	Bacteroidia	Chitinophagales
OTU001190	51	0	0	0	0	0	0	0	0	0	0	0	0	0	0	51	0	0	0	0	0	0	0	0	0	0	0	0	0	0	0	0	0	0	0	0.060582	0	0	0	0	0	Bacteria	Firmicutes	Clostridia	Clostridiales	Ruminococcaceae	Ruminiclostridium_6
OTU001191	51	0	0	0	0	0	0	0	0	0	0	50	0	0	0	0	1	0	0	0	0	0	0	0	0	0	0	0	0	0	0	0.043695	0	0	0	0	0.00086	0	0	0	0	Bacteria	Proteobacteria	Deltaproteobacteria	Myxococcales	Haliangiaceae	Haliangium
OTU001192	50	0	0	0	0	0	0	0	0	0	0	0	0	0	0	1	0	0	0	49	0	0	0	0	0	0	0	0	0	0	0	0	0	0	0	0.001188	0	0	0	0.046459	0	Bacteria	Proteobacteria	Gammaproteobacteria	Alteromonadales	Shewanellaceae	Shewanella
OTU001193	50	3	8	5	0	2	4	3	1	3	4	0	1	0	2	3	2	0	3	3	3	0.002463	0.006229	0.004133	0	0.001576	0.003315	0.00246	0.000774	0.00251	0.004748	0	0.000944	0	0.00169	0.003564	0.001719	0	0.002634	0.002844	0.002439	Bacteria	Proteobacteria
OTU001194	50	0	0	0	50	0	0	0	0	0	0	0	0	0	0	0	0	0	0	0	0	0	0	0	0.039923	0	0	0	0	0	0	0	0	0	0	0	0	0	0	0	0	Bacteria	Acidobacteria	Blastocatellia_Subgroup_4	Blastocatellales	Blastocatellaceae
OTU001195	50	0	0	0	0	49	0	0	0	1	0	0	0	0	0	0	0	0	0	0	0	0	0	0	0	0.038608	0	0	0	0.000837	0	0	0	0	0	0	0	0	0	0	0	Bacteria	Proteobacteria	Alphaproteobacteria	Rhodospirillales
OTU001196	50	0	0	0	0	0	0	0	0	0	0	50	0	0	0	0	0	0	0	0	0	0	0	0	0	0	0	0	0	0	0	0.043695	0	0	0	0	0	0	0	0	0	Bacteria	Planctomycetes	OM190
OTU001197	50	0	0	0	0	0	0	0	0	0	0	0	0	50	0	0	0	0	0	0	0	0	0	0	0	0	0	0	0	0	0	0	0	0.058087	0	0	0	0	0	0	0	Bacteria	Planctomycetes	Planctomycetacia	Gemmatales	Gemmataceae	Fimbriiglobus
OTU001198	50	0	0	0	0	0	0	0	0	0	0	17	33	0	0	0	0	0	0	0	0	0	0	0	0	0	0	0	0	0	0	0.014856	0.031151	0	0	0	0	0	0	0	0	Bacteria	Verrucomicrobia	Verrucomicrobiae	Opitutales	Opitutaceae	Lacunisphaera
OTU001199	49	0	0	2	41	1	0	0	0	1	0	0	0	4	0	0	0	0	0	0	0	0	0	0.001653	0.032737	0.000788	0	0	0	0.000837	0	0	0	0.004647	0	0	0	0	0	0	0	Bacteria	Proteobacteria	Alphaproteobacteria	Sphingomonadales	Sphingomonadaceae
OTU001200	49	0	0	0	30	0	0	0	0	0	0	0	0	0	0	0	0	0	0	19	0	0	0	0	0.023954	0	0	0	0	0	0	0	0	0	0	0	0	0	0	0.018015	0	Bacteria	Verrucomicrobia	Verrucomicrobiae	Chthoniobacterales	Terrimicrobiaceae	Terrimicrobium
OTU001201	49	0	0	0	0	0	0	0	0	0	0	31	0	16	1	0	1	0	0	0	0	0	0	0	0	0	0	0	0	0	0	0.027091	0	0.018588	0.000845	0	0.00086	0	0	0	0	Bacteria	Proteobacteria	Alphaproteobacteria	Rhizobiales	Hyphomicrobiaceae	Hyphomicrobium
OTU001202	49	0	0	0	0	0	0	0	0	0	0	0	1	0	0	0	48	0	0	0	0	0	0	0	0	0	0	0	0	0	0	0	0.000944	0	0	0	0.041256	0	0	0	0	Bacteria	Actinobacteria	Actinobacteria	Corynebacteriales	Corynebacteriaceae	Corynebacterium_1
OTU001203	49	0	0	0	0	0	0	0	0	0	0	49	0	0	0	0	0	0	0	0	0	0	0	0	0	0	0	0	0	0	0	0.042821	0	0	0	0	0	0	0	0	0	Bacteria	Proteobacteria	Gammaproteobacteria	Betaproteobacteriales	Nitrosomonadaceae	oc32
OTU001204	49	0	0	0	0	0	1	0	0	0	0	40	0	7	0	0	0	0	1	0	0	0	0	0	0	0	0.000829	0	0	0	0	0.034956	0	0.008132	0	0	0	0	0.000878	0	0	Bacteria	Proteobacteria	Gammaproteobacteria	Betaproteobacteriales	Rhodocyclaceae	Zoogloea
OTU001205	49	0	0	0	0	0	0	0	0	0	0	0	0	0	0	1	0	48	0	0	0	0	0	0	0	0	0	0	0	0	0	0	0	0	0	0.001188	0	0.043435	0	0	0	Bacteria	Cyanobacteria	Melainabacteria	Gastranaerophilales	Blattella_germanica_German_cockroach
OTU001206	48	0	1	47	0	0	0	0	0	0	0	0	0	0	0	0	0	0	0	0	0	0	0.000779	0.038851	0	0	0	0	0	0	0	0	0	0	0	0	0	0	0	0	0	Bacteria	Patescibacteria	Saccharimonadia	Saccharimonadales
OTU001207	48	48	0	0	0	0	0	0	0	0	0	0	0	0	0	0	0	0	0	0	0	0.039412	0	0	0	0	0	0	0	0	0	0	0	0	0	0	0	0	0	0	0	Bacteria	Patescibacteria	Saccharimonadia	Saccharimonadales
OTU001208	48	0	0	0	0	0	0	0	0	0	0	44	1	0	0	3	0	0	0	0	0	0	0	0	0	0	0	0	0	0	0	0.038451	0.000944	0	0	0.003564	0	0	0	0	0	Bacteria	Proteobacteria	Gammaproteobacteria	Betaproteobacteriales	Burkholderiaceae	Paucibacter
OTU001209	48	0	0	0	0	0	0	0	0	0	0	48	0	0	0	0	0	0	0	0	0	0	0	0	0	0	0	0	0	0	0	0.041947	0	0	0	0	0	0	0	0	0	Bacteria	Proteobacteria	Gammaproteobacteria	Betaproteobacteriales	Rhodocyclaceae	Zoogloea
OTU001210	48	0	1	0	1	0	0	0	0	0	0	0	0	0	0	4	0	0	42	0	0	0	0.000779	0	0.000798	0	0	0	0	0	0	0	0	0	0	0.004751	0	0	0.036873	0	0	Bacteria	Bacteroidetes	Bacteroidia	Bacteroidales	Prevotellaceae	Prevotellaceae_UCG-001
OTU001211	48	0	0	0	0	0	0	0	0	0	3	0	0	0	0	40	0	0	0	0	5	0	0	0	0	0	0	0	0	0	0.003561	0	0	0	0	0.047515	0	0	0	0	0.004065	Bacteria	Bacteroidetes	Bacteroidia	Bacteroidales	Dysgonomonadaceae	Dysgonomonas
OTU001212	48	0	0	22	0	1	0	0	0	17	0	0	1	2	0	1	0	0	0	0	4	0	0	0.018186	0	0.000788	0	0	0	0.014224	0	0	0.000944	0.002323	0	0.001188	0	0	0	0	0.003252	Bacteria	Proteobacteria	Alphaproteobacteria	Micavibrionales
OTU001213	48	19	0	1	0	0	3	0	0	0	0	0	0	11	0	1	0	0	0	0	13	0.0156	0	0.000827	0	0	0.002486	0	0	0	0	0	0	0.012779	0	0.001188	0	0	0	0	0.010568	Bacteria	Proteobacteria	Alphaproteobacteria
OTU001214	48	0	0	0	0	0	0	0	0	0	0	0	0	0	0	27	0	0	0	0	21	0	0	0	0	0	0	0	0	0	0	0	0	0	0	0.032073	0	0	0	0	0.017071	Bacteria	Proteobacteria	Deltaproteobacteria	Rs-K70_termite_group
OTU001215	48	0	0	1	0	0	0	0	0	0	0	0	0	0	0	0	0	0	0	0	47	0	0	0.000827	0	0	0	0	0	0	0	0	0	0	0	0	0	0	0	0	0.038207	Bacteria	Rokubacteria	NC10	Rokubacteriales
OTU001216	47	0	0	0	0	0	0	0	0	0	2	0	0	0	0	43	0	1	0	1	0	0	0	0	0	0	0	0	0	0	0.002374	0	0	0	0	0.051079	0	0.000905	0	0.000948	0	Bacteria
OTU001217	47	0	0	0	0	0	0	0	39	0	0	0	0	8	0	0	0	0	0	0	0	0	0	0	0	0	0	0	0.030184	0	0	0	0	0.009294	0	0	0	0	0	0	0	Bacteria	Planctomycetes	Planctomycetacia	Pirellulales	Pirellulaceae
OTU001218	47	0	0	0	0	0	0	0	0	3	0	0	0	0	0	0	0	0	44	0	0	0	0	0	0	0	0	0	0	0.00251	0	0	0	0	0	0	0	0	0.038629	0	0	Bacteria	Proteobacteria	Alphaproteobacteria	Rhizobiales	Beijerinckiaceae	1174-901-12
OTU001219	47	0	0	1	27	13	0	0	0	0	0	0	0	0	0	0	0	0	0	6	0	0	0	0.000827	0.021558	0.010243	0	0	0	0	0	0	0	0	0	0	0	0	0	0.005689	0	Bacteria	Proteobacteria	Alphaproteobacteria
OTU001220	47	0	0	0	0	0	0	0	0	0	0	0	0	0	0	42	0	0	0	0	5	0	0	0	0	0	0	0	0	0	0	0	0	0	0	0.049891	0	0	0	0	0.004065	Bacteria	Bacteroidetes	Bacteroidia	Bacteroidales	Bacteroidaceae	Bacteroides
OTU001221	47	0	0	0	0	0	0	0	0	0	0	0	0	0	0	0	0	0	47	0	0	0	0	0	0	0	0	0	0	0	0	0	0	0	0	0	0	0	0.041263	0	0	Bacteria	Bacteroidetes	Bacteroidia	Cytophagales
OTU001222	47	0	0	0	16	0	0	0	31	0	0	0	0	0	0	0	0	0	0	0	0	0	0	0	0.012775	0	0	0	0.023993	0	0	0	0	0	0	0	0	0	0	0	0	Bacteria
OTU001223	47	0	0	0	0	0	0	0	0	0	45	0	0	0	0	1	1	0	0	0	0	0	0	0	0	0	0	0	0	0	0.053415	0	0	0	0	0.001188	0.00086	0	0	0	0	Bacteria	Cyanobacteria	Oxyphotobacteria	Nostocales	Chroococcidiopsaceae	Chroococcidiopsis_PCC_7203
OTU001224	47	0	0	0	0	0	1	0	44	0	0	0	0	0	0	2	0	0	0	0	0	0	0	0	0	0	0.000829	0	0.034054	0	0	0	0	0	0	0.002376	0	0	0	0	0	Bacteria	Firmicutes	Erysipelotrichia	Erysipelotrichales	Erysipelotrichaceae	Turicibacter
OTU001225	47	0	0	0	0	0	19	0	0	0	0	15	0	13	0	0	0	0	0	0	0	0	0	0	0	0	0.015746	0	0	0	0	0.013108	0	0.015103	0	0	0	0	0	0	0	Bacteria	Proteobacteria	Alphaproteobacteria	Rhizobiales	Rhizobiales_Incertae_Sedis
OTU001226	47	0	0	0	0	0	0	0	0	0	1	0	0	0	0	0	0	0	0	0	46	0	0	0	0	0	0	0	0	0	0.001187	0	0	0	0	0	0	0	0	0	0.037394	Bacteria	Proteobacteria	Gammaproteobacteria	Pseudomonadales	Moraxellaceae	Psychrobacter
OTU001227	46	0	0	0	0	0	0	0	0	0	0	0	46	0	0	0	0	0	0	0	0	0	0	0	0	0	0	0	0	0	0	0	0.043423	0	0	0	0	0	0	0	0	Bacteria	Proteobacteria	Gammaproteobacteria	Betaproteobacteriales	Nitrosomonadaceae	IS-44
OTU001228	46	0	0	0	0	0	0	0	0	0	0	18	0	7	21	0	0	0	0	0	0	0	0	0	0	0	0	0	0	0	0	0.01573	0	0.008132	0.017743	0	0	0	0	0	0	Bacteria	Verrucomicrobia	Verrucomicrobiae	Pedosphaerales	Pedosphaeraceae
OTU001229	46	0	0	0	0	0	0	0	0	0	0	0	0	46	0	0	0	0	0	0	0	0	0	0	0	0	0	0	0	0	0	0	0	0.05344	0	0	0	0	0	0	0	Bacteria	Planctomycetes	Planctomycetacia	Isosphaerales	Isosphaeraceae
OTU001230	46	0	0	0	0	0	0	0	0	0	0	34	0	12	0	0	0	0	0	0	0	0	0	0	0	0	0	0	0	0	0	0.029712	0	0.013941	0	0	0	0	0	0	0	Bacteria	Planctomycetes	Planctomycetacia	Gemmatales	Gemmataceae
OTU001231	46	0	0	0	0	0	0	0	0	0	0	1	1	0	0	25	0	0	0	0	19	0	0	0	0	0	0	0	0	0	0	0.000874	0.000944	0	0	0.029697	0	0	0	0	0.015446	Bacteria	Firmicutes	Clostridia	Clostridiales	Ruminococcaceae	Candidatus_Soleaferrea
OTU001232	46	0	0	0	0	0	0	0	0	0	0	45	0	0	0	0	0	0	1	0	0	0	0	0	0	0	0	0	0	0	0	0.039325	0	0	0	0	0	0	0.000878	0	0	Bacteria	Bacteroidetes	Bacteroidia	Cytophagales	Microscillaceae
OTU001233	46	0	0	0	0	0	0	0	0	0	0	43	1	0	0	2	0	0	0	0	0	0	0	0	0	0	0	0	0	0	0	0.037578	0.000944	0	0	0.002376	0	0	0	0	0	Bacteria	Bacteroidetes	Bacteroidia	Flavobacteriales	Crocinitomicaceae	Fluviicola
OTU001234	46	0	0	0	0	0	0	0	0	0	0	1	0	17	0	0	0	0	27	0	1	0	0	0	0	0	0	0	0	0	0	0.000874	0	0.01975	0	0	0	0	0.023704	0	0.000813	Bacteria	Planctomycetes	Planctomycetacia	Gemmatales	Gemmataceae	Gemmata
OTU001235	46	0	0	0	0	0	0	0	0	19	0	0	0	0	0	27	0	0	0	0	0	0	0	0	0	0	0	0	0	0.015898	0	0	0	0	0	0.032073	0	0	0	0	0	Bacteria	Bacteroidetes	Bacteroidia	Bacteroidales	Dysgonomonadaceae	Dysgonomonas
OTU001236	45	0	0	7	0	0	0	0	0	0	0	26	0	11	0	0	0	0	0	1	0	0	0	0.005786	0	0	0	0	0	0	0	0.022721	0	0.012779	0	0	0	0	0	0.000948	0	Bacteria	Chloroflexi	Chloroflexia	Thermomicrobiales	JG30-KF-CM45
OTU001237	45	0	0	1	0	0	0	0	0	0	0	0	0	0	0	0	0	0	0	0	44	0	0	0.000827	0	0	0	0	0	0	0	0	0	0	0	0	0	0	0	0	0.035769	Bacteria	Firmicutes	Clostridia	Clostridiales
OTU001238	45	0	0	0	9	35	0	0	0	0	0	0	0	0	0	1	0	0	0	0	0	0	0	0	0.007186	0.027577	0	0	0	0	0	0	0	0	0	0.001188	0	0	0	0	0	Bacteria	Proteobacteria	Gammaproteobacteria	Xanthomonadales	Xanthomonadaceae	Pseudoxanthomonas
OTU001239	45	0	0	1	0	0	0	0	0	0	0	0	0	0	0	0	1	0	0	0	43	0	0	0.000827	0	0	0	0	0	0	0	0	0	0	0	0	0.00086	0	0	0	0.034956	Bacteria	Proteobacteria	Alphaproteobacteria	Rhodobacterales	Rhodobacteraceae
OTU001240	45	0	0	0	0	0	45	0	0	0	0	0	0	0	0	0	0	0	0	0	0	0	0	0	0	0	0.037294	0	0	0	0	0	0	0	0	0	0	0	0	0	0	Bacteria	Deinococcus-Thermus	Deinococci	Deinococcales	Trueperaceae	Truepera
OTU001241	44	0	0	0	0	0	0	0	0	0	0	14	0	29	0	0	0	0	1	0	0	0	0	0	0	0	0	0	0	0	0	0.012235	0	0.03369	0	0	0	0	0.000878	0	0	Bacteria	Chloroflexi	Anaerolineae	Ardenticatenales	Ardenticatenaceae
OTU001242	44	0	0	0	0	0	0	0	0	0	0	44	0	0	0	0	0	0	0	0	0	0	0	0	0	0	0	0	0	0	0	0.038451	0	0	0	0	0	0	0	0	0	Bacteria	Spirochaetes	Leptospirae	Leptospirales	Leptospiraceae	Turneriella	Turneriella_parva_DSM_21527
OTU001243	44	0	0	0	0	0	0	0	44	0	0	0	0	0	0	0	0	0	0	0	0	0	0	0	0	0	0	0	0.034054	0	0	0	0	0	0	0	0	0	0	0	0	Bacteria	Planctomycetes	Planctomycetacia	Planctomycetales
OTU001244	44	0	0	0	0	0	44	0	0	0	0	0	0	0	0	0	0	0	0	0	0	0	0	0	0	0	0.036465	0	0	0	0	0	0	0	0	0	0	0	0	0	0	Bacteria	Bacteroidetes	Bacteroidia
OTU001245	44	12	0	0	0	5	0	3	0	0	0	0	0	0	0	0	0	0	0	0	24	0.009853	0	0	0	0.00394	0	0.00246	0	0	0	0	0	0	0	0	0	0	0	0	0.01951	Bacteria	Firmicutes	Bacilli	Bacillales	Bacillaceae	Bacillus	Bacillus_thermoamylovorans
OTU001246	44	0	0	0	0	0	0	0	0	0	0	0	0	0	0	42	0	0	1	0	1	0	0	0	0	0	0	0	0	0	0	0	0	0	0	0.049891	0	0	0.000878	0	0.000813	Bacteria	Proteobacteria	Deltaproteobacteria	Desulfovibrionales	Desulfovibrionaceae
OTU001247	44	1	1	0	15	0	0	0	0	0	25	1	0	0	1	0	0	0	0	0	0	0.000821	0.000779	0	0.011977	0	0	0	0	0	0.029675	0.000874	0	0	0.000845	0	0	0	0	0	0	Bacteria	Epsilonbacteraeota	Campylobacteria	Campylobacterales	Arcobacteraceae	Arcobacter
OTU001248	44	0	0	0	0	0	0	0	0	0	0	44	0	0	0	0	0	0	0	0	0	0	0	0	0	0	0	0	0	0	0	0.038451	0	0	0	0	0	0	0	0	0	Bacteria	Bacteroidetes	Bacteroidia	Sphingobacteriales	NS11-12_marine_group
OTU001249	44	0	0	0	0	0	0	0	0	0	0	0	0	0	0	31	0	1	0	0	12	0	0	0	0	0	0	0	0	0	0	0	0	0	0	0.036824	0	0.000905	0	0	0.009755	Bacteria	Proteobacteria	Deltaproteobacteria	Desulfovibrionales	Desulfovibrionaceae	Desulfovibrio
OTU001250	44	0	0	0	0	0	0	0	0	0	0	0	0	0	0	44	0	0	0	0	0	0	0	0	0	0	0	0	0	0	0	0	0	0	0	0.052266	0	0	0	0	0	Bacteria	Bacteroidetes	Bacteroidia	Bacteroidales	Paludibacteraceae	Paludibacter
OTU001251	43	0	0	0	0	0	0	0	0	0	0	0	0	0	0	0	0	0	0	0	43	0	0	0	0	0	0	0	0	0	0	0	0	0	0	0	0	0	0	0	0.034956	Bacteria	Firmicutes	Clostridia	Clostridiales	Ruminococcaceae
OTU001252	43	0	0	43	0	0	0	0	0	0	0	0	0	0	0	0	0	0	0	0	0	0	0	0.035545	0	0	0	0	0	0	0	0	0	0	0	0	0	0	0	0	0	Bacteria	Proteobacteria	Alphaproteobacteria	Rickettsiales	SM2D12
OTU001253	43	0	0	0	0	0	0	0	0	0	0	37	0	6	0	0	0	0	0	0	0	0	0	0	0	0	0	0	0	0	0	0.032334	0	0.00697	0	0	0	0	0	0	0	Bacteria	Actinobacteria	Acidimicrobiia	Microtrichales	Ilumatobacteraceae	CL500-29_marine_group
OTU001254	43	0	0	0	43	0	0	0	0	0	0	0	0	0	0	0	0	0	0	0	0	0	0	0	0.034334	0	0	0	0	0	0	0	0	0	0	0	0	0	0	0	0	Bacteria	Bacteroidetes	Bacteroidia	Cytophagales	Hymenobacteraceae	Adhaeribacter
OTU001255	43	0	0	0	0	0	0	43	0	0	0	0	0	0	0	0	0	0	0	0	0	0	0	0	0	0	0	0.035262	0	0	0	0	0	0	0	0	0	0	0	0	0	Bacteria	Dependentiae	Babeliae	Babeliales	Vermiphilaceae
OTU001256	43	27	1	0	4	0	0	0	7	3	0	0	0	0	0	0	0	0	1	0	0	0.022169	0.000779	0	0.003194	0	0	0	0.005418	0.00251	0	0	0	0	0	0	0	0	0.000878	0	0	Bacteria	Bacteroidetes	Bacteroidia	Sphingobacteriales	Sphingobacteriaceae	Pedobacter
OTU001257	43	0	0	0	0	0	0	0	0	0	0	0	0	0	0	43	0	0	0	0	0	0	0	0	0	0	0	0	0	0	0	0	0	0	0	0.051079	0	0	0	0	0	Bacteria	Bacteroidetes	Bacteroidia	Bacteroidales
OTU001258	43	0	0	0	0	0	0	0	0	0	0	24	0	0	0	0	0	0	0	0	19	0	0	0	0	0	0	0	0	0	0	0.020974	0	0	0	0	0	0	0	0	0.015446	Bacteria	Firmicutes	Clostridia	Clostridiales	Ruminococcaceae	Angelakisella
OTU001259	42	0	0	0	0	0	0	0	0	0	0	41	0	0	0	0	0	0	0	1	0	0	0	0	0	0	0	0	0	0	0	0.03583	0	0	0	0	0	0	0	0.000948	0	Bacteria	Proteobacteria	Deltaproteobacteria	Bdellovibrionales	Bdellovibrionaceae	Bdellovibrio
OTU001260	42	0	0	0	0	0	0	0	20	0	0	0	0	21	0	0	0	0	1	0	0	0	0	0	0	0	0	0	0.015479	0	0	0	0	0.024396	0	0	0	0	0.000878	0	0	Bacteria	Planctomycetes	Planctomycetacia	Gemmatales	Gemmataceae	Fimbriiglobus
OTU001261	42	0	0	0	0	0	0	0	0	0	0	0	0	0	0	42	0	0	0	0	0	0	0	0	0	0	0	0	0	0	0	0	0	0	0	0.049891	0	0	0	0	0	Bacteria	Bacteroidetes	Bacteroidia	Bacteroidales	Dysgonomonadaceae	Dysgonomonas
OTU001262	42	0	0	0	0	0	0	0	0	0	0	41	0	0	0	0	0	0	1	0	0	0	0	0	0	0	0	0	0	0	0	0.03583	0	0	0	0	0	0	0.000878	0	0	Bacteria
OTU001263	42	0	0	0	0	1	0	0	0	0	0	0	41	0	0	0	0	0	0	0	0	0	0	0	0	0.000788	0	0	0	0	0	0	0.038703	0	0	0	0	0	0	0	0	Bacteria	Chloroflexi	Gitt-GS-136
OTU001264	42	0	0	0	0	0	0	0	0	0	0	0	0	0	0	42	0	0	0	0	0	0	0	0	0	0	0	0	0	0	0	0	0	0	0	0.049891	0	0	0	0	0	Bacteria	Planctomycetes	vadinHA49
OTU001265	42	0	0	0	0	0	0	0	0	0	0	42	0	0	0	0	0	0	0	0	0	0	0	0	0	0	0	0	0	0	0	0.036704	0	0	0	0	0	0	0	0	0	Bacteria	Verrucomicrobia	Verrucomicrobiae	Chthoniobacterales	Chthoniobacteraceae	Chthoniobacter
OTU001266	42	0	0	0	15	0	0	0	0	0	0	0	27	0	0	0	0	0	0	0	0	0	0	0	0.011977	0	0	0	0	0	0	0	0.025487	0	0	0	0	0	0	0	0	Bacteria	Planctomycetes	Planctomycetacia	Planctomycetales
OTU001267	42	0	0	0	0	0	0	0	0	0	0	0	0	1	0	0	0	0	41	0	0	0	0	0	0	0	0	0	0	0	0	0	0	0.001162	0	0	0	0	0.035996	0	0	Bacteria	Proteobacteria	Alphaproteobacteria	Acetobacterales	Acetobacteraceae
OTU001268	41	0	0	41	0	0	0	0	0	0	0	0	0	0	0	0	0	0	0	0	0	0	0	0.033892	0	0	0	0	0	0	0	0	0	0	0	0	0	0	0	0	0	Bacteria	Patescibacteria	Parcubacteria
OTU001269	41	2	0	0	0	0	31	0	3	0	0	0	0	5	0	0	0	0	0	0	0	0.001642	0	0	0	0	0.025692	0	0.002322	0	0	0	0	0.005809	0	0	0	0	0	0	0	Bacteria	Proteobacteria	Deltaproteobacteria	Bdellovibrionales	Bacteriovoracaceae	Peredibacter	Peredibacter_starrii
OTU001270	41	0	0	0	0	0	0	0	0	0	0	36	0	5	0	0	0	0	0	0	0	0	0	0	0	0	0	0	0	0	0	0.03146	0	0.005809	0	0	0	0	0	0	0	Bacteria	Proteobacteria
OTU001271	41	0	0	1	0	0	39	0	0	0	0	0	0	0	0	0	0	0	1	0	0	0	0	0.000827	0	0	0.032322	0	0	0	0	0	0	0	0	0	0	0	0.000878	0	0	Bacteria	Proteobacteria	Gammaproteobacteria	Enterobacteriales	Enterobacteriaceae
OTU001272	41	0	0	0	0	0	0	0	0	0	0	11	0	30	0	0	0	0	0	0	0	0	0	0	0	0	0	0	0	0	0	0.009613	0	0.034852	0	0	0	0	0	0	0	Bacteria	Chlamydiae	Chlamydiae	Chlamydiales	Parachlamydiaceae
OTU001273	40	0	0	0	0	0	0	0	0	0	0	37	0	0	1	0	0	0	0	0	2	0	0	0	0	0	0	0	0	0	0	0.032334	0	0	0.000845	0	0	0	0	0	0.001626	Bacteria	Bacteroidetes	Bacteroidia	Flavobacteriales	Flavobacteriaceae	Flavobacterium
OTU001274	40	0	0	1	0	0	0	0	17	0	0	0	1	0	0	0	1	0	0	0	20	0	0	0.000827	0	0	0	0	0.013157	0	0	0	0.000944	0	0	0	0.00086	0	0	0	0.016258	Bacteria	Proteobacteria	Gammaproteobacteria	Betaproteobacteriales	Methylophilaceae	Methylophilus
OTU001275	40	0	0	0	0	0	0	0	0	0	0	38	0	2	0	0	0	0	0	0	0	0	0	0	0	0	0	0	0	0	0	0.033208	0	0.002323	0	0	0	0	0	0	0	Bacteria	Proteobacteria	Deltaproteobacteria	Myxococcales	Sandaracinaceae
OTU001276	40	0	0	0	0	0	0	0	0	0	0	39	0	1	0	0	0	0	0	0	0	0	0	0	0	0	0	0	0	0	0	0.034082	0	0.001162	0	0	0	0	0	0	0	Bacteria	Bacteroidetes	Bacteroidia	Chitinophagales	Chitinophagaceae	Flavisolibacter
OTU001277	40	0	0	0	0	0	0	0	0	37	0	1	0	0	0	2	0	0	0	0	0	0	0	0	0	0	0	0	0	0.030958	0	0.000874	0	0	0	0.002376	0	0	0	0	0	Bacteria	Bacteroidetes	Bacteroidia	Bacteroidales	Muribaculaceae
OTU001278	40	0	0	0	0	0	0	36	0	0	0	0	0	0	0	0	0	0	0	0	4	0	0	0	0	0	0	0.029522	0	0	0	0	0	0	0	0	0	0	0	0	0.003252	Bacteria	Proteobacteria	Alphaproteobacteria	Sphingomonadales	Sphingomonadaceae	Sphingomonas
OTU001279	40	0	0	0	0	0	0	0	0	0	0	0	0	0	0	40	0	0	0	0	0	0	0	0	0	0	0	0	0	0	0	0	0	0	0	0.047515	0	0	0	0	0	Bacteria	Firmicutes	Clostridia	Clostridiales	Christensenellaceae	Christensenellaceae_R-7_group
OTU001280	40	0	0	0	0	0	0	0	0	0	0	0	0	0	0	40	0	0	0	0	0	0	0	0	0	0	0	0	0	0	0	0	0	0	0	0.047515	0	0	0	0	0	Bacteria	Bacteroidetes	Bacteroidia	Bacteroidales	Paludibacteraceae
OTU001281	40	0	0	0	0	0	0	0	0	0	0	0	0	0	0	0	0	39	0	1	0	0	0	0	0	0	0	0	0	0	0	0	0	0	0	0	0	0.035291	0	0.000948	0	Bacteria	Proteobacteria	Alphaproteobacteria	Rhizobiales	Rhizobiales_Incertae_Sedis	Nordella
OTU001282	40	0	0	0	0	0	38	0	0	0	0	0	0	2	0	0	0	0	0	0	0	0	0	0	0	0	0.031493	0	0	0	0	0	0	0.002323	0	0	0	0	0	0	0	Bacteria	Actinobacteria	Actinobacteria
OTU001283	40	0	1	0	0	0	0	0	0	0	0	21	0	16	0	0	0	0	2	0	0	0	0.000779	0	0	0	0	0	0	0	0	0.018352	0	0.018588	0	0	0	0	0.001756	0	0	Bacteria	Actinobacteria	Acidimicrobiia	Microtrichales
OTU001284	39	0	0	0	0	0	0	0	6	33	0	0	0	0	0	0	0	0	0	0	0	0	0	0	0	0	0	0	0.004644	0.027612	0	0	0	0	0	0	0	0	0	0	0	Bacteria	Proteobacteria	Deltaproteobacteria	Bdellovibrionales	Bacteriovoracaceae	Peredibacter
OTU001285	39	0	0	0	0	0	0	0	0	0	0	39	0	0	0	0	0	0	0	0	0	0	0	0	0	0	0	0	0	0	0	0.034082	0	0	0	0	0	0	0	0	0	Bacteria	Acidobacteria	Thermoanaerobaculia	Thermoanaerobaculales	Thermoanaerobaculaceae	Subgroup_10	Holophaga_sp_oral_clone_CA002
OTU001286	39	0	0	0	26	0	0	0	12	0	0	0	1	0	0	0	0	0	0	0	0	0	0	0	0.02076	0	0	0	0.009287	0	0	0	0.000944	0	0	0	0	0	0	0	0	Bacteria	Proteobacteria	Alphaproteobacteria	Rhodobacterales	Rhodobacteraceae
OTU001287	39	0	0	0	0	0	0	0	0	0	0	19	0	20	0	0	0	0	0	0	0	0	0	0	0	0	0	0	0	0	0	0.016604	0	0.023235	0	0	0	0	0	0	0	Bacteria	Chlamydiae	Chlamydiae	Chlamydiales	Parachlamydiaceae	Neochlamydia
OTU001288	39	0	0	0	0	0	0	0	39	0	0	0	0	0	0	0	0	0	0	0	0	0	0	0	0	0	0	0	0.030184	0	0	0	0	0	0	0	0	0	0	0	0	Bacteria	Proteobacteria	Alphaproteobacteria	Rhodobacterales	Rhodobacteraceae
OTU001289	39	0	0	0	0	0	0	0	0	0	0	23	0	15	0	0	0	0	0	1	0	0	0	0	0	0	0	0	0	0	0	0.0201	0	0.017426	0	0	0	0	0	0.000948	0	Bacteria	Cyanobacteria	Oxyphotobacteria	Chloroplast
OTU001290	39	0	0	0	0	0	0	0	0	0	0	0	0	0	0	9	0	0	0	0	30	0	0	0	0	0	0	0	0	0	0	0	0	0	0	0.010691	0	0	0	0	0.024388	Bacteria	Bacteroidetes	Bacteroidia	Bacteroidales	Dysgonomonadaceae	Dysgonomonas
OTU001291	39	0	0	0	0	0	0	0	0	0	0	0	39	0	0	0	0	0	0	0	0	0	0	0	0	0	0	0	0	0	0	0	0.036815	0	0	0	0	0	0	0	0	Bacteria	Patescibacteria	Parcubacteria	Candidatus_Yonathbacteria
OTU001292	39	0	0	0	0	0	0	0	0	0	0	0	0	0	0	39	0	0	0	0	0	0	0	0	0	0	0	0	0	0	0	0	0	0	0	0.046327	0	0	0	0	0	Bacteria	Proteobacteria	Gammaproteobacteria	Pseudomonadales	Moraxellaceae	Acinetobacter
OTU001293	38	0	0	0	0	0	0	0	38	0	0	0	0	0	0	0	0	0	0	0	0	0	0	0	0	0	0	0	0.02941	0	0	0	0	0	0	0	0	0	0	0	0	Bacteria	Proteobacteria	Alphaproteobacteria	Rhodobacterales	Rhodobacteraceae
OTU001294	38	0	0	0	0	0	0	0	0	0	0	0	0	0	0	4	0	0	0	0	34	0	0	0	0	0	0	0	0	0	0	0	0	0	0	0.004751	0	0	0	0	0.027639	Bacteria	Proteobacteria	Deltaproteobacteria	Rs-K70_termite_group
OTU001295	38	0	0	0	0	0	0	0	38	0	0	0	0	0	0	0	0	0	0	0	0	0	0	0	0	0	0	0	0.02941	0	0	0	0	0	0	0	0	0	0	0	0	Bacteria	Patescibacteria	Parcubacteria
OTU001296	38	0	0	0	0	38	0	0	0	0	0	0	0	0	0	0	0	0	0	0	0	0	0	0	0	0.029941	0	0	0	0	0	0	0	0	0	0	0	0	0	0	0	Bacteria	Planctomycetes	Phycisphaerae	Tepidisphaerales	Tepidisphaeraceae	Tepidisphaera
OTU001297	38	0	0	0	0	0	0	0	13	0	0	0	0	0	0	0	25	0	0	0	0	0	0	0	0	0	0	0	0.010061	0	0	0	0	0	0	0	0.021488	0	0	0	0	Bacteria	Actinobacteria	Actinobacteria	Corynebacteriales	Nocardiaceae	Williamsia
OTU001298	38	0	0	0	0	38	0	0	0	0	0	0	0	0	0	0	0	0	0	0	0	0	0	0	0	0.029941	0	0	0	0	0	0	0	0	0	0	0	0	0	0	0	Bacteria	Proteobacteria	Gammaproteobacteria	Xanthomonadales	Xanthomonadaceae	Luteimonas
OTU001299	38	0	0	0	0	0	0	0	0	0	0	0	0	0	0	0	0	0	0	0	38	0	0	0	0	0	0	0	0	0	0	0	0	0	0	0	0	0	0	0	0.030891	Bacteria	Omnitrophicaeota	Omnitrophia	Omnitrophales	Omnitrophaceae	Candidatus_Omnitrophus
OTU001300	38	0	0	0	38	0	0	0	0	0	0	0	0	0	0	0	0	0	0	0	0	0	0	0	0.030342	0	0	0	0	0	0	0	0	0	0	0	0	0	0	0	0	Bacteria	Proteobacteria	Alphaproteobacteria	Micavibrionales
OTU001301	38	2	0	1	0	1	1	0	1	0	2	0	0	0	0	18	0	2	5	1	4	0.001642	0	0.000827	0	0.000788	0.000829	0	0.000774	0	0.002374	0	0	0	0	0.021382	0	0.00181	0.00439	0.000948	0.003252	Bacteria	Proteobacteria	Gammaproteobacteria	Enterobacteriales	Enterobacteriaceae
OTU001302	38	0	0	0	0	0	0	0	0	0	0	38	0	0	0	0	0	0	0	0	0	0	0	0	0	0	0	0	0	0	0	0.033208	0	0	0	0	0	0	0	0	0	Bacteria	Armatimonadetes	Armatimonadia	Armatimonadales	Armatimonadaceae	Armatimonas
OTU001303	38	0	0	0	0	0	0	0	0	0	0	38	0	0	0	0	0	0	0	0	0	0	0	0	0	0	0	0	0	0	0	0.033208	0	0	0	0	0	0	0	0	0	Bacteria	Proteobacteria	Deltaproteobacteria	Myxococcales	Haliangiaceae	Haliangium
OTU001304	37	0	0	0	37	0	0	0	0	0	0	0	0	0	0	0	0	0	0	0	0	0	0	0	0.029543	0	0	0	0	0	0	0	0	0	0	0	0	0	0	0	0	Bacteria	Proteobacteria	Gammaproteobacteria	Pseudomonadales	Moraxellaceae	Agitococcus_lubricus_group
OTU001305	37	0	0	0	0	0	0	0	0	0	0	37	0	0	0	0	0	0	0	0	0	0	0	0	0	0	0	0	0	0	0	0.032334	0	0	0	0	0	0	0	0	0	Bacteria	Bacteroidetes	Bacteroidia	Chitinophagales	Saprospiraceae
OTU001306	37	1	0	11	0	1	0	0	2	14	0	0	0	3	0	0	4	0	0	0	1	0.000821	0	0.009093	0	0.000788	0	0	0.001548	0.011714	0	0	0	0.003485	0	0	0.003438	0	0	0	0.000813	Bacteria	Actinobacteria	Actinobacteria	Micrococcales	Intrasporangiaceae	Ornithinimicrobium
OTU001307	37	0	0	0	0	0	0	0	0	0	0	0	0	0	0	0	0	0	37	0	0	0	0	0	0	0	0	0	0	0	0	0	0	0	0	0	0	0	0.032484	0	0	Bacteria	Proteobacteria	Gammaproteobacteria	Betaproteobacteriales	Rhodocyclaceae	Azoarcus
OTU001308	37	0	0	0	0	0	0	0	0	0	0	1	0	0	0	0	36	0	0	0	0	0	0	0	0	0	0	0	0	0	0	0.000874	0	0	0	0	0.030942	0	0	0	0	Bacteria	Proteobacteria	Deltaproteobacteria	Myxococcales	Haliangiaceae	Haliangium
OTU001309	36	0	0	0	1	33	2	0	0	0	0	0	0	0	0	0	0	0	0	0	0	0	0	0	0.000798	0.026001	0.001658	0	0	0	0	0	0	0	0	0	0	0	0	0	0	Bacteria	Proteobacteria	Alphaproteobacteria	Micavibrionales
OTU001310	36	0	0	0	0	0	0	0	0	0	0	0	0	0	0	0	35	0	0	0	1	0	0	0	0	0	0	0	0	0	0	0	0	0	0	0	0.030083	0	0	0	0.000813	Bacteria	Bacteroidetes	Bacteroidia	Sphingobacteriales	envOPS_17
OTU001311	36	0	0	0	0	36	0	0	0	0	0	0	0	0	0	0	0	0	0	0	0	0	0	0	0	0.028365	0	0	0	0	0	0	0	0	0	0	0	0	0	0	0	Bacteria	Bacteroidetes	Bacteroidia	Flavobacteriales	Flavobacteriaceae	Flavobacterium
OTU001312	36	0	34	0	0	0	0	0	0	0	0	0	0	1	0	0	0	0	0	1	0	0	0.026472	0	0	0	0	0	0	0	0	0	0	0.001162	0	0	0	0	0	0.000948	0	Bacteria	Firmicutes	Clostridia	Clostridiales	Lachnospiraceae
OTU001313	36	0	0	0	0	0	0	0	0	0	0	32	0	4	0	0	0	0	0	0	0	0	0	0	0	0	0	0	0	0	0	0.027965	0	0.004647	0	0	0	0	0	0	0	Bacteria	Chlamydiae	Chlamydiae	Chlamydiales	Parachlamydiaceae
OTU001314	36	0	0	0	0	0	0	1	0	0	0	0	35	0	0	0	0	0	0	0	0	0	0	0	0	0	0	0.00082	0	0	0	0	0.033039	0	0	0	0	0	0	0	0	Bacteria	Gemmatimonadetes	Gemmatimonadetes	Gemmatimonadales	Gemmatimonadaceae
OTU001315	36	0	1	0	0	0	0	0	0	0	0	0	0	0	0	0	0	0	1	34	0	0	0.000779	0	0	0	0	0	0	0	0	0	0	0	0	0	0	0	0.000878	0.032237	0	Bacteria	Actinobacteria	Actinobacteria	Corynebacteriales	Dietziaceae	Dietzia
OTU001316	36	0	1	34	0	0	0	0	0	0	0	0	0	0	0	0	0	0	0	0	1	0	0.000779	0.028105	0	0	0	0	0	0	0	0	0	0	0	0	0	0	0	0	0.000813	Bacteria	Actinobacteria	Actinobacteria	Frankiales
OTU001317	36	0	0	0	0	0	0	0	0	0	0	0	35	0	0	0	0	0	1	0	0	0	0	0	0	0	0	0	0	0	0	0	0.033039	0	0	0	0	0	0.000878	0	0	Bacteria	Proteobacteria	Gammaproteobacteria	Salinisphaerales	Solimonadaceae	Polycyclovorans
OTU001318	36	0	0	0	0	21	0	0	0	14	0	0	1	0	0	0	0	0	0	0	0	0	0	0	0	0.016546	0	0	0	0.011714	0	0	0.000944	0	0	0	0	0	0	0	0	Bacteria	Proteobacteria	Alphaproteobacteria	Rhizobiales	Xanthobacteraceae
OTU001319	35	0	0	0	0	0	0	0	0	0	0	0	0	0	0	35	0	0	0	0	0	0	0	0	0	0	0	0	0	0	0	0	0	0	0	0.041576	0	0	0	0	0	Bacteria	Bacteroidetes	Bacteroidia	Bacteroidales	Tannerellaceae	Parabacteroides
OTU001320	35	0	0	0	0	0	0	0	0	0	0	1	0	0	0	4	0	0	0	0	30	0	0	0	0	0	0	0	0	0	0	0.000874	0	0	0	0.004751	0	0	0	0	0.024388	Bacteria	Firmicutes	Clostridia	Clostridiales	Ruminococcaceae
OTU001321	35	0	0	0	0	0	0	0	0	35	0	0	0	0	0	0	0	0	0	0	0	0	0	0	0	0	0	0	0	0.029285	0	0	0	0	0	0	0	0	0	0	0	Bacteria	Bacteroidetes	Bacteroidia	Cytophagales	Hymenobacteraceae	Adhaeribacter
OTU001322	35	0	0	0	0	0	0	0	0	0	0	0	0	0	0	0	0	0	0	0	35	0	0	0	0	0	0	0	0	0	0	0	0	0	0	0	0	0	0	0	0.028452	Bacteria	Firmicutes	Clostridia
OTU001323	35	0	0	0	0	0	0	0	0	0	0	26	0	8	0	0	0	0	0	0	1	0	0	0	0	0	0	0	0	0	0	0.022721	0	0.009294	0	0	0	0	0	0	0.000813	Bacteria	Proteobacteria	Alphaproteobacteria	Acetobacterales	Acetobacteraceae
OTU001324	35	0	1	30	1	0	0	0	0	0	0	0	0	0	0	3	0	0	0	0	0	0	0.000779	0.024799	0.000798	0	0	0	0	0	0	0	0	0	0	0.003564	0	0	0	0	0	Bacteria	Firmicutes	Clostridia	Clostridiales	Ruminococcaceae	Pygmaiobacter	Pygmaiobacter_massiliensis
OTU001325	35	0	0	0	0	0	0	0	0	0	1	0	2	4	28	0	0	0	0	0	0	0	0	0	0	0	0	0	0	0	0.001187	0	0.001888	0.004647	0.023657	0	0	0	0	0	0	Bacteria	Proteobacteria	Gammaproteobacteria	Betaproteobacteriales	SC-I-84
OTU001326	35	0	0	0	0	0	0	0	0	0	0	18	0	17	0	0	0	0	0	0	0	0	0	0	0	0	0	0	0	0	0	0.01573	0	0.01975	0	0	0	0	0	0	0	Bacteria	Chlamydiae	Chlamydiae	Chlamydiales	Parachlamydiaceae	Candidatus_Protochlamydia
OTU001327	35	34	0	0	0	0	0	0	0	0	0	0	0	0	0	0	0	0	1	0	0	0.027917	0	0	0	0	0	0	0	0	0	0	0	0	0	0	0	0	0.000878	0	0	Bacteria	Actinobacteria	Actinobacteria	Bifidobacteriales	Bifidobacteriaceae	Bifidobacterium	Bifidobacterium_pullorum
OTU001328	35	0	1	0	11	1	0	0	1	3	1	0	1	2	0	0	2	0	2	1	9	0	0.000779	0	0.008783	0.000788	0	0	0.000774	0.00251	0.001187	0	0.000944	0.002323	0	0	0.001719	0	0.001756	0.000948	0.007316	Bacteria	Proteobacteria	Alphaproteobacteria	Caulobacterales	Caulobacteraceae
OTU001329	35	0	0	0	0	0	0	0	0	0	0	0	35	0	0	0	0	0	0	0	0	0	0	0	0	0	0	0	0	0	0	0	0.033039	0	0	0	0	0	0	0	0	Bacteria	Proteobacteria	Gammaproteobacteria	Salinisphaerales	Solimonadaceae	Polycyclovorans
OTU001330	35	0	0	0	0	0	10	0	0	0	0	0	0	0	0	0	0	0	0	25	0	0	0	0	0	0	0.008288	0	0	0	0	0	0	0	0	0	0	0	0	0.023704	0	Bacteria	Proteobacteria	Deltaproteobacteria	Bdellovibrionales	Bdellovibrionaceae	Bdellovibrio	Bdellovibrio_sp_MPA
OTU001331	34	0	0	0	0	0	0	0	0	0	0	34	0	0	0	0	0	0	0	0	0	0	0	0	0	0	0	0	0	0	0	0.029712	0	0	0	0	0	0	0	0	0	Bacteria	Proteobacteria	Deltaproteobacteria	Bdellovibrionales	Bdellovibrionaceae	OM27_clade
OTU001332	34	0	0	0	0	0	0	0	0	0	0	33	0	1	0	0	0	0	0	0	0	0	0	0	0	0	0	0	0	0	0	0.028839	0	0.001162	0	0	0	0	0	0	0	Bacteria	Planctomycetes	Planctomycetacia	Pirellulales	Pirellulaceae
OTU001333	34	0	0	0	0	0	0	0	0	0	0	33	0	1	0	0	0	0	0	0	0	0	0	0	0	0	0	0	0	0	0	0.028839	0	0.001162	0	0	0	0	0	0	0	Bacteria	Chlamydiae	Chlamydiae	Chlamydiales	Parachlamydiaceae
OTU001334	34	34	0	0	0	0	0	0	0	0	0	0	0	0	0	0	0	0	0	0	0	0.027917	0	0	0	0	0	0	0	0	0	0	0	0	0	0	0	0	0	0	0	Bacteria	Gemmatimonadetes	Longimicrobia	Longimicrobiales	Longimicrobiaceae
OTU001335	34	0	0	0	0	0	0	0	34	0	0	0	0	0	0	0	0	0	0	0	0	0	0	0	0	0	0	0	0.026315	0	0	0	0	0	0	0	0	0	0	0	0	Bacteria	Chlamydiae	Chlamydiae	Chlamydiales	Simkaniaceae
OTU001336	34	0	0	0	0	0	0	0	0	0	0	0	0	0	0	0	0	0	33	0	1	0	0	0	0	0	0	0	0	0	0	0	0	0	0	0	0	0	0.028972	0	0.000813	Bacteria	Chloroflexi	Anaerolineae	Anaerolineales	Anaerolineaceae
OTU001337	34	0	0	0	0	0	0	0	0	0	0	0	0	15	0	0	0	0	19	0	0	0	0	0	0	0	0	0	0	0	0	0	0	0.017426	0	0	0	0	0.016681	0	0	Bacteria	Planctomycetes	Planctomycetacia	Pirellulales	Pirellulaceae	Pirellula
OTU001338	33	0	0	0	0	0	0	0	0	0	0	33	0	0	0	0	0	0	0	0	0	0	0	0	0	0	0	0	0	0	0	0.028839	0	0	0	0	0	0	0	0	0	Bacteria	Bacteroidetes	Bacteroidia	Cytophagales	Microscillaceae
OTU001339	33	7	1	3	1	0	0	0	0	0	0	0	0	2	0	0	0	0	19	0	0	0.005748	0.000779	0.00248	0.000798	0	0	0	0	0	0	0	0	0.002323	0	0	0	0	0.016681	0	0	Bacteria	Actinobacteria	Actinobacteria	Micrococcales	Microbacteriaceae
OTU001340	33	0	0	0	0	0	0	0	0	0	0	0	28	5	0	0	0	0	0	0	0	0	0	0	0	0	0	0	0	0	0	0	0.026431	0.005809	0	0	0	0	0	0	0	Bacteria	Planctomycetes	Planctomycetacia	Planctomycetales
OTU001341	33	0	0	0	0	0	0	0	0	0	0	0	0	0	0	0	0	33	0	0	0	0	0	0	0	0	0	0	0	0	0	0	0	0	0	0	0	0.029861	0	0	0	Bacteria	Actinobacteria	Thermoleophilia	Solirubrobacterales	Solirubrobacteraceae	Solirubrobacter
OTU001342	33	0	0	0	0	0	0	0	0	0	0	0	0	0	0	32	0	0	0	0	1	0	0	0	0	0	0	0	0	0	0	0	0	0	0	0.038012	0	0	0	0	0.000813	Bacteria	Firmicutes	Erysipelotrichia	Erysipelotrichales	Erysipelotrichaceae	Breznakia	Breznakia_pachnodae
OTU001343	33	0	0	1	20	12	0	0	0	0	0	0	0	0	0	0	0	0	0	0	0	0	0	0.000827	0.015969	0.009455	0	0	0	0	0	0	0	0	0	0	0	0	0	0	0	Bacteria	Bacteroidetes	Bacteroidia	Sphingobacteriales	NS11-12_marine_group	Bacteroidetes_bacterium_OLB11
OTU001344	33	0	0	0	0	0	0	0	0	0	0	27	0	6	0	0	0	0	0	0	0	0	0	0	0	0	0	0	0	0	0	0.023595	0	0.00697	0	0	0	0	0	0	0	Bacteria	Proteobacteria	Alphaproteobacteria	Rhizobiales
OTU001345	33	0	0	0	0	2	26	0	0	0	0	1	0	4	0	0	0	0	0	0	0	0	0	0	0	0.001576	0.021548	0	0	0	0	0.000874	0	0.004647	0	0	0	0	0	0	0	Bacteria	Proteobacteria	Gammaproteobacteria	Betaproteobacteriales	Rhodocyclaceae	Zoogloea	Zoogloea_sp_enrichment_culture_clone_03SU1-P
OTU001346	33	0	0	0	0	0	33	0	0	0	0	0	0	0	0	0	0	0	0	0	0	0	0	0	0	0	0.027349	0	0	0	0	0	0	0	0	0	0	0	0	0	0	Bacteria	Proteobacteria	Gammaproteobacteria	Betaproteobacteriales
OTU001347	33	0	0	0	0	0	0	0	0	0	0	0	0	32	0	0	0	0	1	0	0	0	0	0	0	0	0	0	0	0	0	0	0	0.037176	0	0	0	0	0.000878	0	0	Bacteria	Planctomycetes	Planctomycetacia	Planctomycetales
OTU001348	33	0	0	0	32	0	0	0	0	1	0	0	0	0	0	0	0	0	0	0	0	0	0	0	0.025551	0	0	0	0	0.000837	0	0	0	0	0	0	0	0	0	0	0	Bacteria	Proteobacteria	Gammaproteobacteria	Alteromonadales	Psychromonadaceae	Motilimonas
OTU001349	32	0	0	0	0	0	0	0	0	0	0	4	0	23	0	5	0	0	0	0	0	0	0	0	0	0	0	0	0	0	0	0.003496	0	0.02672	0	0.005939	0	0	0	0	0	Bacteria	Planctomycetes	Planctomycetacia	Planctomycetales
OTU001350	32	0	0	0	0	0	0	0	0	0	0	31	0	0	0	0	0	1	0	0	0	0	0	0	0	0	0	0	0	0	0	0.027091	0	0	0	0	0	0.000905	0	0	0	Bacteria	Proteobacteria	Gammaproteobacteria	Betaproteobacteriales	Burkholderiaceae
OTU001351	32	0	0	0	0	0	0	0	0	32	0	0	0	0	0	0	0	0	0	0	0	0	0	0	0	0	0	0	0	0.026775	0	0	0	0	0	0	0	0	0	0	0	Bacteria	Actinobacteria	Actinobacteria	Corynebacteriales	Corynebacteriaceae	Corynebacterium_1
OTU001352	32	0	0	0	0	0	0	0	32	0	0	0	0	0	0	0	0	0	0	0	0	0	0	0	0	0	0	0	0.024767	0	0	0	0	0	0	0	0	0	0	0	0	Bacteria	Planctomycetes	Planctomycetacia	Pirellulales	Pirellulaceae
OTU001353	32	0	0	0	0	0	0	0	0	0	0	0	32	0	0	0	0	0	0	0	0	0	0	0	0	0	0	0	0	0	0	0	0.030207	0	0	0	0	0	0	0	0	Bacteria	Actinobacteria	Thermoleophilia	Gaiellales	Gaiellaceae	Gaiella	Gaiella_occulta
OTU001354	32	0	0	0	0	0	0	0	0	0	0	20	0	11	0	0	0	0	0	1	0	0	0	0	0	0	0	0	0	0	0	0.017478	0	0.012779	0	0	0	0	0	0.000948	0	Bacteria	Proteobacteria	Gammaproteobacteria	Legionellales	Legionellaceae	Legionella
OTU001355	32	0	0	0	0	0	0	0	0	0	0	32	0	0	0	0	0	0	0	0	0	0	0	0	0	0	0	0	0	0	0	0.027965	0	0	0	0	0	0	0	0	0	Bacteria	Planctomycetes	Planctomycetacia	Gemmatales	Gemmataceae
OTU001356	32	0	0	0	0	0	0	0	0	0	0	2	0	30	0	0	0	0	0	0	0	0	0	0	0	0	0	0	0	0	0	0.001748	0	0.034852	0	0	0	0	0	0	0	Bacteria	Chloroflexi	Anaerolineae	Caldilineales	Caldilineaceae
OTU001357	32	0	0	0	0	0	0	0	0	9	0	0	0	0	0	0	0	23	0	0	0	0	0	0	0	0	0	0	0	0.00753	0	0	0	0	0	0	0	0.020812	0	0	0	Bacteria	Bacteroidetes	Bacteroidia	Bacteroidales	Dysgonomonadaceae	Dysgonomonas
OTU001358	32	0	0	0	0	0	0	0	0	29	0	3	0	0	0	0	0	0	0	0	0	0	0	0	0	0	0	0	0	0.024265	0	0.002622	0	0	0	0	0	0	0	0	0	Bacteria	Verrucomicrobia	Verrucomicrobiae	Opitutales	Opitutaceae	Lacunisphaera
OTU001359	32	0	0	0	0	0	22	10	0	0	0	0	0	0	0	0	0	0	0	0	0	0	0	0	0	0	0.018233	0.008201	0	0	0	0	0	0	0	0	0	0	0	0	0	Bacteria	Firmicutes	Bacilli	Lactobacillales	Leuconostocaceae	Leuconostoc	Leuconostoc_lactis
OTU001360	32	0	0	0	0	0	30	0	0	0	0	1	0	0	0	1	0	0	0	0	0	0	0	0	0	0	0.024863	0	0	0	0	0.000874	0	0	0	0.001188	0	0	0	0	0	Bacteria	Proteobacteria	Gammaproteobacteria	Pseudomonadales	Moraxellaceae	Psychrobacter	Psychrobacter_pulmonis
OTU001361	32	0	0	0	0	0	0	0	0	0	0	31	0	0	0	0	0	0	0	0	1	0	0	0	0	0	0	0	0	0	0	0.027091	0	0	0	0	0	0	0	0	0.000813	Bacteria	Proteobacteria	Deltaproteobacteria	Myxococcales	Haliangiaceae	Haliangium
OTU001362	31	0	0	0	0	0	0	0	0	0	0	6	0	25	0	0	0	0	0	0	0	0	0	0	0	0	0	0	0	0	0	0.005243	0	0.029043	0	0	0	0	0	0	0	Bacteria	Planctomycetes	Planctomycetacia	Isosphaerales	Isosphaeraceae
OTU001363	31	0	0	0	0	0	0	0	0	0	0	12	0	18	0	1	0	0	0	0	0	0	0	0	0	0	0	0	0	0	0	0.010487	0	0.020911	0	0.001188	0	0	0	0	0	Bacteria	Proteobacteria	Gammaproteobacteria	Betaproteobacteriales	Nitrosomonadaceae	Nitrosomonas
OTU001364	31	0	0	0	31	0	0	0	0	0	0	0	0	0	0	0	0	0	0	0	0	0	0	0	0.024752	0	0	0	0	0	0	0	0	0	0	0	0	0	0	0	0	Bacteria	Verrucomicrobia	Verrucomicrobiae	Verrucomicrobiales	Rubritaleaceae	Roseibacillus
OTU001365	31	0	0	0	0	0	0	0	0	31	0	0	0	0	0	0	0	0	0	0	0	0	0	0	0	0	0	0	0	0.025938	0	0	0	0	0	0	0	0	0	0	0	Bacteria	Bacteroidetes	Bacteroidia	Chitinophagales	Chitinophagaceae	Parasediminibacterium
OTU001366	31	0	0	0	0	0	0	0	0	0	0	0	0	0	0	31	0	0	0	0	0	0	0	0	0	0	0	0	0	0	0	0	0	0	0	0.036824	0	0	0	0	0	Bacteria	Firmicutes	Clostridia	Clostridiales	Ruminococcaceae	Candidatus_Soleaferrea
OTU001367	31	0	0	0	31	0	0	0	0	0	0	0	0	0	0	0	0	0	0	0	0	0	0	0	0.024752	0	0	0	0	0	0	0	0	0	0	0	0	0	0	0	0	Bacteria	Patescibacteria	Saccharimonadia	Saccharimonadales
OTU001368	31	0	0	0	0	0	0	0	0	0	0	0	0	0	0	0	31	0	0	0	0	0	0	0	0	0	0	0	0	0	0	0	0	0	0	0	0.026645	0	0	0	0	Bacteria	Gemmatimonadetes	Gemmatimonadetes	Gemmatimonadales	Gemmatimonadaceae
OTU001369	31	0	0	0	0	0	0	0	0	0	0	0	31	0	0	0	0	0	0	0	0	0	0	0	0	0	0	0	0	0	0	0	0.029263	0	0	0	0	0	0	0	0	Bacteria	Firmicutes	Clostridia	Clostridiales	Family_XVIII
OTU001370	31	31	0	0	0	0	0	0	0	0	0	0	0	0	0	0	0	0	0	0	0	0.025453	0	0	0	0	0	0	0	0	0	0	0	0	0	0	0	0	0	0	0	Bacteria	Acidobacteria	Subgroup_6
OTU001371	31	0	0	0	0	0	0	0	0	0	0	31	0	0	0	0	0	0	0	0	0	0	0	0	0	0	0	0	0	0	0	0.027091	0	0	0	0	0	0	0	0	0	Bacteria	Proteobacteria	Gammaproteobacteria	Betaproteobacteriales	Gallionellaceae	Candidatus_Nitrotoga
OTU001372	31	0	0	0	0	0	0	0	0	0	0	27	0	4	0	0	0	0	0	0	0	0	0	0	0	0	0	0	0	0	0	0.023595	0	0.004647	0	0	0	0	0	0	0	Bacteria	Verrucomicrobia	Verrucomicrobiae	Verrucomicrobiales	Rubritaleaceae	Luteolibacter	Verrucomicrobium_sp_IMCC25902
OTU001373	31	0	0	29	1	0	0	0	0	0	0	0	0	0	0	0	0	0	0	0	1	0	0	0.023972	0.000798	0	0	0	0	0	0	0	0	0	0	0	0	0	0	0	0.000813	Bacteria	Proteobacteria	Gammaproteobacteria	Xanthomonadales	Xanthomonadaceae	Pseudoxanthomonas
OTU001374	31	0	0	0	0	0	0	0	0	0	0	0	0	0	0	30	0	1	0	0	0	0	0	0	0	0	0	0	0	0	0	0	0	0	0	0.035636	0	0.000905	0	0	0	Bacteria	Proteobacteria	Deltaproteobacteria	Desulfovibrionales	Desulfovibrionaceae	Desulfovibrio
OTU001375	30	0	0	0	0	0	0	0	0	0	0	30	0	0	0	0	0	0	0	0	0	0	0	0	0	0	0	0	0	0	0	0.026217	0	0	0	0	0	0	0	0	0	Bacteria	Verrucomicrobia	Verrucomicrobiae	Pedosphaerales	Pedosphaeraceae
OTU001376	30	0	0	0	0	0	0	0	0	0	0	4	0	25	0	0	0	0	1	0	0	0	0	0	0	0	0	0	0	0	0	0.003496	0	0.029043	0	0	0	0	0.000878	0	0	Bacteria	Chlamydiae	Chlamydiae	Chlamydiales	Parachlamydiaceae	Candidatus_Protochlamydia
OTU001377	30	0	0	0	0	0	0	0	0	0	0	0	0	0	0	30	0	0	0	0	0	0	0	0	0	0	0	0	0	0	0	0	0	0	0	0.035636	0	0	0	0	0	Bacteria	Bacteroidetes	Bacteroidia	Bacteroidales	Dysgonomonadaceae	Dysgonomonas
OTU001378	30	0	1	0	0	0	25	0	0	1	0	0	0	1	0	1	0	0	0	0	1	0	0.000779	0	0	0	0.020719	0	0	0.000837	0	0	0	0.001162	0	0.001188	0	0	0	0	0.000813	Bacteria	Bacteroidetes	Bacteroidia	Flavobacteriales	Weeksellaceae	Cloacibacterium
OTU001379	30	0	0	0	0	0	0	0	0	0	0	0	0	0	0	0	0	0	0	1	29	0	0	0	0	0	0	0	0	0	0	0	0	0	0	0	0	0	0	0.000948	0.023575	Bacteria	Bacteroidetes	Bacteroidia
OTU001380	30	0	0	0	0	0	0	0	0	0	0	0	0	0	0	30	0	0	0	0	0	0	0	0	0	0	0	0	0	0	0	0	0	0	0	0.035636	0	0	0	0	0	Bacteria	Planctomycetes	vadinHA49
OTU001381	30	0	0	0	0	23	0	0	0	0	0	5	0	2	0	0	0	0	0	0	0	0	0	0	0	0.018122	0	0	0	0	0	0.004369	0	0.002323	0	0	0	0	0	0	0	Bacteria	Proteobacteria	Gammaproteobacteria	Xanthomonadales
OTU001382	30	0	0	0	0	0	0	0	30	0	0	0	0	0	0	0	0	0	0	0	0	0	0	0	0	0	0	0	0.023219	0	0	0	0	0	0	0	0	0	0	0	0	Bacteria	Gemmatimonadetes	Gemmatimonadetes	Gemmatimonadales	Gemmatimonadaceae	Gemmatirosa
OTU001383	30	0	0	0	0	0	0	0	30	0	0	0	0	0	0	0	0	0	0	0	0	0	0	0	0	0	0	0	0.023219	0	0	0	0	0	0	0	0	0	0	0	0	Bacteria	Actinobacteria	Actinobacteria	Propionibacteriales	Propionibacteriaceae	Cutibacterium	Cutibacterium_acnes
OTU001384	30	0	0	0	11	0	0	0	19	0	0	0	0	0	0	0	0	0	0	0	0	0	0	0	0.008783	0	0	0	0.014705	0	0	0	0	0	0	0	0	0	0	0	0	Bacteria	Proteobacteria	Gammaproteobacteria	Betaproteobacteriales	Aquaspirillaceae	Aquaspirillum	Aquaspirillum_putridiconchylium
OTU001385	30	0	0	0	0	0	0	0	0	0	0	14	0	16	0	0	0	0	0	0	0	0	0	0	0	0	0	0	0	0	0	0.012235	0	0.018588	0	0	0	0	0	0	0	Bacteria	Proteobacteria	Alphaproteobacteria	Acetobacterales	Acetobacteraceae
OTU001386	29	0	0	0	0	0	0	0	0	0	0	16	0	13	0	0	0	0	0	0	0	0	0	0	0	0	0	0	0	0	0	0.013982	0	0.015103	0	0	0	0	0	0	0	Bacteria	Proteobacteria	Gammaproteobacteria	Legionellales	Legionellaceae	Legionella
OTU001387	29	0	0	0	0	0	0	0	0	0	0	27	0	1	0	1	0	0	0	0	0	0	0	0	0	0	0	0	0	0	0	0.023595	0	0.001162	0	0.001188	0	0	0	0	0	Bacteria	Proteobacteria	Alphaproteobacteria	Rickettsiales	SM2D12
OTU001388	29	0	0	1	0	0	0	0	0	0	0	24	0	0	0	0	0	0	0	0	4	0	0	0.000827	0	0	0	0	0	0	0	0.020974	0	0	0	0	0	0	0	0	0.003252	Bacteria	Bacteroidetes	Bacteroidia	Chitinophagales	Saprospiraceae	Lewinella
OTU001389	29	0	0	0	0	0	0	0	0	0	0	0	0	0	0	28	0	0	0	0	1	0	0	0	0	0	0	0	0	0	0	0	0	0	0	0.03326	0	0	0	0	0.000813	Bacteria	Proteobacteria	Gammaproteobacteria
OTU001390	29	0	0	0	0	0	0	0	0	0	28	0	0	0	0	1	0	0	0	0	0	0	0	0	0	0	0	0	0	0	0.033236	0	0	0	0	0.001188	0	0	0	0	0	Bacteria	Actinobacteria	Actinobacteria	Corynebacteriales	Nocardiaceae	Williamsia
OTU001391	29	0	0	0	0	0	0	0	0	0	1	0	0	0	0	0	0	28	0	0	0	0	0	0	0	0	0	0	0	0	0.001187	0	0	0	0	0	0	0.025337	0	0	0	Bacteria	Proteobacteria	Gammaproteobacteria
OTU001392	29	0	0	0	0	0	0	0	0	0	0	0	0	0	0	29	0	0	0	0	0	0	0	0	0	0	0	0	0	0	0	0	0	0	0	0.034448	0	0	0	0	0	Bacteria	Firmicutes	Erysipelotrichia	Erysipelotrichales	Erysipelotrichaceae	Erysipelatoclostridium
OTU001393	29	0	0	0	1	0	0	0	23	0	0	0	5	0	0	0	0	0	0	0	0	0	0	0	0.000798	0	0	0	0.017801	0	0	0	0.00472	0	0	0	0	0	0	0	0	Bacteria	Patescibacteria	Gracilibacteria	Absconditabacteriales_SR1
OTU001394	29	0	0	0	0	0	0	0	0	0	0	27	0	0	0	0	0	0	2	0	0	0	0	0	0	0	0	0	0	0	0	0.023595	0	0	0	0	0	0	0.001756	0	0	Bacteria	Spirochaetes	Leptospirae	Leptospirales	Leptospiraceae	Turneriella	Turneriella_parva_DSM_21527
OTU001395	28	0	0	0	0	0	0	0	0	0	0	0	0	0	0	28	0	0	0	0	0	0	0	0	0	0	0	0	0	0	0	0	0	0	0	0.03326	0	0	0	0	0	Bacteria	Proteobacteria	Alphaproteobacteria	Rhodospirillales
OTU001396	28	0	0	0	0	0	0	0	0	0	0	0	0	0	0	0	0	0	0	28	0	0	0	0	0	0	0	0	0	0	0	0	0	0	0	0	0	0	0	0.026548	0	Bacteria	Cyanobacteria	Oxyphotobacteria	Oxyphotobacteria_Incertae_Sedis	Unknown_Family	Leptolyngbya_ANTL522
OTU001397	28	0	0	0	0	0	0	0	0	0	0	0	0	0	0	28	0	0	0	0	0	0	0	0	0	0	0	0	0	0	0	0	0	0	0	0.03326	0	0	0	0	0	Bacteria	Bacteroidetes	Bacteroidia	Bacteroidales	Rikenellaceae	Alistipes
OTU001398	28	0	0	0	0	0	0	0	0	0	0	12	0	5	11	0	0	0	0	0	0	0	0	0	0	0	0	0	0	0	0	0.010487	0	0.005809	0.009294	0	0	0	0	0	0	Bacteria	Cyanobacteria	Oxyphotobacteria	Chloroplast
OTU001399	28	0	0	0	0	0	0	0	28	0	0	0	0	0	0	0	0	0	0	0	0	0	0	0	0	0	0	0	0.021671	0	0	0	0	0	0	0	0	0	0	0	0	Bacteria	Bacteroidetes	Bacteroidia	Flavobacteriales	Flavobacteriaceae	Muricauda
OTU001400	28	0	0	0	0	0	0	0	0	0	0	0	0	11	17	0	0	0	0	0	0	0	0	0	0	0	0	0	0	0	0	0	0	0.012779	0.014363	0	0	0	0	0	0	Bacteria	Proteobacteria	Gammaproteobacteria	Legionellales	Legionellaceae	Legionella
OTU001401	28	0	0	0	0	0	0	0	0	0	0	0	0	0	0	28	0	0	0	0	0	0	0	0	0	0	0	0	0	0	0	0	0	0	0	0.03326	0	0	0	0	0	Bacteria	Bacteroidetes	Bacteroidia	Bacteroidales	Dysgonomonadaceae	Dysgonomonas
OTU001402	28	1	0	0	27	0	0	0	0	0	0	0	0	0	0	0	0	0	0	0	0	0.000821	0	0	0.021558	0	0	0	0	0	0	0	0	0	0	0	0	0	0	0	0	Bacteria	Planctomycetes	Planctomycetacia	Pirellulales	Pirellulaceae	Blastopirellula
OTU001403	27	0	0	0	0	0	0	0	0	0	0	27	0	0	0	0	0	0	0	0	0	0	0	0	0	0	0	0	0	0	0	0.023595	0	0	0	0	0	0	0	0	0	Bacteria	Planctomycetes	OM190
OTU001404	27	0	0	0	0	0	0	0	0	0	0	0	26	1	0	0	0	0	0	0	0	0	0	0	0	0	0	0	0	0	0	0	0.024543	0.001162	0	0	0	0	0	0	0	Bacteria	Bacteroidetes	Bacteroidia	Bacteroidales
OTU001405	27	0	0	0	0	0	0	0	0	0	0	0	0	0	0	27	0	0	0	0	0	0	0	0	0	0	0	0	0	0	0	0	0	0	0	0.032073	0	0	0	0	0	Bacteria	Proteobacteria	Deltaproteobacteria	Desulfobacterales	Desulfobacteraceae	Desulfatiferula
OTU001406	27	0	0	2	0	13	11	0	0	0	0	0	0	0	0	0	0	0	0	0	1	0	0	0.001653	0	0.010243	0.009116	0	0	0	0	0	0	0	0	0	0	0	0	0	0.000813	Bacteria	Firmicutes	Bacilli	Lactobacillales	Streptococcaceae	Lactococcus
OTU001407	27	0	0	0	0	0	24	2	0	0	0	0	0	0	0	0	0	0	0	0	1	0	0	0	0	0	0.01989	0.00164	0	0	0	0	0	0	0	0	0	0	0	0	0.000813	Bacteria	Firmicutes	Negativicutes	Selenomonadales	Veillonellaceae	Megamonas
OTU001408	27	0	0	0	0	0	0	0	0	0	0	0	0	0	0	0	0	0	0	26	1	0	0	0	0	0	0	0	0	0	0	0	0	0	0	0	0	0	0	0.024652	0.000813	Bacteria	Cyanobacteria	Oxyphotobacteria	Chloroplast
OTU001409	27	0	0	0	2	0	0	0	0	0	0	0	0	1	0	0	19	0	0	0	5	0	0	0	0.001597	0	0	0	0	0	0	0	0	0.001162	0	0	0.016331	0	0	0	0.004065	Bacteria	Firmicutes	Erysipelotrichia	Erysipelotrichales	Erysipelotrichaceae	ZOR0006
OTU001410	27	0	0	0	0	0	0	0	0	0	0	27	0	0	0	0	0	0	0	0	0	0	0	0	0	0	0	0	0	0	0	0.023595	0	0	0	0	0	0	0	0	0	Bacteria	Acidobacteria	Acidobacteriia	Solibacterales	Solibacteraceae_Subgroup_3	Paludibaculum
OTU001411	27	0	0	0	0	0	0	27	0	0	0	0	0	0	0	0	0	0	0	0	0	0	0	0	0	0	0	0.022141	0	0	0	0	0	0	0	0	0	0	0	0	0	Bacteria	Firmicutes	Bacilli	Bacillales	Bacillaceae	Bacillus
OTU001412	27	0	0	0	0	0	0	0	0	0	0	27	0	0	0	0	0	0	0	0	0	0	0	0	0	0	0	0	0	0	0	0.023595	0	0	0	0	0	0	0	0	0	Bacteria	Bacteroidetes	Bacteroidia
OTU001413	27	0	0	0	0	0	0	0	0	0	0	0	0	0	0	0	27	0	0	0	0	0	0	0	0	0	0	0	0	0	0	0	0	0	0	0	0.023207	0	0	0	0	Bacteria	Firmicutes	Clostridia	Clostridiales	Lachnospiraceae	Blautia
OTU001414	27	0	0	0	0	0	27	0	0	0	0	0	0	0	0	0	0	0	0	0	0	0	0	0	0	0	0.022377	0	0	0	0	0	0	0	0	0	0	0	0	0	0	Bacteria	Tenericutes	Mollicutes	Mycoplasmatales	Mycoplasmataceae
OTU001415	26	0	0	0	0	0	0	0	0	0	0	0	0	0	0	0	0	0	0	0	26	0	0	0	0	0	0	0	0	0	0	0	0	0	0	0	0	0	0	0	0.021136	Bacteria	Proteobacteria	Gammaproteobacteria	Betaproteobacteriales	Nitrosomonadaceae	mle1-7
OTU001416	26	0	0	0	0	0	0	0	0	0	25	0	0	0	0	1	0	0	0	0	0	0	0	0	0	0	0	0	0	0	0.029675	0	0	0	0	0.001188	0	0	0	0	0	Bacteria	Planctomycetes	Planctomycetacia	Isosphaerales	Isosphaeraceae
OTU001417	26	0	0	0	0	0	0	0	0	0	0	16	0	9	0	0	1	0	0	0	0	0	0	0	0	0	0	0	0	0	0	0.013982	0	0.010456	0	0	0.00086	0	0	0	0	Bacteria	Verrucomicrobia	Verrucomicrobiae	Pedosphaerales	Pedosphaeraceae
OTU001418	26	0	0	0	0	0	0	0	0	0	21	0	0	0	0	4	0	0	1	0	0	0	0	0	0	0	0	0	0	0	0.024927	0	0	0	0	0.004751	0	0	0.000878	0	0	Bacteria	Firmicutes	Clostridia	Clostridiales	Ruminococcaceae	Faecalibacterium
OTU001419	26	0	0	0	0	0	0	0	0	0	0	0	2	1	1	2	4	6	4	6	0	0	0	0	0	0	0	0	0	0	0	0	0.001888	0.001162	0.000845	0.002376	0.003438	0.005429	0.003512	0.005689	0	Bacteria	Acidobacteria	Acidobacteriia	Acidobacteriales	Koribacteraceae	Candidatus_Koribacter
OTU001420	26	0	0	0	0	0	0	0	0	0	0	0	0	0	0	26	0	0	0	0	0	0	0	0	0	0	0	0	0	0	0	0	0	0	0	0.030885	0	0	0	0	0	Bacteria	Bacteroidetes	Bacteroidia	Bacteroidales	Rikenellaceae	Alistipes
OTU001421	26	0	2	0	0	0	0	0	22	0	0	0	0	0	0	0	0	2	0	0	0	0	0.001557	0	0	0	0	0	0.017027	0	0	0	0	0	0	0	0	0.00181	0	0	0	Bacteria	Proteobacteria	Alphaproteobacteria	Rhizobiales	Rhizobiaceae	Ochrobactrum
OTU001422	26	0	0	0	0	0	0	0	0	0	0	0	26	0	0	0	0	0	0	0	0	0	0	0	0	0	0	0	0	0	0	0	0.024543	0	0	0	0	0	0	0	0	Bacteria	Bacteroidetes	Bacteroidia	Bacteroidales	Muribaculaceae
OTU001423	26	0	0	0	0	0	2	0	0	0	0	4	0	9	9	2	0	0	0	0	0	0	0	0	0	0	0.001658	0	0	0	0	0.003496	0	0.010456	0.007604	0.002376	0	0	0	0	0	Bacteria	Proteobacteria	Gammaproteobacteria	Legionellales	Legionellaceae	Legionella
OTU001424	26	0	0	0	0	0	0	0	0	0	0	9	0	17	0	0	0	0	0	0	0	0	0	0	0	0	0	0	0	0	0	0.007865	0	0.01975	0	0	0	0	0	0	0	Bacteria	Chloroflexi	Anaerolineae	Caldilineales	Caldilineaceae
OTU001425	26	0	0	0	0	0	0	0	0	0	0	25	0	0	0	0	0	0	0	1	0	0	0	0	0	0	0	0	0	0	0	0.021847	0	0	0	0	0	0	0	0.000948	0	Bacteria	Firmicutes	Clostridia	Clostridiales	Ruminococcaceae
OTU001426	26	0	0	0	0	24	0	0	0	0	0	0	0	0	0	2	0	0	0	0	0	0	0	0	0	0.01891	0	0	0	0	0	0	0	0	0	0.002376	0	0	0	0	0	Bacteria	Rokubacteria	NC10	Rokubacteriales
OTU001427	26	0	0	0	0	0	0	0	0	0	0	0	0	0	0	26	0	0	0	0	0	0	0	0	0	0	0	0	0	0	0	0	0	0	0	0.030885	0	0	0	0	0	Bacteria	Firmicutes	Erysipelotrichia	Erysipelotrichales	Erysipelotrichaceae	Erysipelatoclostridium
OTU001428	26	0	0	0	0	0	0	0	0	0	0	26	0	0	0	0	0	0	0	0	0	0	0	0	0	0	0	0	0	0	0	0.022721	0	0	0	0	0	0	0	0	0	Bacteria	Gemmatimonadetes	Gemmatimonadetes	Gemmatimonadales	Gemmatimonadaceae	Gemmatimonas
OTU001429	26	0	1	0	0	0	0	0	0	0	25	0	0	0	0	0	0	0	0	0	0	0	0.000779	0	0	0	0	0	0	0	0.029675	0	0	0	0	0	0	0	0	0	0	Bacteria	Actinobacteria	Actinobacteria	Frankiales	Sporichthyaceae	hgcI_clade
OTU001430	26	0	0	0	0	0	0	0	0	0	0	26	0	0	0	0	0	0	0	0	0	0	0	0	0	0	0	0	0	0	0	0.022721	0	0	0	0	0	0	0	0	0	Bacteria	Planctomycetes	Planctomycetacia	Pirellulales	Pirellulaceae	Blastopirellula
OTU001431	26	1	0	0	1	0	0	0	0	0	0	0	0	0	0	0	1	0	23	0	0	0.000821	0	0	0.000798	0	0	0	0	0	0	0	0	0	0	0	0.00086	0	0.020193	0	0	Bacteria	Proteobacteria	Alphaproteobacteria	Sphingomonadales	Sphingomonadaceae
OTU001432	26	0	0	0	0	0	0	0	0	0	0	0	26	0	0	0	0	0	0	0	0	0	0	0	0	0	0	0	0	0	0	0	0.024543	0	0	0	0	0	0	0	0	Bacteria	Proteobacteria	Gammaproteobacteria	Betaproteobacteriales	Hydrogenophilaceae
OTU001433	25	0	0	0	0	0	0	0	0	0	0	0	0	0	0	0	0	0	0	25	0	0	0	0	0	0	0	0	0	0	0	0	0	0	0	0	0	0	0	0.023704	0	Bacteria	Proteobacteria	Alphaproteobacteria	Caulobacterales	Caulobacteraceae	PMMR1
OTU001434	25	0	0	0	0	0	0	0	0	0	0	21	0	4	0	0	0	0	0	0	0	0	0	0	0	0	0	0	0	0	0	0.018352	0	0.004647	0	0	0	0	0	0	0	Bacteria	Chloroflexi	Anaerolineae	Caldilineales	Caldilineaceae
OTU001435	25	0	0	0	0	0	0	13	0	0	0	10	0	2	0	0	0	0	0	0	0	0	0	0	0	0	0	0.010661	0	0	0	0.008739	0	0.002323	0	0	0	0	0	0	0	Bacteria	Verrucomicrobia	Verrucomicrobiae	Verrucomicrobiales	Verrucomicrobiaceae
OTU001436	25	0	0	0	0	0	0	0	0	0	0	0	25	0	0	0	0	0	0	0	0	0	0	0	0	0	0	0	0	0	0	0	0.023599	0	0	0	0	0	0	0	0	Bacteria	Firmicutes	Clostridia	Clostridiales	Ruminococcaceae	Eubacterium_coprostanoligenes_group
OTU001437	25	0	0	0	0	0	0	0	0	0	0	0	25	0	0	0	0	0	0	0	0	0	0	0	0	0	0	0	0	0	0	0	0.023599	0	0	0	0	0	0	0	0	Bacteria
OTU001438	25	0	0	25	0	0	0	0	0	0	0	0	0	0	0	0	0	0	0	0	0	0	0	0.020666	0	0	0	0	0	0	0	0	0	0	0	0	0	0	0	0	0	Bacteria	Proteobacteria	Alphaproteobacteria	Acetobacterales	Acetobacteraceae
OTU001439	25	0	0	0	0	0	0	0	0	0	0	0	25	0	0	0	0	0	0	0	0	0	0	0	0	0	0	0	0	0	0	0	0.023599	0	0	0	0	0	0	0	0	Bacteria	Nitrospirae	Thermodesulfovibrionia
OTU001440	25	0	0	23	0	1	0	0	0	0	0	0	0	1	0	0	0	0	0	0	0	0	0	0.019012	0	0.000788	0	0	0	0	0	0	0	0.001162	0	0	0	0	0	0	0	Bacteria	Proteobacteria	Gammaproteobacteria	Cellvibrionales	Cellvibrionaceae
OTU001441	25	0	0	0	0	0	0	0	0	0	0	6	0	18	1	0	0	0	0	0	0	0	0	0	0	0	0	0	0	0	0	0.005243	0	0.020911	0.000845	0	0	0	0	0	0	Bacteria	Planctomycetes	Planctomycetacia	Gemmatales	Gemmataceae	Gemmata
OTU001442	25	0	0	0	0	0	0	0	0	0	0	0	24	0	0	0	0	0	0	0	1	0	0	0	0	0	0	0	0	0	0	0	0.022655	0	0	0	0	0	0	0	0.000813	Bacteria	Actinobacteria	Acidimicrobiia
OTU001443	25	0	0	0	0	0	22	0	0	1	0	0	0	2	0	0	0	0	0	0	0	0	0	0	0	0	0.018233	0	0	0.000837	0	0	0	0.002323	0	0	0	0	0	0	0	Bacteria	Proteobacteria	Alphaproteobacteria	Rhizobiales	Hyphomicrobiaceae	Pedomicrobium	Pedomicrobium_sp_AN4-4
OTU001444	25	0	0	0	0	0	0	0	0	0	0	0	0	0	0	0	0	0	0	0	25	0	0	0	0	0	0	0	0	0	0	0	0	0	0	0	0	0	0	0	0.020323	Bacteria	Firmicutes	Bacilli	Lactobacillales	Carnobacteriaceae
OTU001445	25	0	0	0	0	0	0	0	1	0	0	14	0	10	0	0	0	0	0	0	0	0	0	0	0	0	0	0	0.000774	0	0	0.012235	0	0.011617	0	0	0	0	0	0	0	Bacteria	Cyanobacteria	Oxyphotobacteria	Synechococcales	Cyanobiaceae	Cyanobium_PCC-6307
OTU001446	25	1	0	24	0	0	0	0	0	0	0	0	0	0	0	0	0	0	0	0	0	0.000821	0	0.019839	0	0	0	0	0	0	0	0	0	0	0	0	0	0	0	0	0	Bacteria	Actinobacteria	Actinobacteria	Actinomycetales	Actinomycetaceae
OTU001447	25	0	0	0	0	0	0	0	0	0	0	25	0	0	0	0	0	0	0	0	0	0	0	0	0	0	0	0	0	0	0	0.021847	0	0	0	0	0	0	0	0	0	Bacteria	Cyanobacteria	Oxyphotobacteria	Chloroplast
OTU001448	25	0	0	1	0	0	0	0	0	0	0	0	0	0	0	21	0	0	0	0	3	0	0	0.000827	0	0	0	0	0	0	0	0	0	0	0	0.024945	0	0	0	0	0.002439	Bacteria	Bacteroidetes	Bacteroidia	Bacteroidales	Rikenellaceae	Alistipes
OTU001449	25	0	0	24	0	0	0	0	0	0	0	0	0	0	0	0	0	0	0	0	1	0	0	0.019839	0	0	0	0	0	0	0	0	0	0	0	0	0	0	0	0	0.000813	Bacteria	Proteobacteria	Alphaproteobacteria	Micavibrionales
OTU001450	25	0	0	0	2	0	0	0	0	0	0	23	0	0	0	0	0	0	0	0	0	0	0	0	0.001597	0	0	0	0	0	0	0.0201	0	0	0	0	0	0	0	0	0	Bacteria	Proteobacteria	Alphaproteobacteria	Rhodospirillales	Rhodospirillaceae
OTU001451	25	0	0	0	0	0	0	0	0	0	0	0	0	0	0	0	0	0	25	0	0	0	0	0	0	0	0	0	0	0	0	0	0	0	0	0	0	0	0.021949	0	0	Bacteria	Proteobacteria	Gammaproteobacteria	Betaproteobacteriales	Burkholderiaceae	Noviherbaspirillum
OTU001452	25	0	0	0	0	0	0	0	0	0	0	0	25	0	0	0	0	0	0	0	0	0	0	0	0	0	0	0	0	0	0	0	0.023599	0	0	0	0	0	0	0	0	Bacteria	Proteobacteria	Gammaproteobacteria	Betaproteobacteriales	Gallionellaceae	Sideroxydans
OTU001453	25	0	0	1	0	0	0	0	0	0	0	11	0	0	1	1	0	0	0	0	11	0	0	0.000827	0	0	0	0	0	0	0	0.009613	0	0	0.000845	0.001188	0	0	0	0	0.008942	Bacteria	Proteobacteria	Gammaproteobacteria	Betaproteobacteriales	Hydrogenophilaceae	Tepidiphilus
OTU001454	24	0	0	0	0	0	0	0	0	0	0	5	0	19	0	0	0	0	0	0	0	0	0	0	0	0	0	0	0	0	0	0.004369	0	0.022073	0	0	0	0	0	0	0	Bacteria	Chlamydiae	Chlamydiae	Chlamydiales	Parachlamydiaceae	Candidatus_Protochlamydia
OTU001455	24	0	0	0	0	0	0	0	0	0	0	24	0	0	0	0	0	0	0	0	0	0	0	0	0	0	0	0	0	0	0	0.020974	0	0	0	0	0	0	0	0	0	Bacteria	Proteobacteria	Deltaproteobacteria	Myxococcales
OTU001456	24	1	0	0	0	0	23	0	0	0	0	0	0	0	0	0	0	0	0	0	0	0.000821	0	0	0	0	0.019062	0	0	0	0	0	0	0	0	0	0	0	0	0	0	Bacteria	Proteobacteria	Deltaproteobacteria	Bdellovibrionales	Bdellovibrionaceae	Bdellovibrio
OTU001457	24	0	0	0	0	18	0	0	0	0	0	6	0	0	0	0	0	0	0	0	0	0	0	0	0	0.014182	0	0	0	0	0	0.005243	0	0	0	0	0	0	0	0	0	Bacteria	Bacteroidetes	Bacteroidia	Sphingobacteriales	Sphingobacteriaceae	Solitalea
OTU001458	24	0	0	0	0	0	0	0	24	0	0	0	0	0	0	0	0	0	0	0	0	0	0	0	0	0	0	0	0.018575	0	0	0	0	0	0	0	0	0	0	0	0	Bacteria	Firmicutes	Bacilli	Bacillales	Paenibacillaceae	Paenibacillus	Paenibacillus_sp_I12B-00753
OTU001459	24	0	0	0	0	0	0	0	0	0	0	0	24	0	0	0	0	0	0	0	0	0	0	0	0	0	0	0	0	0	0	0	0.022655	0	0	0	0	0	0	0	0	Bacteria	Deinococcus-Thermus	Deinococci	Thermales	Thermaceae	Meiothermus
OTU001460	24	0	0	0	0	0	0	0	24	0	0	0	0	0	0	0	0	0	0	0	0	0	0	0	0	0	0	0	0.018575	0	0	0	0	0	0	0	0	0	0	0	0	Bacteria	Chlamydiae	Chlamydiae	Chlamydiales
OTU001461	24	0	0	0	0	0	0	0	0	0	0	23	0	1	0	0	0	0	0	0	0	0	0	0	0	0	0	0	0	0	0	0.0201	0	0.001162	0	0	0	0	0	0	0	Bacteria
OTU001462	24	0	0	0	0	0	0	24	0	0	0	0	0	0	0	0	0	0	0	0	0	0	0	0	0	0	0	0.019681	0	0	0	0	0	0	0	0	0	0	0	0	0	Bacteria	Chlamydiae	Chlamydiae	Chlamydiales
OTU001463	24	0	0	0	0	0	0	0	0	0	0	21	0	0	0	0	0	0	0	0	3	0	0	0	0	0	0	0	0	0	0	0.018352	0	0	0	0	0	0	0	0	0.002439	Bacteria	Proteobacteria	Gammaproteobacteria	CHAB-XI-27
OTU001464	24	0	0	0	0	0	0	0	0	0	0	0	0	0	0	0	0	0	0	0	24	0	0	0	0	0	0	0	0	0	0	0	0	0	0	0	0	0	0	0	0.01951	Bacteria	Verrucomicrobia	Verrucomicrobiae	Verrucomicrobiales	Rubritaleaceae
OTU001465	24	0	0	0	0	0	0	0	0	0	0	24	0	0	0	0	0	0	0	0	0	0	0	0	0	0	0	0	0	0	0	0.020974	0	0	0	0	0	0	0	0	0	Bacteria	Bacteroidetes	Bacteroidia	Chitinophagales	Saprospiraceae
OTU001466	24	0	0	0	0	0	0	0	0	0	0	0	23	0	0	0	0	0	0	0	1	0	0	0	0	0	0	0	0	0	0	0	0.021711	0	0	0	0	0	0	0	0.000813	Bacteria
OTU001467	24	0	0	0	0	0	0	0	0	0	0	0	0	0	0	24	0	0	0	0	0	0	0	0	0	0	0	0	0	0	0	0	0	0	0	0.028509	0	0	0	0	0	Bacteria	Bacteroidetes	Bacteroidia	Bacteroidales	Bacteroidaceae	Bacteroides	Blattella_germanica_German_cockroach
OTU001468	24	0	0	0	0	0	24	0	0	0	0	0	0	0	0	0	0	0	0	0	0	0	0	0	0	0	0.01989	0	0	0	0	0	0	0	0	0	0	0	0	0	0	Bacteria	Acidobacteria	Subgroup_22
OTU001469	24	0	0	0	0	0	0	0	0	0	0	0	0	0	0	12	0	0	0	0	12	0	0	0	0	0	0	0	0	0	0	0	0	0	0	0.014254	0	0	0	0	0.009755	Bacteria	Firmicutes	Clostridia	Clostridiales	Ruminococcaceae
OTU001470	24	0	0	0	0	0	0	0	0	0	0	15	0	9	0	0	0	0	0	0	0	0	0	0	0	0	0	0	0	0	0	0.013108	0	0.010456	0	0	0	0	0	0	0	Bacteria	Proteobacteria	Deltaproteobacteria	NB1-j
OTU001471	24	0	0	0	24	0	0	0	0	0	0	0	0	0	0	0	0	0	0	0	0	0	0	0	0.019163	0	0	0	0	0	0	0	0	0	0	0	0	0	0	0	0	Bacteria	Patescibacteria
OTU001472	24	0	0	0	0	0	0	0	0	0	0	22	0	1	0	0	0	0	0	0	1	0	0	0	0	0	0	0	0	0	0	0.019226	0	0.001162	0	0	0	0	0	0	0.000813	Bacteria	Verrucomicrobia	Verrucomicrobiae	Pedosphaerales	Pedosphaeraceae	Oikopleura_dioica
OTU001473	23	0	0	0	0	0	0	0	0	0	0	0	23	0	0	0	0	0	0	0	0	0	0	0	0	0	0	0	0	0	0	0	0.021711	0	0	0	0	0	0	0	0	Bacteria	Nitrospirae	Nitrospira	Nitrospirales	Nitrospiraceae	Leptospirillum	Nitrospirae_bacterium_RIFCSPHIGHO2_01_FULL_66_17
OTU001474	23	0	1	0	0	0	0	0	0	0	0	0	0	0	0	0	0	0	0	22	0	0	0.000779	0	0	0	0	0	0	0	0	0	0	0	0	0	0	0	0	0.020859	0	Bacteria	Firmicutes	Clostridia	Clostridiales	Peptostreptococcaceae	Peptostreptococcus
OTU001475	23	0	0	0	0	0	0	0	0	0	0	0	0	0	0	0	0	23	0	0	0	0	0	0	0	0	0	0	0	0	0	0	0	0	0	0	0	0.020812	0	0	0	Bacteria	Actinobacteria	Actinobacteria	Corynebacteriales	Nocardiaceae	Nocardia	Nocardia_seriolae
OTU001476	23	0	0	0	0	0	0	0	0	0	0	11	9	3	0	0	0	0	0	0	0	0	0	0	0	0	0	0	0	0	0	0.009613	0.008496	0.003485	0	0	0	0	0	0	0	Bacteria	Verrucomicrobia	Verrucomicrobiae	Verrucomicrobiales	Verrucomicrobiaceae
OTU001477	23	0	0	0	0	0	0	0	0	0	0	22	1	0	0	0	0	0	0	0	0	0	0	0	0	0	0	0	0	0	0	0.019226	0.000944	0	0	0	0	0	0	0	0	Bacteria	Proteobacteria	Deltaproteobacteria	Bradymonadales
OTU001478	23	0	0	0	0	0	0	0	0	0	0	0	0	0	0	23	0	0	0	0	0	0	0	0	0	0	0	0	0	0	0	0	0	0	0	0.027321	0	0	0	0	0	Bacteria	Bacteroidetes	Bacteroidia
OTU001479	23	0	0	0	0	0	0	0	0	0	0	23	0	0	0	0	0	0	0	0	0	0	0	0	0	0	0	0	0	0	0	0.0201	0	0	0	0	0	0	0	0	0	Bacteria	Planctomycetes	OM190
OTU001480	23	0	0	0	0	0	0	0	0	0	0	0	0	0	0	23	0	0	0	0	0	0	0	0	0	0	0	0	0	0	0	0	0	0	0	0.027321	0	0	0	0	0	Bacteria	Bacteroidetes	Bacteroidia	Bacteroidales	Marinilabiliaceae
OTU001481	23	0	0	0	0	0	20	0	0	0	0	0	0	3	0	0	0	0	0	0	0	0	0	0	0	0	0.016575	0	0	0	0	0	0	0.003485	0	0	0	0	0	0	0	Bacteria	Actinobacteria	Actinobacteria	Frankiales	Cryptosporangiaceae	Fodinicola
OTU001482	23	0	0	0	0	0	0	0	0	0	0	0	0	0	0	0	0	0	23	0	0	0	0	0	0	0	0	0	0	0	0	0	0	0	0	0	0	0	0.020193	0	0	Bacteria	Planctomycetes	Planctomycetacia	Pirellulales	Pirellulaceae	Pirellula
OTU001483	23	0	0	0	0	0	0	0	0	0	0	23	0	0	0	0	0	0	0	0	0	0	0	0	0	0	0	0	0	0	0	0.0201	0	0	0	0	0	0	0	0	0	Bacteria	Proteobacteria	Gammaproteobacteria	Betaproteobacteriales
OTU001484	23	0	0	0	0	0	0	0	23	0	0	0	0	0	0	0	0	0	0	0	0	0	0	0	0	0	0	0	0.017801	0	0	0	0	0	0	0	0	0	0	0	0	Bacteria	Proteobacteria	Gammaproteobacteria
OTU001485	23	0	0	2	0	0	0	0	0	0	0	0	0	0	0	0	0	0	1	0	20	0	0	0.001653	0	0	0	0	0	0	0	0	0	0	0	0	0	0	0.000878	0	0.016258	Bacteria	Proteobacteria	Alphaproteobacteria	Rhodobacterales	Rhodobacteraceae
OTU001486	22	0	0	0	22	0	0	0	0	0	0	0	0	0	0	0	0	0	0	0	0	0	0	0	0.017566	0	0	0	0	0	0	0	0	0	0	0	0	0	0	0	0	Bacteria	Bacteroidetes	Bacteroidia	Chitinophagales	Chitinophagaceae	Ferruginibacter
OTU001487	22	0	0	0	0	0	0	0	0	0	0	22	0	0	0	0	0	0	0	0	0	0	0	0	0	0	0	0	0	0	0	0.019226	0	0	0	0	0	0	0	0	0	Bacteria	Bacteroidetes	Bacteroidia	Chitinophagales
OTU001488	22	0	0	0	0	0	0	0	0	0	0	0	0	0	0	0	0	0	0	22	0	0	0	0	0	0	0	0	0	0	0	0	0	0	0	0	0	0	0	0.020859	0	Bacteria	Actinobacteria	Actinobacteria	Pseudonocardiales	Pseudonocardiaceae	Actinomycetospora
OTU001489	22	0	0	0	0	0	0	0	0	19	0	1	0	2	0	0	0	0	0	0	0	0	0	0	0	0	0	0	0	0.015898	0	0.000874	0	0.002323	0	0	0	0	0	0	0	Bacteria	Bacteroidetes	Bacteroidia	Flavobacteriales	Flavobacteriaceae	Flavobacterium
OTU001490	22	0	0	1	0	0	0	0	0	0	0	0	0	0	0	18	0	0	0	0	3	0	0	0.000827	0	0	0	0	0	0	0	0	0	0	0	0.021382	0	0	0	0	0.002439	Bacteria	Proteobacteria	Deltaproteobacteria	Desulfovibrionales	Desulfovibrionaceae	Desulfovibrio	Blattella_germanica_German_cockroach
OTU001491	22	0	0	0	0	0	2	0	0	0	0	20	0	0	0	0	0	0	0	0	0	0	0	0	0	0	0.001658	0	0	0	0	0.017478	0	0	0	0	0	0	0	0	0	Bacteria	Bacteroidetes	Bacteroidia	Flavobacteriales	Flavobacteriaceae	Flavobacterium
OTU001492	22	0	21	0	0	0	0	0	0	0	0	0	0	1	0	0	0	0	0	0	0	0	0.01635	0	0	0	0	0	0	0	0	0	0	0.001162	0	0	0	0	0	0	0	Bacteria	Gemmatimonadetes	Gemmatimonadetes	Gemmatimonadales	Gemmatimonadaceae
OTU001493	22	13	0	0	0	0	0	0	0	0	0	0	0	0	0	0	0	0	1	8	0	0.010674	0	0	0	0	0	0	0	0	0	0	0	0	0	0	0	0	0.000878	0.007585	0	Bacteria	Bacteroidetes	Bacteroidia	Flavobacteriales	Flavobacteriaceae	Planktosalinus
OTU001494	22	0	0	0	0	0	0	0	0	0	0	4	0	18	0	0	0	0	0	0	0	0	0	0	0	0	0	0	0	0	0	0.003496	0	0.020911	0	0	0	0	0	0	0	Bacteria	Proteobacteria	Gammaproteobacteria	Legionellales	Legionellaceae	Legionella
OTU001495	22	0	0	0	1	0	0	0	0	0	0	0	0	0	0	0	0	0	0	0	21	0	0	0	0.000798	0	0	0	0	0	0	0	0	0	0	0	0	0	0	0	0.017071	Bacteria	Actinobacteria	Actinobacteria	Corynebacteriales	Corynebacteriaceae	Corynebacterium_1
OTU001496	22	0	0	0	0	0	0	0	0	0	0	20	0	2	0	0	0	0	0	0	0	0	0	0	0	0	0	0	0	0	0	0.017478	0	0.002323	0	0	0	0	0	0	0	Bacteria	Proteobacteria	Alphaproteobacteria	Rickettsiales	Rickettsiaceae	Candidatus_Megaira
OTU001497	22	0	0	0	0	0	0	0	0	0	0	0	0	22	0	0	0	0	0	0	0	0	0	0	0	0	0	0	0	0	0	0	0	0.025558	0	0	0	0	0	0	0	Bacteria	Planctomycetes	Planctomycetacia	Planctomycetales	Gimesiaceae
OTU001498	22	0	0	0	0	0	0	0	0	0	0	22	0	0	0	0	0	0	0	0	0	0	0	0	0	0	0	0	0	0	0	0.019226	0	0	0	0	0	0	0	0	0	Bacteria	Proteobacteria	Deltaproteobacteria	Myxococcales	Haliangiaceae	Haliangium
OTU001499	22	0	0	0	17	0	0	0	0	1	0	0	0	0	0	0	0	0	0	4	0	0	0	0	0.013574	0	0	0	0	0.000837	0	0	0	0	0	0	0	0	0	0.003793	0	Bacteria	Actinobacteria	Actinobacteria	Propionibacteriales	Nocardioidaceae	Nocardioides
OTU001500	22	0	0	0	0	0	0	0	0	0	0	22	0	0	0	0	0	0	0	0	0	0	0	0	0	0	0	0	0	0	0	0.019226	0	0	0	0	0	0	0	0	0	Bacteria	Planctomycetes	OM190
OTU001501	22	0	0	0	0	0	0	0	0	0	0	22	0	0	0	0	0	0	0	0	0	0	0	0	0	0	0	0	0	0	0	0.019226	0	0	0	0	0	0	0	0	0	Bacteria	Bacteroidetes	Bacteroidia	Chitinophagales	Saprospiraceae
OTU001502	22	0	0	0	0	0	0	0	0	0	0	0	0	0	0	22	0	0	0	0	0	0	0	0	0	0	0	0	0	0	0	0	0	0	0	0.026133	0	0	0	0	0	Bacteria	Firmicutes	Clostridia	Clostridiales	Lachnospiraceae
OTU001503	22	0	0	0	0	0	0	0	0	0	0	0	0	0	0	22	0	0	0	0	0	0	0	0	0	0	0	0	0	0	0	0	0	0	0	0.026133	0	0	0	0	0	Bacteria	Bacteroidetes	Bacteroidia	Bacteroidales	Rikenellaceae	Alistipes
OTU001504	22	0	0	0	0	0	0	22	0	0	0	0	0	0	0	0	0	0	0	0	0	0	0	0	0	0	0	0.018041	0	0	0	0	0	0	0	0	0	0	0	0	0	Bacteria	Patescibacteria
OTU001505	22	0	0	0	0	0	0	0	0	0	0	1	0	21	0	0	0	0	0	0	0	0	0	0	0	0	0	0	0	0	0	0.000874	0	0.024396	0	0	0	0	0	0	0	Bacteria	Proteobacteria	Gammaproteobacteria	Gammaproteobacteria_Incertae_Sedis	Unknown_Family	Candidatus_Berkiella	Candidatus_Berkiella_aquae
OTU001506	22	0	0	0	0	0	0	0	0	0	0	0	0	0	0	0	0	22	0	0	0	0	0	0	0	0	0	0	0	0	0	0	0	0	0	0	0	0.019908	0	0	0	Bacteria	Chloroflexi	Chloroflexia	Thermomicrobiales	JG30-KF-CM45
OTU001507	22	1	0	18	0	0	1	0	0	0	0	0	0	0	0	0	2	0	0	0	0	0.000821	0	0.014879	0	0	0.000829	0	0	0	0	0	0	0	0	0	0.001719	0	0	0	0	Bacteria	Proteobacteria	Alphaproteobacteria	Acetobacterales	Acetobacteraceae	Roseomonas
OTU001508	22	0	0	0	0	0	0	0	0	0	0	1	1	16	0	0	0	0	0	4	0	0	0	0	0	0	0	0	0	0	0	0.000874	0.000944	0.018588	0	0	0	0	0	0.003793	0	Bacteria	Proteobacteria	Alphaproteobacteria	Azospirillales	Azospirillaceae	Niveispirillum	Niveispirillum_irakense
OTU001509	22	1	0	0	0	0	0	0	0	0	0	0	0	0	0	0	0	0	4	9	8	0.000821	0	0	0	0	0	0	0	0	0	0	0	0	0	0	0	0	0.003512	0.008533	0.006503	Bacteria	Bacteroidetes	Bacteroidia	Chitinophagales	Saprospiraceae
OTU001510	22	0	0	0	0	0	0	0	0	0	0	20	0	0	0	0	0	0	2	0	0	0	0	0	0	0	0	0	0	0	0	0.017478	0	0	0	0	0	0	0.001756	0	0	Bacteria	Proteobacteria	Gammaproteobacteria	Betaproteobacteriales	Nitrosomonadaceae	Nitrosomonas
OTU001511	22	0	0	0	0	0	0	0	0	0	0	0	0	22	0	0	0	0	0	0	0	0	0	0	0	0	0	0	0	0	0	0	0	0.025558	0	0	0	0	0	0	0	Bacteria	Planctomycetes	Planctomycetacia	Gemmatales	Gemmataceae
OTU001512	21	0	0	0	0	0	0	0	0	0	0	21	0	0	0	0	0	0	0	0	0	0	0	0	0	0	0	0	0	0	0	0.018352	0	0	0	0	0	0	0	0	0	Bacteria	Proteobacteria	Alphaproteobacteria	Rickettsiales	Mitochondria
OTU001513	21	0	0	0	0	0	0	0	0	0	0	0	0	0	0	21	0	0	0	0	0	0	0	0	0	0	0	0	0	0	0	0	0	0	0	0.024945	0	0	0	0	0	Bacteria	Proteobacteria	Deltaproteobacteria	Desulfovibrionales	Desulfovibrionaceae	Desulfovibrio
OTU001514	21	0	0	0	0	0	0	0	0	0	0	0	5	0	0	0	0	0	0	16	0	0	0	0	0	0	0	0	0	0	0	0	0.00472	0	0	0	0	0	0	0.01517	0	Bacteria	Bacteroidetes	Bacteroidia	Cytophagales	Hymenobacteraceae	Hymenobacter
OTU001515	21	0	1	0	15	5	0	0	0	0	0	0	0	0	0	0	0	0	0	0	0	0	0.000779	0	0.011977	0.00394	0	0	0	0	0	0	0	0	0	0	0	0	0	0	0	Bacteria	Planctomycetes	Planctomycetacia	Pirellulales	Pirellulaceae	Pirellula	bacterium_enrichment_culture_clone_B432011
OTU001516	21	0	0	0	0	0	0	0	0	0	0	13	1	7	0	0	0	0	0	0	0	0	0	0	0	0	0	0	0	0	0	0.011361	0.000944	0.008132	0	0	0	0	0	0	0	Bacteria	Kiritimatiellaeota	Kiritimatiellae	WCHB1-41
OTU001517	21	0	0	0	0	0	0	0	0	0	0	21	0	0	0	0	0	0	0	0	0	0	0	0	0	0	0	0	0	0	0	0.018352	0	0	0	0	0	0	0	0	0	Bacteria	Bacteroidetes	Bacteroidia	Chitinophagales	Chitinophagaceae	Lacibacter
OTU001518	21	0	0	0	0	0	0	0	0	0	0	0	0	0	0	0	0	0	0	0	21	0	0	0	0	0	0	0	0	0	0	0	0	0	0	0	0	0	0	0	0.017071	Bacteria	Planctomycetes	Planctomycetacia	Gemmatales	Gemmataceae
OTU001519	21	21	0	0	0	0	0	0	0	0	0	0	0	0	0	0	0	0	0	0	0	0.017243	0	0	0	0	0	0	0	0	0	0	0	0	0	0	0	0	0	0	0	Bacteria	Bacteroidetes	Bacteroidia	Bacteroidales	Dysgonomonadaceae	Fermentimonas
OTU001520	21	0	0	0	0	21	0	0	0	0	0	0	0	0	0	0	0	0	0	0	0	0	0	0	0	0.016546	0	0	0	0	0	0	0	0	0	0	0	0	0	0	0	Bacteria	Bacteroidetes	Bacteroidia	Bacteroidales	Paludibacteraceae	Paludibacter
OTU001521	21	0	0	0	0	0	0	0	0	0	0	0	0	0	0	21	0	0	0	0	0	0	0	0	0	0	0	0	0	0	0	0	0	0	0	0.024945	0	0	0	0	0	Bacteria	Firmicutes	Negativicutes	Selenomonadales	Acidaminococcaceae
OTU001522	21	0	0	0	0	0	0	0	0	0	0	0	0	1	0	0	0	1	1	5	13	0	0	0	0	0	0	0	0	0	0	0	0	0.001162	0	0	0	0.000905	0.000878	0.004741	0.010568	Bacteria	Cyanobacteria	Oxyphotobacteria	Chloroplast
OTU001523	21	0	0	0	0	0	0	0	0	0	0	0	0	6	6	0	0	0	0	9	0	0	0	0	0	0	0	0	0	0	0	0	0	0.00697	0.005069	0	0	0	0	0.008533	0	Bacteria	Actinobacteria	Acidimicrobiia	IMCC26256
OTU001524	21	0	0	0	0	0	0	0	0	0	0	0	20	0	0	0	1	0	0	0	0	0	0	0	0	0	0	0	0	0	0	0	0.01888	0	0	0	0.00086	0	0	0	0	Bacteria	Proteobacteria	Gammaproteobacteria	Alteromonadales	Shewanellaceae	Shewanella	Shewanella_sp_KALAICIBA10
OTU001525	21	0	0	21	0	0	0	0	0	0	0	0	0	0	0	0	0	0	0	0	0	0	0	0.017359	0	0	0	0	0	0	0	0	0	0	0	0	0	0	0	0	0	Bacteria	Firmicutes	Clostridia	Clostridiales	Ruminococcaceae	Intestinimonas
OTU001526	21	0	0	0	0	0	0	0	0	0	0	0	0	0	0	20	0	0	1	0	0	0	0	0	0	0	0	0	0	0	0	0	0	0	0	0.023757	0	0	0.000878	0	0	Bacteria	Verrucomicrobia	Verrucomicrobiae	Verrucomicrobiales	Akkermansiaceae	Akkermansia
OTU001527	21	0	0	0	0	0	0	0	0	0	0	5	0	16	0	0	0	0	0	0	0	0	0	0	0	0	0	0	0	0	0	0.004369	0	0.018588	0	0	0	0	0	0	0	Bacteria	Planctomycetes	Planctomycetacia	Isosphaerales	Isosphaeraceae
OTU001528	21	0	0	0	0	0	0	0	0	0	0	1	0	20	0	0	0	0	0	0	0	0	0	0	0	0	0	0	0	0	0	0.000874	0	0.023235	0	0	0	0	0	0	0	Bacteria	Actinobacteria	Actinobacteria	Propionibacteriales	Nocardioidaceae	Nocardioides
OTU001529	21	0	0	0	0	0	0	0	0	0	0	13	0	7	0	0	0	0	0	0	1	0	0	0	0	0	0	0	0	0	0	0.011361	0	0.008132	0	0	0	0	0	0	0.000813	Bacteria	Proteobacteria	Gammaproteobacteria	Legionellales	Legionellaceae	Legionella
OTU001530	21	0	0	0	0	0	0	0	0	0	0	0	0	21	0	0	0	0	0	0	0	0	0	0	0	0	0	0	0	0	0	0	0	0.024396	0	0	0	0	0	0	0	Bacteria	Chloroflexi
OTU001531	21	0	0	0	0	0	0	0	0	0	0	0	21	0	0	0	0	0	0	0	0	0	0	0	0	0	0	0	0	0	0	0	0.019823	0	0	0	0	0	0	0	0	Bacteria	Planctomycetes	Planctomycetacia	Planctomycetales
OTU001532	21	0	0	0	0	0	0	0	0	0	0	15	0	6	0	0	0	0	0	0	0	0	0	0	0	0	0	0	0	0	0	0.013108	0	0.00697	0	0	0	0	0	0	0	Bacteria	Chlamydiae	Chlamydiae	Chlamydiales	Parachlamydiaceae	Neochlamydia
OTU001533	20	0	0	0	0	0	0	0	0	0	0	20	0	0	0	0	0	0	0	0	0	0	0	0	0	0	0	0	0	0	0	0.017478	0	0	0	0	0	0	0	0	0	Bacteria	Bacteroidetes	Bacteroidia	Chitinophagales	37-13
OTU001534	20	0	0	0	0	0	0	0	0	0	0	20	0	0	0	0	0	0	0	0	0	0	0	0	0	0	0	0	0	0	0	0.017478	0	0	0	0	0	0	0	0	0	Bacteria	Acidobacteria	Blastocatellia_Subgroup_4	44524
OTU001535	20	20	0	0	0	0	0	0	0	0	0	0	0	0	0	0	0	0	0	0	0	0.016422	0	0	0	0	0	0	0	0	0	0	0	0	0	0	0	0	0	0	0	Bacteria	Actinobacteria	Actinobacteria	Micrococcales	Dermatophilaceae
OTU001536	20	0	0	0	0	0	0	0	0	0	0	2	0	18	0	0	0	0	0	0	0	0	0	0	0	0	0	0	0	0	0	0.001748	0	0.020911	0	0	0	0	0	0	0	Bacteria	Chlamydiae	Chlamydiae	Chlamydiales	Parachlamydiaceae	Neochlamydia
OTU001537	20	0	0	0	0	0	0	0	0	0	0	0	20	0	0	0	0	0	0	0	0	0	0	0	0	0	0	0	0	0	0	0	0.01888	0	0	0	0	0	0	0	0	Bacteria	Patescibacteria	Microgenomatia	Candidatus_Woesebacteria
OTU001538	20	0	0	0	0	0	20	0	0	0	0	0	0	0	0	0	0	0	0	0	0	0	0	0	0	0	0.016575	0	0	0	0	0	0	0	0	0	0	0	0	0	0	Bacteria	Chloroflexi	Chloroflexia	Thermomicrobiales	JG30-KF-CM45
OTU001539	20	0	0	0	0	0	0	0	0	0	0	0	0	0	20	0	0	0	0	0	0	0	0	0	0	0	0	0	0	0	0	0	0	0	0.016898	0	0	0	0	0	0	Bacteria	Proteobacteria	Gammaproteobacteria
OTU001540	20	0	0	0	0	0	0	0	0	0	0	0	0	0	0	0	0	0	20	0	0	0	0	0	0	0	0	0	0	0	0	0	0	0	0	0	0	0	0.017559	0	0	Bacteria	Firmicutes	Clostridia	Clostridiales	Family_XI	Finegoldia
OTU001541	20	0	0	0	0	0	0	0	0	0	0	3	3	0	1	2	1	2	3	3	2	0	0	0	0	0	0	0	0	0	0	0.002622	0.002832	0	0.000845	0.002376	0.00086	0.00181	0.002634	0.002844	0.001626	Bacteria	Acidobacteria	Acidobacteriia	Acidobacteriales	Koribacteraceae	Candidatus_Koribacter
OTU001542	20	0	0	0	0	0	0	0	0	0	0	0	19	0	0	0	0	0	0	0	1	0	0	0	0	0	0	0	0	0	0	0	0.017936	0	0	0	0	0	0	0	0.000813	Bacteria	Proteobacteria
OTU001543	19	0	0	0	0	0	0	0	0	0	0	0	0	7	12	0	0	0	0	0	0	0	0	0	0	0	0	0	0	0	0	0	0	0.008132	0.010139	0	0	0	0	0	0	Bacteria	Proteobacteria	Gammaproteobacteria	Cellvibrionales	Halieaceae
OTU001544	19	1	0	0	0	0	0	0	0	0	0	14	3	0	0	1	0	0	0	0	0	0.000821	0	0	0	0	0	0	0	0	0	0.012235	0.002832	0	0	0.001188	0	0	0	0	0	Bacteria	Firmicutes	Clostridia	Clostridiales	Ruminococcaceae	Eubacterium_coprostanoligenes_group
OTU001545	19	0	0	0	0	0	0	0	0	0	0	0	0	0	0	19	0	0	0	0	0	0	0	0	0	0	0	0	0	0	0	0	0	0	0	0.02257	0	0	0	0	0	Bacteria	Firmicutes	Clostridia	Clostridiales	Ruminococcaceae	Candidatus_Soleaferrea
OTU001546	19	0	0	0	0	0	1	0	0	0	0	0	3	0	0	15	0	0	0	0	0	0	0	0	0	0	0.000829	0	0	0	0	0	0.002832	0	0	0.017818	0	0	0	0	0	Bacteria	Proteobacteria	Gammaproteobacteria	Xanthomonadales	Xanthomonadaceae	Stenotrophomonas
OTU001547	19	0	0	0	0	0	0	0	0	0	0	18	0	0	0	0	0	0	0	1	0	0	0	0	0	0	0	0	0	0	0	0.01573	0	0	0	0	0	0	0	0.000948	0	Bacteria	Proteobacteria	Deltaproteobacteria	Myxococcales	Polyangiaceae	Polyangium
OTU001548	19	0	0	0	0	0	0	0	0	0	0	0	0	2	17	0	0	0	0	0	0	0	0	0	0	0	0	0	0	0	0	0	0	0.002323	0.014363	0	0	0	0	0	0	Bacteria	Proteobacteria	Gammaproteobacteria	Betaproteobacteriales	Burkholderiaceae
OTU001549	19	0	0	0	0	0	0	0	0	0	0	0	0	0	0	0	0	0	19	0	0	0	0	0	0	0	0	0	0	0	0	0	0	0	0	0	0	0	0.016681	0	0	Bacteria	Bacteroidetes	Bacteroidia	Chitinophagales	Chitinophagaceae	Filimonas
OTU001550	19	0	0	0	0	0	0	0	0	0	0	0	19	0	0	0	0	0	0	0	0	0	0	0	0	0	0	0	0	0	0	0	0.017936	0	0	0	0	0	0	0	0	Bacteria	Gemmatimonadetes	Gemmatimonadetes	Gemmatimonadales	Gemmatimonadaceae
OTU001551	19	0	0	0	0	0	0	0	0	0	0	0	18	0	0	1	0	0	0	0	0	0	0	0	0	0	0	0	0	0	0	0	0.016992	0	0	0.001188	0	0	0	0	0	Bacteria	Firmicutes	Clostridia	Clostridiales	Lachnospiraceae	Ruminococcus_torques_group
OTU001552	19	0	0	0	0	0	0	0	0	0	0	0	0	1	18	0	0	0	0	0	0	0	0	0	0	0	0	0	0	0	0	0	0	0.001162	0.015208	0	0	0	0	0	0	Bacteria	Proteobacteria	Deltaproteobacteria	Desulfobacterales	Desulfobacteraceae	Sva0081_sediment_group
OTU001553	19	0	0	0	0	0	0	0	0	0	1	0	0	3	0	0	0	0	0	14	1	0	0	0	0	0	0	0	0	0	0.001187	0	0	0.003485	0	0	0	0	0	0.013274	0.000813	Bacteria	Proteobacteria	Deltaproteobacteria	Bdellovibrionales	Bacteriovoracaceae	Bacteriovorax
OTU001554	19	0	0	0	0	0	0	0	0	0	0	6	0	5	0	0	8	0	0	0	0	0	0	0	0	0	0	0	0	0	0	0.005243	0	0.005809	0	0	0.006876	0	0	0	0	Bacteria	Proteobacteria	Gammaproteobacteria
OTU001555	19	0	0	0	0	0	0	0	0	0	0	0	0	0	0	0	0	0	0	0	19	0	0	0	0	0	0	0	0	0	0	0	0	0	0	0	0	0	0	0	0.015446	Bacteria	Cyanobacteria	Oxyphotobacteria	Chloroplast
OTU001556	19	0	0	0	0	0	0	0	0	0	0	11	0	8	0	0	0	0	0	0	0	0	0	0	0	0	0	0	0	0	0	0.009613	0	0.009294	0	0	0	0	0	0	0	Bacteria	Planctomycetes	Planctomycetacia	Planctomycetales	Schlesneriaceae	Schlesneria
OTU001557	19	0	0	0	0	0	0	0	0	0	0	0	19	0	0	0	0	0	0	0	0	0	0	0	0	0	0	0	0	0	0	0	0.017936	0	0	0	0	0	0	0	0	Bacteria	Proteobacteria	Gammaproteobacteria	Betaproteobacteriales	Leeiaceae
OTU001558	19	0	0	0	0	0	0	0	0	0	0	4	0	15	0	0	0	0	0	0	0	0	0	0	0	0	0	0	0	0	0	0.003496	0	0.017426	0	0	0	0	0	0	0	Bacteria	Bacteroidetes	Bacteroidia	Chitinophagales	Chitinophagaceae
OTU001559	19	0	0	0	0	0	0	0	0	0	0	16	0	2	0	0	0	0	0	1	0	0	0	0	0	0	0	0	0	0	0	0.013982	0	0.002323	0	0	0	0	0	0.000948	0	Bacteria	Proteobacteria	Deltaproteobacteria	Syntrophobacterales	Syntrophaceae
OTU001560	19	0	0	0	0	0	0	0	0	0	0	0	19	0	0	0	0	0	0	0	0	0	0	0	0	0	0	0	0	0	0	0	0.017936	0	0	0	0	0	0	0	0	Bacteria	Planctomycetes	Planctomycetacia	Planctomycetales
OTU001561	19	0	0	0	0	0	0	0	0	0	0	19	0	0	0	0	0	0	0	0	0	0	0	0	0	0	0	0	0	0	0	0.016604	0	0	0	0	0	0	0	0	0	Bacteria	Bacteroidetes	Bacteroidia	Chitinophagales	Chitinophagaceae
OTU001562	19	0	0	0	0	0	0	0	0	0	0	19	0	0	0	0	0	0	0	0	0	0	0	0	0	0	0	0	0	0	0	0.016604	0	0	0	0	0	0	0	0	0	Bacteria	Bacteroidetes	Ignavibacteria	OPB56
OTU001563	19	0	0	0	0	0	0	0	0	0	0	0	0	19	0	0	0	0	0	0	0	0	0	0	0	0	0	0	0	0	0	0	0	0.022073	0	0	0	0	0	0	0	Bacteria	Planctomycetes	Planctomycetacia	Planctomycetales	Rubinisphaeraceae	SH-PL14
OTU001564	19	0	0	0	0	0	0	0	0	0	0	18	0	0	1	0	0	0	0	0	0	0	0	0	0	0	0	0	0	0	0	0.01573	0	0	0.000845	0	0	0	0	0	0	Bacteria	Proteobacteria	Alphaproteobacteria	Caulobacterales	Hyphomonadaceae	SWB02
OTU001565	18	0	0	0	0	0	0	0	0	0	0	0	0	0	0	0	0	0	18	0	0	0	0	0	0	0	0	0	0	0	0	0	0	0	0	0	0	0	0.015803	0	0	Bacteria	Actinobacteria	Actinobacteria	PeM15
OTU001566	18	0	0	0	0	0	0	0	0	0	0	16	0	2	0	0	0	0	0	0	0	0	0	0	0	0	0	0	0	0	0	0.013982	0	0.002323	0	0	0	0	0	0	0	Bacteria	Proteobacteria	Alphaproteobacteria
OTU001567	18	0	0	0	18	0	0	0	0	0	0	0	0	0	0	0	0	0	0	0	0	0	0	0	0.014372	0	0	0	0	0	0	0	0	0	0	0	0	0	0	0	0	Bacteria	Chlamydiae	Chlamydiae	Chlamydiales
OTU001568	18	0	0	0	0	0	0	0	18	0	0	0	0	0	0	0	0	0	0	0	0	0	0	0	0	0	0	0	0.013931	0	0	0	0	0	0	0	0	0	0	0	0	Bacteria	Firmicutes	Clostridia	Clostridiales	Family_XIII
OTU001569	18	0	0	0	0	0	0	0	0	0	0	0	18	0	0	0	0	0	0	0	0	0	0	0	0	0	0	0	0	0	0	0	0.016992	0	0	0	0	0	0	0	0	Bacteria	Actinobacteria	Thermoleophilia	Gaiellales	Gaiellaceae	Gaiella
OTU001570	18	0	0	0	0	0	0	0	0	0	0	4	0	14	0	0	0	0	0	0	0	0	0	0	0	0	0	0	0	0	0	0.003496	0	0.016264	0	0	0	0	0	0	0	Bacteria	Proteobacteria	Gammaproteobacteria	Gammaproteobacteria_Incertae_Sedis	Unknown_Family	Candidatus_Ovatusbacter
OTU001571	18	0	0	0	0	0	0	0	0	0	0	0	0	0	18	0	0	0	0	0	0	0	0	0	0	0	0	0	0	0	0	0	0	0	0.015208	0	0	0	0	0	0	Bacteria	Planctomycetes	Planctomycetacia	Pirellulales	Pirellulaceae	Blastopirellula
OTU001572	18	1	0	0	0	0	0	0	0	10	0	7	0	0	0	0	0	0	0	0	0	0.000821	0	0	0	0	0	0	0	0.008367	0	0.006117	0	0	0	0	0	0	0	0	0	Bacteria	Proteobacteria	Gammaproteobacteria	Xanthomonadales	Xanthomonadaceae	Pseudoxanthomonas	Pseudoxanthomonas_sp_M1-7
OTU001573	18	0	0	18	0	0	0	0	0	0	0	0	0	0	0	0	0	0	0	0	0	0	0	0.014879	0	0	0	0	0	0	0	0	0	0	0	0	0	0	0	0	0	Bacteria	Proteobacteria	Alphaproteobacteria	Rhizobiales	Beijerinckiaceae
OTU001574	18	0	0	0	0	0	0	0	0	0	0	0	0	18	0	0	0	0	0	0	0	0	0	0	0	0	0	0	0	0	0	0	0	0.020911	0	0	0	0	0	0	0	Bacteria	Chloroflexi	Chloroflexia	Chloroflexales	Chloroflexaceae	Candidatus_Chloroploca
OTU001575	18	1	0	0	0	0	0	0	0	0	0	0	0	0	0	0	0	0	17	0	0	0.000821	0	0	0	0	0	0	0	0	0	0	0	0	0	0	0	0	0.014925	0	0	Bacteria	Dependentiae	Babeliae	Babeliales
OTU001576	18	0	0	1	0	0	0	0	0	17	0	0	0	0	0	0	0	0	0	0	0	0	0	0.000827	0	0	0	0	0	0.014224	0	0	0	0	0	0	0	0	0	0	0	Bacteria	Proteobacteria	Gammaproteobacteria	Betaproteobacteriales	SC-I-84
OTU001577	18	0	0	0	0	0	0	0	0	0	0	18	0	0	0	0	0	0	0	0	0	0	0	0	0	0	0	0	0	0	0	0.01573	0	0	0	0	0	0	0	0	0	Bacteria	Bacteroidetes	Bacteroidia	Chitinophagales	37-13
OTU001578	18	0	0	0	0	0	0	0	0	0	0	14	0	4	0	0	0	0	0	0	0	0	0	0	0	0	0	0	0	0	0	0.012235	0	0.004647	0	0	0	0	0	0	0	Bacteria	Proteobacteria	Alphaproteobacteria	Rhizobiales	Xanthobacteraceae	Pseudoxanthobacter
OTU001579	18	0	0	0	0	0	0	0	0	0	0	0	18	0	0	0	0	0	0	0	0	0	0	0	0	0	0	0	0	0	0	0	0.016992	0	0	0	0	0	0	0	0	Bacteria	Bacteroidetes	Bacteroidia	Bacteroidales	Muribaculaceae
OTU001580	18	0	0	0	0	18	0	0	0	0	0	0	0	0	0	0	0	0	0	0	0	0	0	0	0	0.014182	0	0	0	0	0	0	0	0	0	0	0	0	0	0	0	Bacteria	Actinobacteria	Actinobacteria	Frankiales	Sporichthyaceae	Sporichthya
OTU001581	18	0	0	0	0	0	0	0	0	0	0	0	0	0	1	0	17	0	0	0	0	0	0	0	0	0	0	0	0	0	0	0	0	0	0.000845	0	0.014612	0	0	0	0	Bacteria	Firmicutes	Bacilli	Bacillales	Bacillaceae	Ureibacillus
OTU001582	18	0	0	0	0	0	0	0	0	0	0	0	0	0	0	1	0	0	17	0	0	0	0	0	0	0	0	0	0	0	0	0	0	0	0	0.001188	0	0	0.014925	0	0	Bacteria	Proteobacteria	Alphaproteobacteria	Rhodobacterales	Rhodobacteraceae	Rubellimicrobium
OTU001583	18	0	0	0	0	0	0	0	0	0	0	18	0	0	0	0	0	0	0	0	0	0	0	0	0	0	0	0	0	0	0	0.01573	0	0	0	0	0	0	0	0	0	Bacteria	Proteobacteria	Alphaproteobacteria
OTU001584	18	0	2	0	0	0	0	0	1	1	0	1	0	0	13	0	0	0	0	0	0	0	0.001557	0	0	0	0	0	0.000774	0.000837	0	0.000874	0	0	0.010984	0	0	0	0	0	0	Bacteria	Proteobacteria	Gammaproteobacteria	Xanthomonadales	Xanthomonadaceae	Lysobacter
OTU001585	18	0	0	0	0	0	0	0	0	18	0	0	0	0	0	0	0	0	0	0	0	0	0	0	0	0	0	0	0	0.015061	0	0	0	0	0	0	0	0	0	0	0	Bacteria	Proteobacteria	Alphaproteobacteria	Rhizobiales	Rhizobiales_Incertae_Sedis	Phreatobacter
OTU001586	17	0	0	0	0	0	17	0	0	0	0	0	0	0	0	0	0	0	0	0	0	0	0	0	0	0	0.014089	0	0	0	0	0	0	0	0	0	0	0	0	0	0	Bacteria	Proteobacteria	Gammaproteobacteria	Legionellales	Legionellaceae	Legionella
OTU001587	17	0	0	0	0	0	0	0	0	0	0	1	0	0	0	0	0	16	0	0	0	0	0	0	0	0	0	0	0	0	0	0.000874	0	0	0	0	0	0.014478	0	0	0	Bacteria	Acidobacteria	Subgroup_6
OTU001588	17	0	0	0	0	0	0	0	0	0	0	0	0	0	0	17	0	0	0	0	0	0	0	0	0	0	0	0	0	0	0	0	0	0	0	0.020194	0	0	0	0	0	Bacteria	Bacteroidetes	Bacteroidia	Bacteroidales	CR-115
OTU001589	17	0	0	0	0	0	0	0	17	0	0	0	0	0	0	0	0	0	0	0	0	0	0	0	0	0	0	0	0.013157	0	0	0	0	0	0	0	0	0	0	0	0	Bacteria	Actinobacteria	Acidimicrobiia	Microtrichales	Ilumatobacteraceae	Ilumatobacter
OTU001590	17	0	0	0	0	0	0	0	0	0	0	11	0	5	0	0	0	0	0	1	0	0	0	0	0	0	0	0	0	0	0	0.009613	0	0.005809	0	0	0	0	0	0.000948	0	Bacteria	Proteobacteria	Alphaproteobacteria	Rhizobiales	Rhizobiales_Incertae_Sedis	Bauldia
OTU001591	17	0	0	0	0	0	0	0	0	0	0	0	0	0	0	17	0	0	0	0	0	0	0	0	0	0	0	0	0	0	0	0	0	0	0	0.020194	0	0	0	0	0	Bacteria	Bacteroidetes	Bacteroidia	Bacteroidales	Bacteroidaceae	Bacteroides
OTU001592	17	0	0	0	0	0	0	0	0	0	0	0	0	17	0	0	0	0	0	0	0	0	0	0	0	0	0	0	0	0	0	0	0	0.01975	0	0	0	0	0	0	0	Bacteria	Chlamydiae	Chlamydiae	Chlamydiales	Parachlamydiaceae
OTU001593	17	0	0	0	0	0	0	0	0	0	0	17	0	0	0	0	0	0	0	0	0	0	0	0	0	0	0	0	0	0	0	0.014856	0	0	0	0	0	0	0	0	0	Bacteria	Bacteroidetes	Bacteroidia	Sphingobacteriales	Sphingobacteriaceae
OTU001594	17	0	0	0	0	0	0	0	0	0	0	0	0	0	0	0	0	17	0	0	0	0	0	0	0	0	0	0	0	0	0	0	0	0	0	0	0	0.015383	0	0	0	Bacteria	Patescibacteria	Saccharimonadia	Saccharimonadales
OTU001595	17	0	0	1	0	0	0	0	0	0	0	0	0	0	0	0	0	0	0	0	16	0	0	0.000827	0	0	0	0	0	0	0	0	0	0	0	0	0	0	0	0	0.013007	Bacteria	Actinobacteria	Thermoleophilia	Solirubrobacterales	Solirubrobacteraceae	Conexibacter
OTU001596	17	0	0	0	0	0	17	0	0	0	0	0	0	0	0	0	0	0	0	0	0	0	0	0	0	0	0.014089	0	0	0	0	0	0	0	0	0	0	0	0	0	0	Bacteria	Firmicutes	Bacilli	Bacillales	Paenibacillaceae	Cohnella
OTU001597	17	0	0	0	0	0	0	0	0	0	0	0	17	0	0	0	0	0	0	0	0	0	0	0	0	0	0	0	0	0	0	0	0.016048	0	0	0	0	0	0	0	0	Bacteria	Proteobacteria	Deltaproteobacteria	Myxococcales	27F-1492R
OTU001598	17	0	0	0	0	0	0	0	0	0	0	0	17	0	0	0	0	0	0	0	0	0	0	0	0	0	0	0	0	0	0	0	0.016048	0	0	0	0	0	0	0	0	Bacteria	Proteobacteria	Gammaproteobacteria
OTU001599	17	0	0	0	2	0	15	0	0	0	0	0	0	0	0	0	0	0	0	0	0	0	0	0	0.001597	0	0.012431	0	0	0	0	0	0	0	0	0	0	0	0	0	0	Bacteria	Patescibacteria	Gracilibacteria
OTU001600	17	0	0	0	16	0	0	0	0	1	0	0	0	0	0	0	0	0	0	0	0	0	0	0	0.012775	0	0	0	0	0.000837	0	0	0	0	0	0	0	0	0	0	0	Bacteria	Proteobacteria	Gammaproteobacteria	Betaproteobacteriales	Neisseriaceae	Neisseria
OTU001601	17	0	0	0	0	0	0	0	0	0	0	0	17	0	0	0	0	0	0	0	0	0	0	0	0	0	0	0	0	0	0	0	0.016048	0	0	0	0	0	0	0	0	Bacteria	Patescibacteria	Parcubacteria
OTU001602	16	0	0	0	0	0	0	0	0	0	0	0	0	16	0	0	0	0	0	0	0	0	0	0	0	0	0	0	0	0	0	0	0	0.018588	0	0	0	0	0	0	0	Bacteria	Chlamydiae	Chlamydiae	Chlamydiales
OTU001603	16	0	0	0	0	0	0	0	14	0	0	0	1	0	0	0	0	0	1	0	0	0	0	0	0	0	0	0	0.010835	0	0	0	0.000944	0	0	0	0	0	0.000878	0	0	Bacteria	Proteobacteria	Gammaproteobacteria	Betaproteobacteriales	Burkholderiaceae
OTU001604	16	0	0	1	15	0	0	0	0	0	0	0	0	0	0	0	0	0	0	0	0	0	0	0.000827	0.011977	0	0	0	0	0	0	0	0	0	0	0	0	0	0	0	0	Bacteria	Chloroflexi	Chloroflexia	Chloroflexales	Chloroflexaceae	FFCH7168
OTU001605	16	0	0	0	0	0	0	0	0	0	0	7	0	9	0	0	0	0	0	0	0	0	0	0	0	0	0	0	0	0	0	0.006117	0	0.010456	0	0	0	0	0	0	0	Bacteria	Proteobacteria	Gammaproteobacteria	Betaproteobacteriales	Burkholderiaceae
OTU001606	16	0	0	0	0	0	0	0	0	0	0	15	0	1	0	0	0	0	0	0	0	0	0	0	0	0	0	0	0	0	0	0.013108	0	0.001162	0	0	0	0	0	0	0	Bacteria	Proteobacteria	Deltaproteobacteria	Bdellovibrionales	Bdellovibrionaceae	Bdellovibrio	Bdellovibrio_sp_oral_clone_CA006
OTU001607	16	0	0	0	0	0	0	0	0	0	0	0	0	16	0	0	0	0	0	0	0	0	0	0	0	0	0	0	0	0	0	0	0	0.018588	0	0	0	0	0	0	0	Bacteria	Planctomycetes	Planctomycetacia	Gemmatales	Gemmataceae
OTU001608	16	0	0	16	0	0	0	0	0	0	0	0	0	0	0	0	0	0	0	0	0	0	0	0.013226	0	0	0	0	0	0	0	0	0	0	0	0	0	0	0	0	0	Bacteria	Proteobacteria	Alphaproteobacteria	Sphingomonadales	Sphingomonadaceae	DSSF69
OTU001609	16	0	0	0	0	16	0	0	0	0	0	0	0	0	0	0	0	0	0	0	0	0	0	0	0	0.012607	0	0	0	0	0	0	0	0	0	0	0	0	0	0	0	Bacteria	Firmicutes	Clostridia	Clostridiales	Ruminococcaceae	Ruminiclostridium	Clostridium_merdae
OTU001610	16	1	0	0	0	0	0	0	15	0	0	0	0	0	0	0	0	0	0	0	0	0.000821	0	0	0	0	0	0	0.011609	0	0	0	0	0	0	0	0	0	0	0	0	Bacteria	Actinobacteria	Actinobacteria	Corynebacteriales	Corynebacteriaceae	Turicella
OTU001611	16	0	0	0	0	0	0	0	0	0	0	0	16	0	0	0	0	0	0	0	0	0	0	0	0	0	0	0	0	0	0	0	0.015104	0	0	0	0	0	0	0	0	Bacteria	Verrucomicrobia	Verrucomicrobiae	Pedosphaerales	Pedosphaeraceae
OTU001612	16	0	0	0	0	0	0	0	0	16	0	0	0	0	0	0	0	0	0	0	0	0	0	0	0	0	0	0	0	0.013387	0	0	0	0	0	0	0	0	0	0	0	Bacteria	Bacteroidetes	Bacteroidia	Chitinophagales	Chitinophagaceae	Sediminibacterium
OTU001613	16	0	0	0	0	0	0	0	0	0	0	0	0	0	0	0	0	0	16	0	0	0	0	0	0	0	0	0	0	0	0	0	0	0	0	0	0	0	0.014047	0	0	Bacteria	Chloroflexi	Chloroflexia	Thermomicrobiales	JG30-KF-CM45
OTU001614	16	0	0	0	0	0	0	0	0	0	0	0	0	0	0	16	0	0	0	0	0	0	0	0	0	0	0	0	0	0	0	0	0	0	0	0.019006	0	0	0	0	0	Bacteria	Patescibacteria	Gracilibacteria	JGI_0000069-P22
OTU001615	16	0	0	0	0	0	0	0	0	0	0	9	0	7	0	0	0	0	0	0	0	0	0	0	0	0	0	0	0	0	0	0.007865	0	0.008132	0	0	0	0	0	0	0	Bacteria	Bacteroidetes	Bacteroidia	Chitinophagales	Chitinophagaceae	Dinghuibacter
OTU001616	16	0	0	0	0	0	0	0	0	0	0	0	16	0	0	0	0	0	0	0	0	0	0	0	0	0	0	0	0	0	0	0	0.015104	0	0	0	0	0	0	0	0	Bacteria	Verrucomicrobia	Verrucomicrobiae	Verrucomicrobiales	Rubritaleaceae	Haloferula
OTU001617	16	0	0	0	0	0	0	0	0	0	0	0	16	0	0	0	0	0	0	0	0	0	0	0	0	0	0	0	0	0	0	0	0.015104	0	0	0	0	0	0	0	0	Bacteria	Patescibacteria	Saccharimonadia	Saccharimonadales
OTU001618	16	0	0	0	0	0	0	0	0	0	0	0	16	0	0	0	0	0	0	0	0	0	0	0	0	0	0	0	0	0	0	0	0.015104	0	0	0	0	0	0	0	0	Bacteria	Proteobacteria	Gammaproteobacteria	Gammaproteobacteria_Incertae_Sedis	Unknown_Family	Candidatus_Berkiella
OTU001619	16	0	0	0	0	0	0	0	0	0	0	0	16	0	0	0	0	0	0	0	0	0	0	0	0	0	0	0	0	0	0	0	0.015104	0	0	0	0	0	0	0	0	Bacteria	Proteobacteria	Gammaproteobacteria	Betaproteobacteriales	Methylophilaceae
OTU001620	16	0	0	0	0	0	0	0	0	0	0	14	1	1	0	0	0	0	0	0	0	0	0	0	0	0	0	0	0	0	0	0.012235	0.000944	0.001162	0	0	0	0	0	0	0	Bacteria	Bacteroidetes	Bacteroidia	Chitinophagales	Chitinophagaceae	Ferruginibacter
OTU001621	16	0	0	0	0	0	0	0	0	0	0	14	0	2	0	0	0	0	0	0	0	0	0	0	0	0	0	0	0	0	0	0.012235	0	0.002323	0	0	0	0	0	0	0	Bacteria	Proteobacteria	Alphaproteobacteria	Sneathiellales	Sneathiellaceae
OTU001622	16	0	0	0	0	0	0	0	0	0	0	0	4	0	0	0	0	0	0	12	0	0	0	0	0	0	0	0	0	0	0	0	0.003776	0	0	0	0	0	0	0.011378	0	Bacteria	Verrucomicrobia	Verrucomicrobiae	Verrucomicrobiales	Rubritaleaceae	Luteolibacter
OTU001623	15	0	0	14	0	1	0	0	0	0	0	0	0	0	0	0	0	0	0	0	0	0	0	0.011573	0	0.000788	0	0	0	0	0	0	0	0	0	0	0	0	0	0	0	Archaea	Euryarchaeota	Halobacteria	Halobacteriales	Halococcaceae	Halococcus
OTU001624	15	0	0	0	0	0	0	0	0	0	0	0	0	0	0	15	0	0	0	0	0	0	0	0	0	0	0	0	0	0	0	0	0	0	0	0.017818	0	0	0	0	0	Bacteria	Bacteroidetes	Bacteroidia	Bacteroidales	Paludibacteraceae	Paludibacter	Blattella_germanica_German_cockroach
OTU001625	15	0	0	0	0	0	0	0	0	0	0	15	0	0	0	0	0	0	0	0	0	0	0	0	0	0	0	0	0	0	0	0.013108	0	0	0	0	0	0	0	0	0	Bacteria	Proteobacteria	Deltaproteobacteria	Bdellovibrionales	Bdellovibrionaceae	Bdellovibrio
OTU001626	15	0	0	0	0	0	0	0	0	0	0	0	0	0	0	15	0	0	0	0	0	0	0	0	0	0	0	0	0	0	0	0	0	0	0	0.017818	0	0	0	0	0	Bacteria	Proteobacteria	Gammaproteobacteria	Xanthomonadales	Xanthomonadaceae
OTU001627	15	0	0	0	0	0	0	0	0	0	0	0	0	15	0	0	0	0	0	0	0	0	0	0	0	0	0	0	0	0	0	0	0	0.017426	0	0	0	0	0	0	0	Bacteria	Planctomycetes	Planctomycetacia	Pirellulales	Pirellulaceae
OTU001628	15	0	0	0	0	0	0	0	0	0	0	0	0	0	0	15	0	0	0	0	0	0	0	0	0	0	0	0	0	0	0	0	0	0	0	0.017818	0	0	0	0	0	Bacteria	Deferribacteres	Deferribacteres	Deferribacterales	Deferribacteraceae	Mucispirillum
OTU001629	15	0	0	0	0	0	0	0	0	0	0	11	0	4	0	0	0	0	0	0	0	0	0	0	0	0	0	0	0	0	0	0.009613	0	0.004647	0	0	0	0	0	0	0	Bacteria	Planctomycetes	Planctomycetacia	Pirellulales	Pirellulaceae
OTU001630	15	0	0	0	0	0	0	0	0	0	0	15	0	0	0	0	0	0	0	0	0	0	0	0	0	0	0	0	0	0	0	0.013108	0	0	0	0	0	0	0	0	0	Bacteria	Bacteroidetes	Bacteroidia	Flavobacteriales	Crocinitomicaceae	Fluviicola	Hypsibius_dujardini
OTU001631	15	0	0	0	0	0	0	0	0	0	0	0	0	1	1	0	13	0	0	0	0	0	0	0	0	0	0	0	0	0	0	0	0	0.001162	0.000845	0	0.011174	0	0	0	0	Bacteria	Actinobacteria	Actinobacteria	Pseudonocardiales	Pseudonocardiaceae	Pseudonocardia
OTU001632	15	0	0	0	0	0	0	0	15	0	0	0	0	0	0	0	0	0	0	0	0	0	0	0	0	0	0	0	0.011609	0	0	0	0	0	0	0	0	0	0	0	0	Bacteria	Actinobacteria	Actinobacteria	Micrococcales
OTU001633	15	0	0	1	0	0	0	0	0	0	0	1	0	12	0	0	0	0	0	0	1	0	0	0.000827	0	0	0	0	0	0	0	0.000874	0	0.013941	0	0	0	0	0	0	0.000813	Bacteria	Actinobacteria	Acidimicrobiia	Microtrichales	Iamiaceae	Iamia
OTU001634	14	0	0	12	0	0	1	0	0	0	0	1	0	0	0	0	0	0	0	0	0	0	0	0.009919	0	0	0.000829	0	0	0	0	0.000874	0	0	0	0	0	0	0	0	0	Bacteria	Bacteroidetes	Bacteroidia	Cytophagales	Spirosomaceae	Runella
OTU001635	14	0	0	0	0	0	0	0	0	0	0	0	14	0	0	0	0	0	0	0	0	0	0	0	0	0	0	0	0	0	0	0	0.013216	0	0	0	0	0	0	0	0	Bacteria	Proteobacteria	Gammaproteobacteria	Acidiferrobacterales	Acidiferrobacteraceae	Sulfurifustis
OTU001636	14	0	0	0	0	0	0	0	0	0	0	1	0	13	0	0	0	0	0	0	0	0	0	0	0	0	0	0	0	0	0	0.000874	0	0.015103	0	0	0	0	0	0	0	Bacteria	Verrucomicrobia	Verrucomicrobiae	Chthoniobacterales	Chthoniobacteraceae	Chthoniobacter
OTU001637	14	0	0	0	0	0	0	0	0	0	0	14	0	0	0	0	0	0	0	0	0	0	0	0	0	0	0	0	0	0	0	0.012235	0	0	0	0	0	0	0	0	0	Bacteria	Planctomycetes	OM190
OTU001638	14	0	0	0	0	0	0	0	0	0	0	0	0	14	0	0	0	0	0	0	0	0	0	0	0	0	0	0	0	0	0	0	0	0.016264	0	0	0	0	0	0	0	Bacteria	Planctomycetes	Phycisphaerae	Phycisphaerales	Phycisphaeraceae	SM1A02
OTU001639	14	0	0	0	1	0	0	0	13	0	0	0	0	0	0	0	0	0	0	0	0	0	0	0	0.000798	0	0	0	0.010061	0	0	0	0	0	0	0	0	0	0	0	0	Bacteria	Proteobacteria	Gammaproteobacteria	Betaproteobacteriales	Rhodocyclaceae	Dechloromonas	Dechloromonas_sp_An3-5
OTU001640	14	0	0	0	0	0	0	0	1	0	0	0	0	0	0	8	0	0	0	0	5	0	0	0	0	0	0	0	0.000774	0	0	0	0	0	0	0.009503	0	0	0	0	0.004065	Bacteria	Proteobacteria	Gammaproteobacteria	Xanthomonadales	Xanthomonadaceae	Stenotrophomonas
OTU001641	14	0	0	0	0	0	0	0	0	0	0	0	0	0	0	14	0	0	0	0	0	0	0	0	0	0	0	0	0	0	0	0	0	0	0	0.01663	0	0	0	0	0	Bacteria	Firmicutes	Clostridia	Clostridiales	Ruminococcaceae
OTU001642	14	0	0	0	0	0	0	0	0	0	0	0	0	0	0	14	0	0	0	0	0	0	0	0	0	0	0	0	0	0	0	0	0	0	0	0.01663	0	0	0	0	0	Bacteria	Firmicutes	Clostridia	Clostridiales	Ruminococcaceae	Candidatus_Soleaferrea
OTU001643	14	0	0	0	0	0	0	0	0	0	0	0	0	14	0	0	0	0	0	0	0	0	0	0	0	0	0	0	0	0	0	0	0	0.016264	0	0	0	0	0	0	0	Bacteria	Planctomycetes	Planctomycetacia	Isosphaerales	Isosphaeraceae	Singulisphaera
OTU001644	14	0	0	0	0	0	0	0	0	0	0	0	0	0	0	14	0	0	0	0	0	0	0	0	0	0	0	0	0	0	0	0	0	0	0	0.01663	0	0	0	0	0	Bacteria	Firmicutes	Clostridia	Clostridiales	Ruminococcaceae
OTU001645	14	0	0	0	0	0	0	0	0	0	0	8	0	6	0	0	0	0	0	0	0	0	0	0	0	0	0	0	0	0	0	0.006991	0	0.00697	0	0	0	0	0	0	0	Bacteria	Planctomycetes	OM190
OTU001646	14	0	0	0	0	0	0	0	0	0	0	0	0	0	0	14	0	0	0	0	0	0	0	0	0	0	0	0	0	0	0	0	0	0	0	0.01663	0	0	0	0	0	Bacteria	Cyanobacteria	Oxyphotobacteria	Oxyphotobacteria_Incertae_Sedis	Unknown_Family	Leptolyngbya_ANTL522
OTU001647	14	0	0	0	0	0	0	0	0	0	0	14	0	0	0	0	0	0	0	0	0	0	0	0	0	0	0	0	0	0	0	0.012235	0	0	0	0	0	0	0	0	0	Bacteria	Bacteroidetes	Bacteroidia	Cytophagales	Spirosomaceae	Lacihabitans
OTU001648	14	0	0	0	0	0	0	0	14	0	0	0	0	0	0	0	0	0	0	0	0	0	0	0	0	0	0	0	0.010835	0	0	0	0	0	0	0	0	0	0	0	0	Bacteria	Bacteroidetes	Bacteroidia	Flavobacteriales	Weeksellaceae	Chryseobacterium	Chryseobacterium_taichungense
OTU001649	14	0	0	0	0	0	0	0	0	0	0	0	0	0	0	0	0	0	10	4	0	0	0	0	0	0	0	0	0	0	0	0	0	0	0	0	0	0	0.008779	0.003793	0	Bacteria	Proteobacteria	Alphaproteobacteria	Rhizobiales	Rhizobiaceae	Aureimonas
OTU001650	14	0	0	0	0	0	0	0	0	0	0	14	0	0	0	0	0	0	0	0	0	0	0	0	0	0	0	0	0	0	0	0.012235	0	0	0	0	0	0	0	0	0	Bacteria	Proteobacteria	Gammaproteobacteria	Betaproteobacteriales	Rhodocyclaceae
OTU001651	14	0	0	0	0	0	0	0	0	0	0	14	0	0	0	0	0	0	0	0	0	0	0	0	0	0	0	0	0	0	0	0.012235	0	0	0	0	0	0	0	0	0	Bacteria	Proteobacteria	Deltaproteobacteria	Bradymonadales
OTU001652	14	0	0	0	0	0	0	0	0	0	0	0	0	0	0	0	0	0	14	0	0	0	0	0	0	0	0	0	0	0	0	0	0	0	0	0	0	0	0.012291	0	0	Bacteria	Proteobacteria	Alphaproteobacteria	Caulobacterales	Caulobacteraceae
OTU001653	14	0	0	0	14	0	0	0	0	0	0	0	0	0	0	0	0	0	0	0	0	0	0	0	0.011178	0	0	0	0	0	0	0	0	0	0	0	0	0	0	0	0	Bacteria	Cyanobacteria	Oxyphotobacteria	Chloroplast
OTU001654	14	0	0	0	0	13	0	0	0	0	0	0	0	0	0	0	0	0	0	0	1	0	0	0	0	0.010243	0	0	0	0	0	0	0	0	0	0	0	0	0	0	0.000813	Bacteria	Proteobacteria	Alphaproteobacteria	Rhodospirillales
OTU001655	14	0	0	0	0	0	0	0	0	0	0	0	14	0	0	0	0	0	0	0	0	0	0	0	0	0	0	0	0	0	0	0	0.013216	0	0	0	0	0	0	0	0	Bacteria
OTU001656	14	0	0	0	0	0	0	0	0	0	0	0	0	0	0	0	0	0	0	14	0	0	0	0	0	0	0	0	0	0	0	0	0	0	0	0	0	0	0	0.013274	0	Bacteria	Bacteroidetes	Bacteroidia	Cytophagales	Microscillaceae	Siphonobacter	Siphonobacter_sp_BAB-5404
OTU001657	13	0	0	0	0	0	0	0	0	0	0	0	0	0	0	8	0	0	0	0	5	0	0	0	0	0	0	0	0	0	0	0	0	0	0	0.009503	0	0	0	0	0.004065	Bacteria	Firmicutes	Clostridia	Clostridiales	Lachnospiraceae
OTU001658	13	0	0	0	0	0	0	0	0	0	0	13	0	0	0	0	0	0	0	0	0	0	0	0	0	0	0	0	0	0	0	0.011361	0	0	0	0	0	0	0	0	0	Bacteria	Proteobacteria	Deltaproteobacteria	Myxococcales	mle1-27
OTU001659	13	0	0	5	8	0	0	0	0	0	0	0	0	0	0	0	0	0	0	0	0	0	0	0.004133	0.006388	0	0	0	0	0	0	0	0	0	0	0	0	0	0	0	0	Bacteria
OTU001660	13	0	0	0	0	0	0	0	13	0	0	0	0	0	0	0	0	0	0	0	0	0	0	0	0	0	0	0	0.010061	0	0	0	0	0	0	0	0	0	0	0	0	Bacteria	Bacteroidetes	Bacteroidia	Cytophagales	Cyclobacteriaceae	Algoriphagus
OTU001661	13	0	0	0	0	0	1	0	0	0	0	5	0	2	5	0	0	0	0	0	0	0	0	0	0	0	0.000829	0	0	0	0	0.004369	0	0.002323	0.004225	0	0	0	0	0	0	Bacteria	Planctomycetes	Planctomycetacia	Pirellulales	Pirellulaceae
OTU001662	13	0	0	0	0	0	0	0	0	0	0	0	0	13	0	0	0	0	0	0	0	0	0	0	0	0	0	0	0	0	0	0	0	0.015103	0	0	0	0	0	0	0	Bacteria	Nitrospirae	Nitrospira	Nitrospirales	Nitrospiraceae	Nitrospira
OTU001663	13	0	0	0	0	0	0	0	0	0	0	12	0	0	0	1	0	0	0	0	0	0	0	0	0	0	0	0	0	0	0	0.010487	0	0	0	0.001188	0	0	0	0	0	Bacteria	Acidobacteria	Acidobacteriia	Solibacterales	Solibacteraceae_Subgroup_3	Bryobacter
OTU001664	13	0	0	0	7	6	0	0	0	0	0	0	0	0	0	0	0	0	0	0	0	0	0	0	0.005589	0.004727	0	0	0	0	0	0	0	0	0	0	0	0	0	0	0	Bacteria	Proteobacteria	Alphaproteobacteria	Rickettsiales
OTU001665	13	0	0	0	0	0	0	0	0	0	0	12	1	0	0	0	0	0	0	0	0	0	0	0	0	0	0	0	0	0	0	0.010487	0.000944	0	0	0	0	0	0	0	0	Bacteria	Proteobacteria	Gammaproteobacteria	CCM19a
OTU001666	13	0	0	0	0	0	0	0	0	0	0	0	0	10	0	3	0	0	0	0	0	0	0	0	0	0	0	0	0	0	0	0	0	0.011617	0	0.003564	0	0	0	0	0	Bacteria	Cyanobacteria	Oxyphotobacteria	Chloroplast
OTU001667	13	0	0	0	0	0	0	0	0	0	0	0	0	0	0	13	0	0	0	0	0	0	0	0	0	0	0	0	0	0	0	0	0	0	0	0.015442	0	0	0	0	0	Bacteria	Bacteroidetes	Bacteroidia	Bacteroidales	Dysgonomonadaceae
OTU001668	13	0	0	0	0	0	0	0	0	0	0	0	1	0	0	0	0	0	0	0	12	0	0	0	0	0	0	0	0	0	0	0	0.000944	0	0	0	0	0	0	0	0.009755	Bacteria	Chlamydiae	Chlamydiae	Chlamydiales	Parachlamydiaceae	Neochlamydia	Neochlamydia_sp_S13
OTU001669	13	0	0	0	0	0	0	0	0	0	0	0	0	0	0	13	0	0	0	0	0	0	0	0	0	0	0	0	0	0	0	0	0	0	0	0.015442	0	0	0	0	0	Bacteria	Firmicutes	Clostridia	Clostridiales	Ruminococcaceae
OTU001670	13	0	0	0	0	0	0	0	0	0	0	9	0	4	0	0	0	0	0	0	0	0	0	0	0	0	0	0	0	0	0	0.007865	0	0.004647	0	0	0	0	0	0	0	Bacteria	Planctomycetes	Planctomycetacia	Planctomycetales
OTU001671	13	0	0	0	0	0	0	0	0	0	0	0	0	13	0	0	0	0	0	0	0	0	0	0	0	0	0	0	0	0	0	0	0	0.015103	0	0	0	0	0	0	0	Bacteria	Planctomycetes	Planctomycetacia	Gemmatales	Gemmataceae	Fimbriiglobus
OTU001672	13	0	0	0	0	0	0	0	0	0	0	0	0	0	0	0	0	0	13	0	0	0	0	0	0	0	0	0	0	0	0	0	0	0	0	0	0	0	0.011413	0	0	Bacteria	Actinobacteria	Actinobacteria	Micrococcales	Micrococcaceae	Nesterenkonia
OTU001673	13	0	0	0	0	0	0	0	0	0	0	5	0	8	0	0	0	0	0	0	0	0	0	0	0	0	0	0	0	0	0	0.004369	0	0.009294	0	0	0	0	0	0	0	Bacteria	Chloroflexi	Anaerolineae	44216
OTU001674	13	0	0	0	0	0	0	0	0	0	0	10	0	2	0	0	0	0	0	0	1	0	0	0	0	0	0	0	0	0	0	0.008739	0	0.002323	0	0	0	0	0	0	0.000813	Bacteria	Proteobacteria	Gammaproteobacteria	Betaproteobacteriales	Nitrosomonadaceae	Nitrosomonas
OTU001675	13	0	0	0	0	0	0	0	0	0	0	13	0	0	0	0	0	0	0	0	0	0	0	0	0	0	0	0	0	0	0	0.011361	0	0	0	0	0	0	0	0	0	Bacteria	Bacteroidetes	Bacteroidia	Bacteroidales
OTU001676	13	0	0	0	13	0	0	0	0	0	0	0	0	0	0	0	0	0	0	0	0	0	0	0	0.01038	0	0	0	0	0	0	0	0	0	0	0	0	0	0	0	0	Bacteria	Actinobacteria
OTU001677	13	0	0	0	0	0	0	0	0	0	0	13	0	0	0	0	0	0	0	0	0	0	0	0	0	0	0	0	0	0	0	0.011361	0	0	0	0	0	0	0	0	0	Bacteria	Proteobacteria	Gammaproteobacteria	Gammaproteobacteria_Incertae_Sedis	Unknown_Family	Candidatus_Ovatusbacter
OTU001678	13	0	0	10	0	2	0	0	0	0	0	0	0	0	0	0	0	0	0	0	1	0	0	0.008266	0	0.001576	0	0	0	0	0	0	0	0	0	0	0	0	0	0	0.000813	Bacteria	Proteobacteria	Alphaproteobacteria	Rickettsiales	SM2D12
OTU001679	13	0	0	7	0	0	0	0	0	0	0	0	0	0	1	0	5	0	0	0	0	0	0	0.005786	0	0	0	0	0	0	0	0	0	0	0.000845	0	0.004298	0	0	0	0	Bacteria	Firmicutes	Clostridia	Clostridiales	Ruminococcaceae	Butyricicoccus
OTU001680	13	0	0	0	0	0	0	0	0	0	0	0	0	13	0	0	0	0	0	0	0	0	0	0	0	0	0	0	0	0	0	0	0	0.015103	0	0	0	0	0	0	0	Bacteria	Planctomycetes	Planctomycetacia	Gemmatales	Gemmataceae
OTU001681	12	0	0	0	0	0	0	0	0	0	0	0	0	12	0	0	0	0	0	0	0	0	0	0	0	0	0	0	0	0	0	0	0	0.013941	0	0	0	0	0	0	0	Bacteria	Planctomycetes	Phycisphaerae	Phycisphaerales	Phycisphaeraceae	SM1A02
OTU001682	12	0	0	0	0	0	0	0	0	0	0	0	0	0	0	0	12	0	0	0	0	0	0	0	0	0	0	0	0	0	0	0	0	0	0	0	0.010314	0	0	0	0	Bacteria	Proteobacteria	Gammaproteobacteria	Acidithiobacillales	Acidithiobacillaceae	KCM-B-112
OTU001683	12	0	0	0	12	0	0	0	0	0	0	0	0	0	0	0	0	0	0	0	0	0	0	0	0.009582	0	0	0	0	0	0	0	0	0	0	0	0	0	0	0	0	Bacteria	Deinococcus-Thermus	Deinococci	Deinococcales	Deinococcaceae	Deinococcus	Deinococcus_sp_VTT_E-052909
OTU001684	12	0	0	0	0	0	0	0	0	0	0	3	0	9	0	0	0	0	0	0	0	0	0	0	0	0	0	0	0	0	0	0.002622	0	0.010456	0	0	0	0	0	0	0	Bacteria	Proteobacteria	Alphaproteobacteria	Rhizobiales	Rhizobiales_Incertae_Sedis	Phreatobacter
OTU001685	12	0	0	0	6	0	0	0	0	0	0	0	0	0	0	0	0	0	0	6	0	0	0	0	0.004791	0	0	0	0	0	0	0	0	0	0	0	0	0	0	0.005689	0	Bacteria	Bacteroidetes	Bacteroidia	Chitinophagales	Chitinophagaceae	Filimonas
OTU001686	12	0	0	0	12	0	0	0	0	0	0	0	0	0	0	0	0	0	0	0	0	0	0	0	0.009582	0	0	0	0	0	0	0	0	0	0	0	0	0	0	0	0	Bacteria	Proteobacteria	Alphaproteobacteria	Rickettsiales	AB1
OTU001687	12	0	0	0	0	0	0	0	12	0	0	0	0	0	0	0	0	0	0	0	0	0	0	0	0	0	0	0	0.009287	0	0	0	0	0	0	0	0	0	0	0	0	Bacteria	Cyanobacteria	Oxyphotobacteria	Nostocales	Chroococcidiopsaceae	Chroococcidiopsis_SAG_2023
OTU001688	12	0	0	0	0	0	0	0	0	0	0	6	0	6	0	0	0	0	0	0	0	0	0	0	0	0	0	0	0	0	0	0.005243	0	0.00697	0	0	0	0	0	0	0	Bacteria	Chlamydiae	Chlamydiae	Chlamydiales	Parachlamydiaceae	Neochlamydia
OTU001689	12	0	0	0	0	0	0	0	12	0	0	0	0	0	0	0	0	0	0	0	0	0	0	0	0	0	0	0	0.009287	0	0	0	0	0	0	0	0	0	0	0	0	Bacteria	Fusobacteria	Fusobacteriia	Fusobacteriales	Leptotrichiaceae	Hypnocyclicus
OTU001690	12	0	0	0	0	0	0	0	0	0	0	8	0	4	0	0	0	0	0	0	0	0	0	0	0	0	0	0	0	0	0	0.006991	0	0.004647	0	0	0	0	0	0	0	Bacteria	Bacteroidetes	Bacteroidia	Chitinophagales	Chitinophagaceae	Dinghuibacter
OTU001691	12	0	0	0	0	0	0	0	0	0	0	12	0	0	0	0	0	0	0	0	0	0	0	0	0	0	0	0	0	0	0	0.010487	0	0	0	0	0	0	0	0	0	Bacteria	Firmicutes
OTU001692	12	0	0	0	0	0	0	0	0	0	0	4	0	6	0	0	1	0	0	0	1	0	0	0	0	0	0	0	0	0	0	0.003496	0	0.00697	0	0	0.00086	0	0	0	0.000813	Bacteria	Proteobacteria	Alphaproteobacteria	Reyranellales	Reyranellaceae	Reyranella
OTU001693	12	0	0	0	0	0	0	0	0	0	0	10	0	2	0	0	0	0	0	0	0	0	0	0	0	0	0	0	0	0	0	0.008739	0	0.002323	0	0	0	0	0	0	0	Bacteria	Proteobacteria	Gammaproteobacteria	Betaproteobacteriales	SC-I-84
OTU001694	12	0	0	0	0	0	0	0	0	0	0	0	0	12	0	0	0	0	0	0	0	0	0	0	0	0	0	0	0	0	0	0	0	0.013941	0	0	0	0	0	0	0	Bacteria	Planctomycetes	Planctomycetacia	Gemmatales	Gemmataceae	Gemmata
OTU001695	12	0	0	0	0	0	0	0	0	0	0	0	12	0	0	0	0	0	0	0	0	0	0	0	0	0	0	0	0	0	0	0	0.011328	0	0	0	0	0	0	0	0	Bacteria	Patescibacteria	Parcubacteria	Candidatus_Nomurabacteria
OTU001696	12	0	0	0	0	0	0	0	0	0	0	11	0	0	0	0	0	1	0	0	0	0	0	0	0	0	0	0	0	0	0	0.009613	0	0	0	0	0	0.000905	0	0	0	Bacteria	Bacteroidetes	Bacteroidia	Flavobacteriales	Flavobacteriaceae	Flavobacterium
OTU001697	12	0	0	0	0	0	0	0	0	0	0	0	0	0	0	0	0	0	12	0	0	0	0	0	0	0	0	0	0	0	0	0	0	0	0	0	0	0	0.010535	0	0	Bacteria	Proteobacteria	Gammaproteobacteria	Legionellales	Legionellaceae	Legionella
OTU001698	12	0	0	0	0	0	0	0	0	0	0	3	0	8	1	0	0	0	0	0	0	0	0	0	0	0	0	0	0	0	0	0.002622	0	0.009294	0.000845	0	0	0	0	0	0	Bacteria	Proteobacteria	Gammaproteobacteria
OTU001699	12	0	0	0	0	0	0	0	12	0	0	0	0	0	0	0	0	0	0	0	0	0	0	0	0	0	0	0	0.009287	0	0	0	0	0	0	0	0	0	0	0	0	Bacteria	Actinobacteria	Actinobacteria
OTU001700	12	0	0	0	0	0	0	0	0	0	0	0	0	12	0	0	0	0	0	0	0	0	0	0	0	0	0	0	0	0	0	0	0	0.013941	0	0	0	0	0	0	0	Bacteria	Proteobacteria	Gammaproteobacteria	Steroidobacterales	Steroidobacteraceae
OTU001701	12	0	0	0	0	0	0	0	0	0	0	11	0	1	0	0	0	0	0	0	0	0	0	0	0	0	0	0	0	0	0	0.009613	0	0.001162	0	0	0	0	0	0	0	Bacteria	Cyanobacteria	Oxyphotobacteria	Chloroplast
OTU001702	12	0	0	0	0	0	0	0	0	0	0	0	12	0	0	0	0	0	0	0	0	0	0	0	0	0	0	0	0	0	0	0	0.011328	0	0	0	0	0	0	0	0	Bacteria	Bacteroidetes	Bacteroidia	Cytophagales	Microscillaceae
OTU001703	12	0	0	0	0	0	0	0	0	0	0	0	0	12	0	0	0	0	0	0	0	0	0	0	0	0	0	0	0	0	0	0	0	0.013941	0	0	0	0	0	0	0	Bacteria	Planctomycetes	Planctomycetacia	Isosphaerales	Isosphaeraceae
OTU001704	12	0	0	0	0	0	0	12	0	0	0	0	0	0	0	0	0	0	0	0	0	0	0	0	0	0	0	0.009841	0	0	0	0	0	0	0	0	0	0	0	0	0	Bacteria	Verrucomicrobia	Verrucomicrobiae	Pedosphaerales	Pedosphaeraceae
OTU001705	12	0	0	0	0	0	0	0	0	0	0	0	11	0	0	0	0	0	0	0	1	0	0	0	0	0	0	0	0	0	0	0	0.010384	0	0	0	0	0	0	0	0.000813	Bacteria	Acidobacteria	Subgroup_22
OTU001706	12	0	0	0	0	0	0	0	0	0	0	9	0	3	0	0	0	0	0	0	0	0	0	0	0	0	0	0	0	0	0	0.007865	0	0.003485	0	0	0	0	0	0	0	Bacteria	Proteobacteria	Alphaproteobacteria
OTU001707	12	0	0	0	0	0	0	0	0	0	0	0	0	0	4	2	0	2	0	2	2	0	0	0	0	0	0	0	0	0	0	0	0	0	0.00338	0.002376	0	0.00181	0	0.001896	0.001626	Bacteria	Gemmatimonadetes	Gemmatimonadetes	Gemmatimonadales	Gemmatimonadaceae	Gemmatimonas	Gemmatimonas_sp_enrichment_culture_clone_AOCRB-EC-6
OTU001708	12	0	0	0	0	0	0	0	0	0	0	12	0	0	0	0	0	0	0	0	0	0	0	0	0	0	0	0	0	0	0	0.010487	0	0	0	0	0	0	0	0	0	Bacteria	Proteobacteria	Deltaproteobacteria	Myxococcales	Polyangiaceae	Pajaroellobacter
OTU001709	12	0	0	0	0	0	0	0	0	0	0	12	0	0	0	0	0	0	0	0	0	0	0	0	0	0	0	0	0	0	0	0.010487	0	0	0	0	0	0	0	0	0	Bacteria	Proteobacteria	Gammaproteobacteria	Ga0077536
OTU001710	12	0	0	0	0	0	0	0	0	0	0	0	12	0	0	0	0	0	0	0	0	0	0	0	0	0	0	0	0	0	0	0	0.011328	0	0	0	0	0	0	0	0	Bacteria	Patescibacteria	Parcubacteria	Candidatus_Nomurabacteria
OTU001711	12	0	0	0	0	0	0	0	0	0	0	0	12	0	0	0	0	0	0	0	0	0	0	0	0	0	0	0	0	0	0	0	0.011328	0	0	0	0	0	0	0	0	Bacteria	Nitrospirae	Thermodesulfovibrionia
OTU001712	12	0	0	0	0	0	0	0	0	0	0	0	12	0	0	0	0	0	0	0	0	0	0	0	0	0	0	0	0	0	0	0	0.011328	0	0	0	0	0	0	0	0	Bacteria	Acidobacteria	Subgroup_17
OTU001713	11	0	0	0	0	0	0	0	0	0	0	0	0	0	0	11	0	0	0	0	0	0	0	0	0	0	0	0	0	0	0	0	0	0	0	0.013067	0	0	0	0	0	Bacteria	Firmicutes	Clostridia	Clostridiales	Lachnospiraceae
OTU001714	11	0	0	0	0	0	0	0	0	0	0	0	0	0	0	11	0	0	0	0	0	0	0	0	0	0	0	0	0	0	0	0	0	0	0	0.013067	0	0	0	0	0	Bacteria	Bacteroidetes	Bacteroidia	Bacteroidales	Paludibacteraceae
OTU001715	11	0	0	0	0	0	0	0	0	0	0	0	11	0	0	0	0	0	0	0	0	0	0	0	0	0	0	0	0	0	0	0	0.010384	0	0	0	0	0	0	0	0	Bacteria	Proteobacteria	Gammaproteobacteria	Acidiferrobacterales	Acidiferrobacteraceae
OTU001716	11	0	0	0	0	0	0	0	0	0	0	11	0	0	0	0	0	0	0	0	0	0	0	0	0	0	0	0	0	0	0	0.009613	0	0	0	0	0	0	0	0	0	Bacteria	Bacteroidetes	Bacteroidia	Chitinophagales	37-13
OTU001717	11	0	0	0	0	0	0	0	0	0	0	11	0	0	0	0	0	0	0	0	0	0	0	0	0	0	0	0	0	0	0	0.009613	0	0	0	0	0	0	0	0	0	Bacteria	Proteobacteria	Gammaproteobacteria	Betaproteobacteriales	Nitrosomonadaceae	Nitrosomonas
OTU001718	11	0	0	0	0	0	0	0	0	0	0	0	0	0	0	11	0	0	0	0	0	0	0	0	0	0	0	0	0	0	0	0	0	0	0	0.013067	0	0	0	0	0	Bacteria	Proteobacteria	Gammaproteobacteria	Enterobacteriales	Enterobacteriaceae
OTU001719	11	0	0	0	0	0	0	0	0	0	0	0	11	0	0	0	0	0	0	0	0	0	0	0	0	0	0	0	0	0	0	0	0.010384	0	0	0	0	0	0	0	0	Bacteria	Proteobacteria	Gammaproteobacteria	Betaproteobacteriales	TRA3-20
OTU001720	11	0	0	0	0	0	0	0	0	0	0	0	0	11	0	0	0	0	0	0	0	0	0	0	0	0	0	0	0	0	0	0	0	0.012779	0	0	0	0	0	0	0	Bacteria	Planctomycetes	Planctomycetacia	Pirellulales	Pirellulaceae
OTU001721	11	0	0	0	0	0	0	0	0	0	0	6	0	5	0	0	0	0	0	0	0	0	0	0	0	0	0	0	0	0	0	0.005243	0	0.005809	0	0	0	0	0	0	0	Bacteria	Proteobacteria	Alphaproteobacteria
OTU001722	11	0	0	0	0	0	0	0	0	0	0	8	0	0	0	3	0	0	0	0	0	0	0	0	0	0	0	0	0	0	0	0.006991	0	0	0	0.003564	0	0	0	0	0	Bacteria	Firmicutes	Clostridia	Clostridiales	Lachnospiraceae	Roseburia
OTU001723	11	0	0	0	0	0	0	0	0	0	0	0	0	11	0	0	0	0	0	0	0	0	0	0	0	0	0	0	0	0	0	0	0	0.012779	0	0	0	0	0	0	0	Bacteria	Planctomycetes	Planctomycetacia	Gemmatales	Gemmataceae
OTU001724	11	0	0	0	0	0	0	0	0	0	0	11	0	0	0	0	0	0	0	0	0	0	0	0	0	0	0	0	0	0	0	0.009613	0	0	0	0	0	0	0	0	0	Bacteria	Planctomycetes	Planctomycetacia	Isosphaerales	Isosphaeraceae
OTU001725	11	0	0	0	0	0	0	0	0	0	0	1	0	10	0	0	0	0	0	0	0	0	0	0	0	0	0	0	0	0	0	0.000874	0	0.011617	0	0	0	0	0	0	0	Bacteria	Proteobacteria	Alphaproteobacteria	Rhodobacterales	Rhodobacteraceae
OTU001726	11	0	0	0	0	0	0	0	0	0	0	0	0	11	0	0	0	0	0	0	0	0	0	0	0	0	0	0	0	0	0	0	0	0.012779	0	0	0	0	0	0	0	Bacteria	Cyanobacteria	Oxyphotobacteria	Chloroplast
OTU001727	11	0	0	0	0	0	0	0	0	0	0	0	0	0	0	11	0	0	0	0	0	0	0	0	0	0	0	0	0	0	0	0	0	0	0	0.013067	0	0	0	0	0	Bacteria	Planctomycetes	vadinHA49
OTU001728	11	0	0	0	0	0	0	0	0	0	0	0	0	0	0	10	0	0	0	0	1	0	0	0	0	0	0	0	0	0	0	0	0	0	0	0.011879	0	0	0	0	0.000813	Bacteria	Proteobacteria	Deltaproteobacteria	Desulfovibrionales	Desulfovibrionaceae	Desulfovibrio	Blattella_germanica_German_cockroach
OTU001729	11	0	0	0	0	0	0	0	0	0	0	0	0	3	0	0	0	0	0	0	8	0	0	0	0	0	0	0	0	0	0	0	0	0.003485	0	0	0	0	0	0	0.006503	Bacteria	Chloroflexi	KD4-96
OTU001730	11	0	0	0	0	0	0	0	0	0	0	10	0	1	0	0	0	0	0	0	0	0	0	0	0	0	0	0	0	0	0	0.008739	0	0.001162	0	0	0	0	0	0	0	Bacteria	Bacteroidetes	Bacteroidia	Chitinophagales	Chitinophagaceae
OTU001731	11	0	0	0	0	0	0	0	0	0	0	0	0	0	0	11	0	0	0	0	0	0	0	0	0	0	0	0	0	0	0	0	0	0	0	0.013067	0	0	0	0	0	Bacteria	Actinobacteria	Actinobacteria	Frankiales	Acidothermaceae	Acidothermus
OTU001732	11	0	0	0	0	0	0	0	0	0	0	11	0	0	0	0	0	0	0	0	0	0	0	0	0	0	0	0	0	0	0	0.009613	0	0	0	0	0	0	0	0	0	Bacteria	Acidobacteria	Acidobacteriia	Solibacterales	Solibacteraceae_Subgroup_3	Paludibaculum
OTU001733	10	0	0	0	0	0	0	0	0	0	0	0	0	10	0	0	0	0	0	0	0	0	0	0	0	0	0	0	0	0	0	0	0	0.011617	0	0	0	0	0	0	0	Bacteria	Proteobacteria	Gammaproteobacteria	Legionellales	Legionellaceae	Legionella
OTU001734	10	0	0	0	0	0	0	0	0	0	0	10	0	0	0	0	0	0	0	0	0	0	0	0	0	0	0	0	0	0	0	0.008739	0	0	0	0	0	0	0	0	0	Bacteria	Proteobacteria	Gammaproteobacteria	Betaproteobacteriales
OTU001735	10	0	0	5	0	4	0	0	0	0	0	0	0	0	0	0	0	0	1	0	0	0	0	0.004133	0	0.003152	0	0	0	0	0	0	0	0	0	0	0	0	0.000878	0	0	Bacteria	Proteobacteria	Gammaproteobacteria	Betaproteobacteriales	Burkholderiaceae
OTU001736	10	0	0	0	0	0	0	0	0	0	0	0	0	10	0	0	0	0	0	0	0	0	0	0	0	0	0	0	0	0	0	0	0	0.011617	0	0	0	0	0	0	0	Bacteria	Proteobacteria	Gammaproteobacteria	SZB30
OTU001737	10	0	0	0	0	0	0	0	0	0	0	0	0	10	0	0	0	0	0	0	0	0	0	0	0	0	0	0	0	0	0	0	0	0.011617	0	0	0	0	0	0	0	Bacteria	Planctomycetes	Planctomycetacia	Pirellulales	Pirellulaceae
OTU001738	10	0	0	0	0	0	0	0	0	0	0	10	0	0	0	0	0	0	0	0	0	0	0	0	0	0	0	0	0	0	0	0.008739	0	0	0	0	0	0	0	0	0	Bacteria	Acidobacteria	Thermoanaerobaculia	Thermoanaerobaculales	Thermoanaerobaculaceae	Subgroup_10
OTU001739	10	0	0	0	0	0	0	0	0	0	0	0	0	0	0	7	0	0	0	0	3	0	0	0	0	0	0	0	0	0	0	0	0	0	0	0.008315	0	0	0	0	0.002439	Bacteria	Bacteroidetes	Bacteroidia	Bacteroidales	Rikenellaceae	Alistipes
OTU001740	10	0	0	0	0	0	0	0	0	0	0	2	0	0	0	8	0	0	0	0	0	0	0	0	0	0	0	0	0	0	0	0.001748	0	0	0	0.009503	0	0	0	0	0	Bacteria	Firmicutes	Clostridia	Clostridiales	Ruminococcaceae
OTU001741	10	0	0	0	0	0	0	0	0	0	0	10	0	0	0	0	0	0	0	0	0	0	0	0	0	0	0	0	0	0	0	0.008739	0	0	0	0	0	0	0	0	0	Bacteria	Bacteroidetes	Bacteroidia	Cytophagales
OTU001742	10	0	0	0	10	0	0	0	0	0	0	0	0	0	0	0	0	0	0	0	0	0	0	0	0.007985	0	0	0	0	0	0	0	0	0	0	0	0	0	0	0	0	Bacteria	Proteobacteria	Gammaproteobacteria	Betaproteobacteriales	Burkholderiaceae
OTU001743	10	0	0	0	0	0	0	0	0	0	0	0	0	9	0	0	0	0	0	0	1	0	0	0	0	0	0	0	0	0	0	0	0	0.010456	0	0	0	0	0	0	0.000813	Bacteria	Proteobacteria	Gammaproteobacteria	Cellvibrionales	Spongiibacteraceae	BD1-7_clade
OTU001744	10	0	0	0	0	0	0	0	0	0	0	2	0	8	0	0	0	0	0	0	0	0	0	0	0	0	0	0	0	0	0	0.001748	0	0.009294	0	0	0	0	0	0	0	Bacteria	Proteobacteria	Gammaproteobacteria
OTU001745	10	10	0	0	0	0	0	0	0	0	0	0	0	0	0	0	0	0	0	0	0	0.008211	0	0	0	0	0	0	0	0	0	0	0	0	0	0	0	0	0	0	0	Bacteria	Firmicutes	Bacilli	Bacillales	Bacillaceae	Oceanobacillus	Oceanobacillus_iheyensis
OTU001746	10	0	0	1	0	0	0	0	0	0	0	0	0	0	0	0	0	0	0	0	9	0	0	0.000827	0	0	0	0	0	0	0	0	0	0	0	0	0	0	0	0	0.007316	Bacteria	Proteobacteria	Alphaproteobacteria	Elsterales
OTU001747	10	0	0	0	0	0	0	0	0	0	0	0	0	0	0	10	0	0	0	0	0	0	0	0	0	0	0	0	0	0	0	0	0	0	0	0.011879	0	0	0	0	0	Bacteria	Proteobacteria	Gammaproteobacteria	Enterobacteriales	Enterobacteriaceae
OTU001748	10	0	0	0	0	0	1	0	0	0	0	0	8	0	0	0	0	0	0	1	0	0	0	0	0	0	0.000829	0	0	0	0	0	0.007552	0	0	0	0	0	0	0.000948	0	Bacteria	Proteobacteria	Gammaproteobacteria	Pseudomonadales	Moraxellaceae	Acinetobacter	Acinetobacter_lwoffii
OTU001749	10	0	0	0	0	0	0	0	0	0	0	9	0	0	0	0	0	0	0	0	1	0	0	0	0	0	0	0	0	0	0	0.007865	0	0	0	0	0	0	0	0	0.000813	Bacteria	Proteobacteria	Gammaproteobacteria	Diplorickettsiales	Diplorickettsiaceae
OTU001750	10	0	0	0	0	0	0	0	10	0	0	0	0	0	0	0	0	0	0	0	0	0	0	0	0	0	0	0	0.00774	0	0	0	0	0	0	0	0	0	0	0	0	Bacteria	Tenericutes	Mollicutes	Mycoplasmatales	Mycoplasmataceae	Candidatus_Bacilloplasma
OTU001751	10	0	0	0	0	0	0	0	0	0	0	0	0	0	0	0	0	10	0	0	0	0	0	0	0	0	0	0	0	0	0	0	0	0	0	0	0	0.009049	0	0	0	Bacteria	Bacteroidetes	Ignavibacteria	OPB56
OTU001752	10	0	0	0	0	0	0	0	0	0	0	0	0	0	0	0	0	0	0	10	0	0	0	0	0	0	0	0	0	0	0	0	0	0	0	0	0	0	0	0.009481	0	Bacteria	Proteobacteria	Gammaproteobacteria	Pseudomonadales	Moraxellaceae	Moraxella	Moraxella_atlantae
OTU001753	10	0	0	0	0	0	0	0	0	0	0	0	10	0	0	0	0	0	0	0	0	0	0	0	0	0	0	0	0	0	0	0	0.00944	0	0	0	0	0	0	0	0	Bacteria	Proteobacteria	Gammaproteobacteria	Betaproteobacteriales	Burkholderiaceae	Limnobacter
OTU001754	10	0	0	0	0	0	0	0	0	0	0	0	0	10	0	0	0	0	0	0	0	0	0	0	0	0	0	0	0	0	0	0	0	0.011617	0	0	0	0	0	0	0	Bacteria	Planctomycetes	Planctomycetacia	Pirellulales	Pirellulaceae
OTU001755	10	0	0	0	0	0	0	0	0	0	0	0	0	10	0	0	0	0	0	0	0	0	0	0	0	0	0	0	0	0	0	0	0	0.011617	0	0	0	0	0	0	0	Bacteria	Planctomycetes	Planctomycetacia	Gemmatales	Gemmataceae
OTU001756	10	0	0	1	0	0	0	0	0	0	0	0	0	0	0	9	0	0	0	0	0	0	0	0.000827	0	0	0	0	0	0	0	0	0	0	0	0.010691	0	0	0	0	0	Bacteria	Bacteroidetes	Bacteroidia	Bacteroidales	Muribaculaceae
OTU001757	10	0	0	0	0	0	0	0	0	0	0	10	0	0	0	0	0	0	0	0	0	0	0	0	0	0	0	0	0	0	0	0.008739	0	0	0	0	0	0	0	0	0	Bacteria	Proteobacteria	Gammaproteobacteria	KI89A_clade
OTU001758	10	0	0	0	0	0	0	0	0	0	0	4	0	6	0	0	0	0	0	0	0	0	0	0	0	0	0	0	0	0	0	0.003496	0	0.00697	0	0	0	0	0	0	0	Bacteria	Planctomycetes	Planctomycetacia	Isosphaerales	Isosphaeraceae
OTU001759	10	0	0	0	0	0	0	0	0	0	0	0	0	0	0	10	0	0	0	0	0	0	0	0	0	0	0	0	0	0	0	0	0	0	0	0.011879	0	0	0	0	0	Bacteria	Acidobacteria	Acidobacteriia	Acidobacteriales
OTU001760	10	0	0	0	0	0	0	0	0	0	0	0	10	0	0	0	0	0	0	0	0	0	0	0	0	0	0	0	0	0	0	0	0.00944	0	0	0	0	0	0	0	0	Bacteria	Proteobacteria	Alphaproteobacteria
OTU001761	10	0	0	0	0	0	0	0	0	10	0	0	0	0	0	0	0	0	0	0	0	0	0	0	0	0	0	0	0	0.008367	0	0	0	0	0	0	0	0	0	0	0	Bacteria	Proteobacteria	Alphaproteobacteria	Acetobacterales	Acetobacteraceae	Roseomonas	Roseomonas_frigidaquae
OTU001762	9	0	0	0	0	0	0	0	0	0	0	0	0	4	0	5	0	0	0	0	0	0	0	0	0	0	0	0	0	0	0	0	0	0.004647	0	0.005939	0	0	0	0	0	Bacteria	Verrucomicrobia	Verrucomicrobiae	Pedosphaerales	Pedosphaeraceae
OTU001763	9	0	0	0	0	0	8	0	0	1	0	0	0	0	0	0	0	0	0	0	0	0	0	0	0	0	0.00663	0	0	0.000837	0	0	0	0	0	0	0	0	0	0	0	Bacteria	Proteobacteria	Alphaproteobacteria	Sphingomonadales	Sphingomonadaceae	Altererythrobacter
OTU001764	9	0	0	0	0	0	0	0	0	0	0	0	0	2	0	0	7	0	0	0	0	0	0	0	0	0	0	0	0	0	0	0	0	0.002323	0	0	0.006017	0	0	0	0	Bacteria	Proteobacteria	Gammaproteobacteria	Betaproteobacteriales	Burkholderiaceae
OTU001765	9	0	0	0	0	0	1	0	0	0	0	0	0	4	4	0	0	0	0	0	0	0	0	0	0	0	0.000829	0	0	0	0	0	0	0.004647	0.00338	0	0	0	0	0	0	Bacteria	Cyanobacteria	Oxyphotobacteria	Chloroplast
OTU001766	9	0	0	0	9	0	0	0	0	0	0	0	0	0	0	0	0	0	0	0	0	0	0	0	0.007186	0	0	0	0	0	0	0	0	0	0	0	0	0	0	0	0	Bacteria	Patescibacteria	Gracilibacteria	JGI_0000069-P22
OTU001767	9	0	0	0	0	0	0	0	0	0	0	0	0	0	0	8	0	0	0	0	1	0	0	0	0	0	0	0	0	0	0	0	0	0	0	0.009503	0	0	0	0	0.000813	Bacteria	Planctomycetes	Planctomycetacia	Gemmatales	Gemmataceae	Gemmata
OTU001768	9	0	0	0	0	0	0	0	0	0	0	7	0	2	0	0	0	0	0	0	0	0	0	0	0	0	0	0	0	0	0	0.006117	0	0.002323	0	0	0	0	0	0	0	Bacteria	Verrucomicrobia	Verrucomicrobiae	Pedosphaerales	Pedosphaeraceae
OTU001769	9	0	0	0	9	0	0	0	0	0	0	0	0	0	0	0	0	0	0	0	0	0	0	0	0.007186	0	0	0	0	0	0	0	0	0	0	0	0	0	0	0	0	Bacteria	Deinococcus-Thermus	Deinococci	Deinococcales	Deinococcaceae	Deinococcus
OTU001770	9	0	0	0	0	0	0	0	0	0	0	0	0	0	0	9	0	0	0	0	0	0	0	0	0	0	0	0	0	0	0	0	0	0	0	0.010691	0	0	0	0	0	Bacteria	Firmicutes	Clostridia	Clostridiales	Lachnospiraceae	Tyzzerella_3
OTU001771	9	0	0	0	0	0	0	0	0	0	0	0	0	0	0	9	0	0	0	0	0	0	0	0	0	0	0	0	0	0	0	0	0	0	0	0.010691	0	0	0	0	0	Bacteria	Verrucomicrobia	Verrucomicrobiae	Verrucomicrobiales
OTU001772	9	0	0	0	0	0	0	0	0	0	0	0	0	9	0	0	0	0	0	0	0	0	0	0	0	0	0	0	0	0	0	0	0	0.010456	0	0	0	0	0	0	0	Bacteria	Verrucomicrobia	Verrucomicrobiae	Verrucomicrobiales	Rubritaleaceae	DBS1
OTU001773	9	0	0	0	0	0	0	0	0	0	0	1	0	8	0	0	0	0	0	0	0	0	0	0	0	0	0	0	0	0	0	0.000874	0	0.009294	0	0	0	0	0	0	0	Bacteria	Proteobacteria	Gammaproteobacteria	Betaproteobacteriales	Nitrosomonadaceae	Nitrosomonas
OTU001774	9	0	0	0	0	0	0	0	0	0	0	3	0	6	0	0	0	0	0	0	0	0	0	0	0	0	0	0	0	0	0	0.002622	0	0.00697	0	0	0	0	0	0	0	Bacteria	Planctomycetes	Planctomycetacia	Isosphaerales	Isosphaeraceae
OTU001775	9	0	0	0	0	0	0	0	0	0	0	0	0	9	0	0	0	0	0	0	0	0	0	0	0	0	0	0	0	0	0	0	0	0.010456	0	0	0	0	0	0	0	Bacteria	Planctomycetes	Planctomycetacia	Isosphaerales	Isosphaeraceae
OTU001776	9	0	0	0	0	0	1	0	0	0	0	0	0	0	0	8	0	0	0	0	0	0	0	0	0	0	0.000829	0	0	0	0	0	0	0	0	0.009503	0	0	0	0	0	Bacteria	Firmicutes	Clostridia	Clostridiales	Ruminococcaceae
OTU001777	9	0	0	0	0	0	0	0	9	0	0	0	0	0	0	0	0	0	0	0	0	0	0	0	0	0	0	0	0.006966	0	0	0	0	0	0	0	0	0	0	0	0	Bacteria	Proteobacteria	Gammaproteobacteria	Betaproteobacteriales
OTU001778	9	0	0	0	0	0	0	0	0	0	0	0	0	9	0	0	0	0	0	0	0	0	0	0	0	0	0	0	0	0	0	0	0	0.010456	0	0	0	0	0	0	0	Bacteria	Bacteroidetes	Bacteroidia	Chitinophagales	Saprospiraceae
OTU001779	9	0	0	0	0	0	0	0	0	0	0	0	0	0	0	9	0	0	0	0	0	0	0	0	0	0	0	0	0	0	0	0	0	0	0	0.010691	0	0	0	0	0	Bacteria	Firmicutes
OTU001780	9	0	0	0	0	0	0	0	0	0	0	6	0	3	0	0	0	0	0	0	0	0	0	0	0	0	0	0	0	0	0	0.005243	0	0.003485	0	0	0	0	0	0	0	Bacteria	Proteobacteria	Gammaproteobacteria	Legionellales	Legionellaceae	Legionella
OTU001781	9	0	0	0	0	0	0	0	0	0	0	0	0	0	0	9	0	0	0	0	0	0	0	0	0	0	0	0	0	0	0	0	0	0	0	0.010691	0	0	0	0	0	Bacteria	Proteobacteria	Gammaproteobacteria	Coxiellales	Coxiellaceae	Coxiella
OTU001782	9	0	0	0	0	0	0	0	0	9	0	0	0	0	0	0	0	0	0	0	0	0	0	0	0	0	0	0	0	0.00753	0	0	0	0	0	0	0	0	0	0	0	Bacteria	Proteobacteria	Gammaproteobacteria	Betaproteobacteriales	Burkholderiaceae	Alcaligenes
OTU001783	9	0	0	0	0	0	0	0	0	0	0	0	0	0	0	9	0	0	0	0	0	0	0	0	0	0	0	0	0	0	0	0	0	0	0	0.010691	0	0	0	0	0	Bacteria	Proteobacteria	Deltaproteobacteria	Desulfovibrionales	Desulfovibrionaceae	Desulfovibrio
OTU001784	9	0	0	0	0	0	0	0	0	0	0	0	0	9	0	0	0	0	0	0	0	0	0	0	0	0	0	0	0	0	0	0	0	0.010456	0	0	0	0	0	0	0	Bacteria	Planctomycetes	Planctomycetacia	Isosphaerales	Isosphaeraceae	Paludisphaera	Planctomyces_sp_SH-PL62
OTU001785	9	0	0	0	0	0	0	0	0	0	0	0	0	9	0	0	0	0	0	0	0	0	0	0	0	0	0	0	0	0	0	0	0	0.010456	0	0	0	0	0	0	0	Bacteria	Proteobacteria	Alphaproteobacteria	Paracaedibacterales	Paracaedibacteraceae
OTU001786	9	0	0	0	0	0	0	0	0	0	0	1	8	0	0	0	0	0	0	0	0	0	0	0	0	0	0	0	0	0	0	0.000874	0.007552	0	0	0	0	0	0	0	0	Bacteria	Epsilonbacteraeota	Campylobacteria	Campylobacterales	Helicobacteraceae	Helicobacter	Helicobacter_sp_MIT_03-1616
OTU001787	9	0	0	0	0	0	0	0	0	0	0	0	0	0	0	9	0	0	0	0	0	0	0	0	0	0	0	0	0	0	0	0	0	0	0	0.010691	0	0	0	0	0	Bacteria	Planctomycetes	Planctomycetacia	Pirellulales	Pirellulaceae
OTU001788	9	0	0	0	0	0	0	0	0	9	0	0	0	0	0	0	0	0	0	0	0	0	0	0	0	0	0	0	0	0.00753	0	0	0	0	0	0	0	0	0	0	0	Bacteria	Proteobacteria	Gammaproteobacteria	Aeromonadales	Aeromonadaceae	Tolumonas
OTU001789	9	0	0	0	0	0	0	0	0	0	0	9	0	0	0	0	0	0	0	0	0	0	0	0	0	0	0	0	0	0	0	0.007865	0	0	0	0	0	0	0	0	0	Bacteria	Proteobacteria	Alphaproteobacteria	Azospirillales	Azospirillales_Incertae_Sedis	Stella
OTU001790	9	0	0	0	0	0	0	0	9	0	0	0	0	0	0	0	0	0	0	0	0	0	0	0	0	0	0	0	0.006966	0	0	0	0	0	0	0	0	0	0	0	0	Bacteria	Proteobacteria	Alphaproteobacteria	Rhizobiales	Hyphomicrobiaceae	Filomicrobium
OTU001791	9	0	0	0	0	0	0	0	0	0	0	1	0	8	0	0	0	0	0	0	0	0	0	0	0	0	0	0	0	0	0	0.000874	0	0.009294	0	0	0	0	0	0	0	Bacteria	Bacteroidetes	Ignavibacteria	OPB56
OTU001792	8	0	0	0	0	0	8	0	0	0	0	0	0	0	0	0	0	0	0	0	0	0	0	0	0	0	0.00663	0	0	0	0	0	0	0	0	0	0	0	0	0	0	Bacteria	Actinobacteria	Actinobacteria	Streptomycetales	Streptomycetaceae	Streptomyces
OTU001793	8	0	0	0	0	0	0	0	0	0	0	0	0	0	0	8	0	0	0	0	0	0	0	0	0	0	0	0	0	0	0	0	0	0	0	0.009503	0	0	0	0	0	Bacteria	Firmicutes	Clostridia	Clostridiales
OTU001794	8	1	1	0	0	0	0	0	1	0	0	0	0	4	0	0	0	1	0	0	0	0.000821	0.000779	0	0	0	0	0	0.000774	0	0	0	0	0.004647	0	0	0	0.000905	0	0	0	Bacteria	Firmicutes	Clostridia	Clostridiales	Ruminococcaceae	Ruminococcaceae_UCG-005
OTU001795	8	0	0	0	0	0	0	0	0	0	0	0	0	8	0	0	0	0	0	0	0	0	0	0	0	0	0	0	0	0	0	0	0	0.009294	0	0	0	0	0	0	0	Bacteria	Planctomycetes	Planctomycetacia	Pirellulales	Pirellulaceae
OTU001796	8	0	0	0	0	0	0	0	0	0	0	0	3	0	0	5	0	0	0	0	0	0	0	0	0	0	0	0	0	0	0	0	0.002832	0	0	0.005939	0	0	0	0	0	Bacteria	Actinobacteria	Coriobacteriia	Coriobacteriales	Coriobacteriaceae	Collinsella
OTU001797	8	0	0	0	0	0	1	4	1	0	0	0	0	0	0	0	0	1	1	0	0	0	0	0	0	0	0.000829	0.00328	0.000774	0	0	0	0	0	0	0	0	0.000905	0.000878	0	0	Bacteria	Firmicutes	Clostridia	Clostridiales	Ruminococcaceae
OTU001798	8	0	0	0	0	0	0	0	0	0	0	0	0	0	0	8	0	0	0	0	0	0	0	0	0	0	0	0	0	0	0	0	0	0	0	0.009503	0	0	0	0	0	Bacteria	Bacteroidetes	Bacteroidia	Bacteroidales	Rikenellaceae	Alistipes
OTU001799	8	0	0	0	0	0	0	0	0	0	0	8	0	0	0	0	0	0	0	0	0	0	0	0	0	0	0	0	0	0	0	0.006991	0	0	0	0	0	0	0	0	0	Bacteria	Acidobacteria	Subgroup_6
OTU001800	8	0	0	0	0	0	0	0	0	0	0	0	0	8	0	0	0	0	0	0	0	0	0	0	0	0	0	0	0	0	0	0	0	0.009294	0	0	0	0	0	0	0	Bacteria	Planctomycetes	Planctomycetacia	Pirellulales	Pirellulaceae	Pirellula	Pirellula_staleyi_DSM_6068
OTU001801	8	0	0	0	0	0	0	0	7	0	0	0	1	0	0	0	0	0	0	0	0	0	0	0	0	0	0	0	0.005418	0	0	0	0.000944	0	0	0	0	0	0	0	0	Bacteria	Proteobacteria	Alphaproteobacteria	Rhizobiales	Xanthobacteraceae
OTU001802	8	0	0	0	5	0	0	0	0	0	0	0	0	0	0	0	0	0	0	0	3	0	0	0	0.003992	0	0	0	0	0	0	0	0	0	0	0	0	0	0	0	0.002439	Bacteria	Bacteroidetes	Bacteroidia	Bacteroidales	Porphyromonadaceae	Porphyromonas
OTU001803	8	0	0	0	0	0	0	0	0	0	0	0	0	8	0	0	0	0	0	0	0	0	0	0	0	0	0	0	0	0	0	0	0	0.009294	0	0	0	0	0	0	0	Bacteria	Chloroflexi	Anaerolineae	Caldilineales	Caldilineaceae
OTU001804	8	0	0	0	0	0	0	0	0	0	0	5	0	0	0	3	0	0	0	0	0	0	0	0	0	0	0	0	0	0	0	0.004369	0	0	0	0.003564	0	0	0	0	0	Bacteria	Firmicutes	Clostridia	Clostridiales	Lachnospiraceae
OTU001805	8	0	0	0	0	0	0	0	0	0	0	0	0	0	0	8	0	0	0	0	0	0	0	0	0	0	0	0	0	0	0	0	0	0	0	0.009503	0	0	0	0	0	Bacteria	Bacteroidetes	Bacteroidia	Flavobacteriales	Weeksellaceae	Chryseobacterium
OTU001806	8	0	0	0	0	0	0	0	0	0	0	4	0	4	0	0	0	0	0	0	0	0	0	0	0	0	0	0	0	0	0	0.003496	0	0.004647	0	0	0	0	0	0	0	Bacteria	Actinobacteria	Acidimicrobiia	Microtrichales	Ilumatobacteraceae	Ilumatobacter
OTU001807	8	0	0	0	0	0	0	0	0	0	0	0	0	0	0	0	0	8	0	0	0	0	0	0	0	0	0	0	0	0	0	0	0	0	0	0	0	0.007239	0	0	0	Bacteria	Actinobacteria	Thermoleophilia	Gaiellales
OTU001808	8	0	0	0	0	0	0	0	0	0	0	0	0	0	0	0	0	0	8	0	0	0	0	0	0	0	0	0	0	0	0	0	0	0	0	0	0	0	0.007024	0	0	Bacteria	Actinobacteria	Acidimicrobiia
OTU001809	8	0	0	0	0	0	0	0	8	0	0	0	0	0	0	0	0	0	0	0	0	0	0	0	0	0	0	0	0.006192	0	0	0	0	0	0	0	0	0	0	0	0	Bacteria	Proteobacteria	Gammaproteobacteria
OTU001810	8	0	0	0	0	0	0	0	0	0	0	0	0	8	0	0	0	0	0	0	0	0	0	0	0	0	0	0	0	0	0	0	0	0.009294	0	0	0	0	0	0	0	Bacteria	Planctomycetes	Planctomycetacia	Isosphaerales	Isosphaeraceae
OTU001811	8	0	0	0	0	0	0	0	0	0	0	0	0	8	0	0	0	0	0	0	0	0	0	0	0	0	0	0	0	0	0	0	0	0.009294	0	0	0	0	0	0	0	Bacteria	Proteobacteria	Alphaproteobacteria	Rhizobiales	Pleomorphomonadaceae	Chthonobacter
OTU001812	8	0	0	0	0	0	0	0	0	0	0	2	0	6	0	0	0	0	0	0	0	0	0	0	0	0	0	0	0	0	0	0.001748	0	0.00697	0	0	0	0	0	0	0	Bacteria	Cyanobacteria	Oxyphotobacteria	Chloroplast
OTU001813	8	0	0	0	0	0	1	2	0	2	0	0	0	0	0	3	0	0	0	0	0	0	0	0	0	0	0.000829	0.00164	0	0.001673	0	0	0	0	0	0.003564	0	0	0	0	0	Bacteria	Proteobacteria	Gammaproteobacteria	Xanthomonadales	Xanthomonadaceae	Stenotrophomonas
OTU001814	8	0	0	0	0	0	0	0	0	0	0	8	0	0	0	0	0	0	0	0	0	0	0	0	0	0	0	0	0	0	0	0.006991	0	0	0	0	0	0	0	0	0	Bacteria	Verrucomicrobia	Verrucomicrobiae	Opitutales	Opitutaceae
OTU001815	8	0	0	0	0	0	0	0	0	0	0	1	0	7	0	0	0	0	0	0	0	0	0	0	0	0	0	0	0	0	0	0.000874	0	0.008132	0	0	0	0	0	0	0	Bacteria	Chlamydiae	Chlamydiae	Chlamydiales	Parachlamydiaceae
OTU001816	8	0	0	0	0	1	0	0	0	0	0	0	0	7	0	0	0	0	0	0	0	0	0	0	0	0.000788	0	0	0	0	0	0	0	0.008132	0	0	0	0	0	0	0	Bacteria	Proteobacteria	Deltaproteobacteria	MBNT15
OTU001817	8	0	0	0	0	0	0	0	8	0	0	0	0	0	0	0	0	0	0	0	0	0	0	0	0	0	0	0	0.006192	0	0	0	0	0	0	0	0	0	0	0	0	Bacteria	Proteobacteria	Deltaproteobacteria	Desulfobacterales	Desulfobulbaceae
OTU001818	8	0	0	0	0	0	0	0	0	0	0	0	0	8	0	0	0	0	0	0	0	0	0	0	0	0	0	0	0	0	0	0	0	0.009294	0	0	0	0	0	0	0	Bacteria	Planctomycetes	Planctomycetacia	Gemmatales	Gemmataceae
OTU001819	8	0	0	0	0	0	0	0	0	0	0	0	0	0	0	8	0	0	0	0	0	0	0	0	0	0	0	0	0	0	0	0	0	0	0	0.009503	0	0	0	0	0	Bacteria	Firmicutes
OTU001820	8	0	0	0	0	0	0	0	0	1	3	0	0	0	0	0	0	2	2	0	0	0	0	0	0	0	0	0	0	0.000837	0.003561	0	0	0	0	0	0	0.00181	0.001756	0	0	Bacteria	Chloroflexi	Anaerolineae	Anaerolineales	Anaerolineaceae
OTU001821	8	0	0	0	0	0	0	0	0	0	0	0	0	8	0	0	0	0	0	0	0	0	0	0	0	0	0	0	0	0	0	0	0	0.009294	0	0	0	0	0	0	0	Bacteria	Planctomycetes	Planctomycetacia	Planctomycetales
OTU001822	8	0	0	0	0	0	0	0	0	0	0	0	0	0	0	8	0	0	0	0	0	0	0	0	0	0	0	0	0	0	0	0	0	0	0	0.009503	0	0	0	0	0	Bacteria	Cyanobacteria	Oxyphotobacteria	Leptolyngbyales	Leptolyngbyaceae	Pantanalinema_CENA516
OTU001823	8	0	0	0	0	0	0	0	0	0	0	0	0	8	0	0	0	0	0	0	0	0	0	0	0	0	0	0	0	0	0	0	0	0.009294	0	0	0	0	0	0	0	Bacteria	Verrucomicrobia	Verrucomicrobiae	Verrucomicrobiales	Rubritaleaceae	Luteolibacter
OTU001824	8	0	0	0	0	0	0	0	0	0	0	8	0	0	0	0	0	0	0	0	0	0	0	0	0	0	0	0	0	0	0	0.006991	0	0	0	0	0	0	0	0	0	Bacteria	Proteobacteria	Alphaproteobacteria	Caulobacterales	Hyphomonadaceae
OTU001825	7	0	0	0	5	0	2	0	0	0	0	0	0	0	0	0	0	0	0	0	0	0	0	0	0.003992	0	0.001658	0	0	0	0	0	0	0	0	0	0	0	0	0	0	Bacteria	Actinobacteria	Actinobacteria	Frankiales	Geodermatophilaceae	Geodermatophilus
OTU001826	7	0	0	0	0	0	0	0	0	0	0	6	0	1	0	0	0	0	0	0	0	0	0	0	0	0	0	0	0	0	0	0.005243	0	0.001162	0	0	0	0	0	0	0	Bacteria	Proteobacteria	Gammaproteobacteria	Steroidobacterales	Steroidobacteraceae
OTU001827	7	0	0	0	0	0	0	0	7	0	0	0	0	0	0	0	0	0	0	0	0	0	0	0	0	0	0	0	0.005418	0	0	0	0	0	0	0	0	0	0	0	0	Bacteria	Proteobacteria	Alphaproteobacteria	Rhodobacterales	Rhodobacteraceae
OTU001828	7	0	0	0	1	0	0	0	0	1	0	0	0	1	0	0	0	0	4	0	0	0	0	0	0.000798	0	0	0	0	0.000837	0	0	0	0.001162	0	0	0	0	0.003512	0	0	Bacteria	Proteobacteria
OTU001829	7	0	0	0	0	0	0	0	0	0	0	6	0	0	0	0	0	0	0	0	1	0	0	0	0	0	0	0	0	0	0	0.005243	0	0	0	0	0	0	0	0	0.000813	Bacteria	Bacteroidetes	Bacteroidia	Chitinophagales	Saprospiraceae	Phaeodactylibacter
OTU001830	7	0	0	0	0	0	0	0	0	0	0	0	0	7	0	0	0	0	0	0	0	0	0	0	0	0	0	0	0	0	0	0	0	0.008132	0	0	0	0	0	0	0	Bacteria	Proteobacteria	Alphaproteobacteria	Tistrellales	Geminicoccaceae	Candidatus_Alysiosphaera
OTU001831	7	0	0	0	0	0	0	0	0	0	0	7	0	0	0	0	0	0	0	0	0	0	0	0	0	0	0	0	0	0	0	0.006117	0	0	0	0	0	0	0	0	0	Bacteria	Proteobacteria	Gammaproteobacteria	Gammaproteobacteria_Incertae_Sedis	Unknown_Family	Candidatus_Ovatusbacter
OTU001832	7	0	0	0	0	0	0	0	0	0	0	0	0	7	0	0	0	0	0	0	0	0	0	0	0	0	0	0	0	0	0	0	0	0.008132	0	0	0	0	0	0	0	Bacteria	Proteobacteria	Alphaproteobacteria	Rhodovibrionales	Fodinicurvataceae
OTU001833	7	0	0	0	0	0	0	0	0	0	0	0	0	0	0	7	0	0	0	0	0	0	0	0	0	0	0	0	0	0	0	0	0	0	0	0.008315	0	0	0	0	0	Bacteria	Planctomycetes	Phycisphaerae	Tepidisphaerales	WD2101_soil_group
OTU001834	7	0	0	0	0	0	0	0	0	0	0	0	0	7	0	0	0	0	0	0	0	0	0	0	0	0	0	0	0	0	0	0	0	0.008132	0	0	0	0	0	0	0	Bacteria	Planctomycetes	Planctomycetacia	Planctomycetales
OTU001835	7	0	0	0	0	0	0	0	0	0	0	0	0	7	0	0	0	0	0	0	0	0	0	0	0	0	0	0	0	0	0	0	0	0.008132	0	0	0	0	0	0	0	Bacteria	Planctomycetes	Planctomycetacia	Gemmatales	Gemmataceae	Gemmata
OTU001836	7	0	0	0	0	0	0	0	0	0	0	0	0	0	0	7	0	0	0	0	0	0	0	0	0	0	0	0	0	0	0	0	0	0	0	0.008315	0	0	0	0	0	Bacteria	Actinobacteria	Acidimicrobiia	IMCC26256
OTU001837	7	0	0	0	0	0	0	0	0	0	0	0	7	0	0	0	0	0	0	0	0	0	0	0	0	0	0	0	0	0	0	0	0.006608	0	0	0	0	0	0	0	0	Bacteria	Proteobacteria
OTU001838	7	0	0	0	0	0	0	0	0	0	0	0	0	0	0	7	0	0	0	0	0	0	0	0	0	0	0	0	0	0	0	0	0	0	0	0.008315	0	0	0	0	0	Bacteria	Bacteroidetes	Bacteroidia	Bacteroidales	Tannerellaceae	Parabacteroides	Blattella_germanica_German_cockroach
OTU001839	7	0	0	0	0	0	0	0	0	0	0	0	0	7	0	0	0	0	0	0	0	0	0	0	0	0	0	0	0	0	0	0	0	0.008132	0	0	0	0	0	0	0	Bacteria	Chlamydiae	Chlamydiae	Chlamydiales	Parachlamydiaceae	Neochlamydia
OTU001840	7	0	0	0	0	0	0	0	0	0	0	0	0	0	0	7	0	0	0	0	0	0	0	0	0	0	0	0	0	0	0	0	0	0	0	0.008315	0	0	0	0	0	Bacteria	Bacteroidetes	Bacteroidia	Bacteroidales	Dysgonomonadaceae	Dysgonomonas	Blattella_germanica_German_cockroach
OTU001841	7	0	0	0	0	0	0	0	0	0	0	7	0	0	0	0	0	0	0	0	0	0	0	0	0	0	0	0	0	0	0	0.006117	0	0	0	0	0	0	0	0	0	Bacteria	Bacteroidetes	Ignavibacteria	OPB56
OTU001842	7	0	0	0	0	0	0	0	0	0	0	1	0	6	0	0	0	0	0	0	0	0	0	0	0	0	0	0	0	0	0	0.000874	0	0.00697	0	0	0	0	0	0	0	Bacteria	Planctomycetes	Planctomycetacia	Pirellulales	Pirellulaceae	Pirellula
OTU001843	7	0	0	0	0	0	0	0	0	0	0	0	0	7	0	0	0	0	0	0	0	0	0	0	0	0	0	0	0	0	0	0	0	0.008132	0	0	0	0	0	0	0	Bacteria	Planctomycetes	Planctomycetacia	Gemmatales	Gemmataceae
OTU001844	7	0	3	0	1	0	0	0	0	0	0	0	0	0	0	3	0	0	0	0	0	0	0.002336	0	0.000798	0	0	0	0	0	0	0	0	0	0	0.003564	0	0	0	0	0	Bacteria	Bacteroidetes	Bacteroidia	Bacteroidales	Muribaculaceae
OTU001845	7	0	0	0	0	0	0	0	0	0	0	0	0	0	0	7	0	0	0	0	0	0	0	0	0	0	0	0	0	0	0	0	0	0	0	0.008315	0	0	0	0	0	Bacteria	Firmicutes	Clostridia	Clostridiales	Ruminococcaceae
OTU001846	7	0	0	0	0	0	0	0	0	0	0	0	0	0	0	7	0	0	0	0	0	0	0	0	0	0	0	0	0	0	0	0	0	0	0	0.008315	0	0	0	0	0	Bacteria	Bacteroidetes	Bacteroidia	Bacteroidales	Bacteroidaceae	Bacteroides	Blattella_germanica_German_cockroach
OTU001847	7	0	0	0	0	0	0	0	0	0	0	0	0	7	0	0	0	0	0	0	0	0	0	0	0	0	0	0	0	0	0	0	0	0.008132	0	0	0	0	0	0	0	Bacteria	Planctomycetes	Planctomycetacia	Isosphaerales	Isosphaeraceae
OTU001848	7	0	0	0	0	0	0	0	0	0	0	0	7	0	0	0	0	0	0	0	0	0	0	0	0	0	0	0	0	0	0	0	0.006608	0	0	0	0	0	0	0	0	Bacteria	Bacteroidetes	Bacteroidia	Bacteroidales	Bacteroidaceae	Bacteroides	Bacteroides_acidifaciens
OTU001849	7	0	0	0	0	0	0	0	0	0	0	7	0	0	0	0	0	0	0	0	0	0	0	0	0	0	0	0	0	0	0	0.006117	0	0	0	0	0	0	0	0	0	Bacteria	Proteobacteria	Deltaproteobacteria	Bdellovibrionales	Bacteriovoracaceae	Bacteriovorax
OTU001850	7	0	0	0	0	0	0	0	0	0	0	0	0	0	0	0	0	0	7	0	0	0	0	0	0	0	0	0	0	0	0	0	0	0	0	0	0	0	0.006146	0	0	Bacteria	Proteobacteria	Gammaproteobacteria	Coxiellales	Coxiellaceae	Coxiella
OTU001851	7	0	0	0	0	0	0	0	0	0	0	0	0	7	0	0	0	0	0	0	0	0	0	0	0	0	0	0	0	0	0	0	0	0.008132	0	0	0	0	0	0	0	Bacteria	Planctomycetes	OM190
OTU001852	7	0	0	0	0	0	0	0	0	0	0	0	2	0	0	0	0	0	0	5	0	0	0	0	0	0	0	0	0	0	0	0	0.001888	0	0	0	0	0	0	0.004741	0	Bacteria	Bacteroidetes	Bacteroidia	Flavobacteriales	Weeksellaceae	Chryseobacterium
OTU001853	7	0	0	0	0	0	0	0	0	0	0	0	0	7	0	0	0	0	0	0	0	0	0	0	0	0	0	0	0	0	0	0	0	0.008132	0	0	0	0	0	0	0	Bacteria	Proteobacteria	Gammaproteobacteria
OTU001854	7	0	0	0	0	0	0	0	0	0	0	0	0	7	0	0	0	0	0	0	0	0	0	0	0	0	0	0	0	0	0	0	0	0.008132	0	0	0	0	0	0	0	Bacteria	Planctomycetes	Planctomycetacia	Gemmatales	Gemmataceae	Fimbriiglobus
OTU001855	6	0	0	0	0	0	0	0	6	0	0	0	0	0	0	0	0	0	0	0	0	0	0	0	0	0	0	0	0.004644	0	0	0	0	0	0	0	0	0	0	0	0	Bacteria	Gemmatimonadetes	Gemmatimonadetes	Gemmatimonadales	Gemmatimonadaceae	Gemmatirosa
OTU001856	6	0	0	0	0	0	0	0	0	0	0	3	0	3	0	0	0	0	0	0	0	0	0	0	0	0	0	0	0	0	0	0.002622	0	0.003485	0	0	0	0	0	0	0	Bacteria	Planctomycetes	Planctomycetacia	Planctomycetales	Schlesneriaceae	Planctopirus
OTU001857	6	0	0	0	0	0	0	0	0	0	0	6	0	0	0	0	0	0	0	0	0	0	0	0	0	0	0	0	0	0	0	0.005243	0	0	0	0	0	0	0	0	0	Bacteria	Acidobacteria	Thermoanaerobaculia	Thermoanaerobaculales	Thermoanaerobaculaceae	Subgroup_10
OTU001858	6	0	0	0	0	0	0	0	0	0	0	0	0	0	0	6	0	0	0	0	0	0	0	0	0	0	0	0	0	0	0	0	0	0	0	0.007127	0	0	0	0	0	Bacteria	Firmicutes	Clostridia	Clostridiales	Ruminococcaceae	Subdoligranulum
OTU001859	6	0	0	0	0	0	0	0	0	0	0	1	0	2	1	0	2	0	0	0	0	0	0	0	0	0	0	0	0	0	0	0.000874	0	0.002323	0.000845	0	0.001719	0	0	0	0	Bacteria	Proteobacteria	Gammaproteobacteria	Legionellales	Legionellaceae	Legionella
OTU001860	6	0	0	0	0	0	0	0	0	0	0	6	0	0	0	0	0	0	0	0	0	0	0	0	0	0	0	0	0	0	0	0.005243	0	0	0	0	0	0	0	0	0	Bacteria	Bacteroidetes	Bacteroidia	Cytophagales
OTU001861	6	0	0	0	0	0	0	0	0	0	0	4	0	0	0	0	2	0	0	0	0	0	0	0	0	0	0	0	0	0	0	0.003496	0	0	0	0	0.001719	0	0	0	0	Bacteria	Bacteroidetes	Bacteroidia	Chitinophagales	Saprospiraceae
OTU001862	6	0	0	0	0	0	0	0	0	0	0	5	1	0	0	0	0	0	0	0	0	0	0	0	0	0	0	0	0	0	0	0.004369	0.000944	0	0	0	0	0	0	0	0	Bacteria	Planctomycetes	Planctomycetacia	Planctomycetales	Schlesneriaceae	Schlesneria
OTU001863	6	0	0	0	0	0	0	0	0	0	0	0	0	0	0	6	0	0	0	0	0	0	0	0	0	0	0	0	0	0	0	0	0	0	0	0.007127	0	0	0	0	0	Bacteria	Proteobacteria	Deltaproteobacteria	Myxococcales	Sandaracinaceae
OTU001864	6	0	0	0	0	0	0	0	0	0	0	0	0	0	0	6	0	0	0	0	0	0	0	0	0	0	0	0	0	0	0	0	0	0	0	0.007127	0	0	0	0	0	Bacteria	Gemmatimonadetes	Gemmatimonadetes	Gemmatimonadales	Gemmatimonadaceae
OTU001865	6	0	0	0	0	0	0	0	0	0	0	6	0	0	0	0	0	0	0	0	0	0	0	0	0	0	0	0	0	0	0	0.005243	0	0	0	0	0	0	0	0	0	Bacteria	Proteobacteria	Gammaproteobacteria
OTU001866	6	0	0	0	0	0	0	0	0	0	0	0	0	6	0	0	0	0	0	0	0	0	0	0	0	0	0	0	0	0	0	0	0	0.00697	0	0	0	0	0	0	0	Bacteria	Planctomycetes	Planctomycetacia	Pirellulales	Pirellulaceae	Pirellula
OTU001867	6	0	0	0	0	0	0	0	0	0	0	0	0	0	0	0	0	6	0	0	0	0	0	0	0	0	0	0	0	0	0	0	0	0	0	0	0	0.005429	0	0	0	Bacteria	Proteobacteria	Gammaproteobacteria	Pasteurellales	Pasteurellaceae	Mannheimia
OTU001868	6	0	0	0	0	0	0	0	0	0	0	5	0	1	0	0	0	0	0	0	0	0	0	0	0	0	0	0	0	0	0	0.004369	0	0.001162	0	0	0	0	0	0	0	Bacteria	Cyanobacteria	Oxyphotobacteria	Chloroplast
OTU001869	6	0	0	0	0	0	0	0	0	0	0	5	0	1	0	0	0	0	0	0	0	0	0	0	0	0	0	0	0	0	0	0.004369	0	0.001162	0	0	0	0	0	0	0	Bacteria	Planctomycetes	Planctomycetacia	Pirellulales	Pirellulaceae	Pir4_lineage
OTU001870	6	0	0	0	0	0	0	0	1	0	0	0	0	0	0	5	0	0	0	0	0	0	0	0	0	0	0	0	0.000774	0	0	0	0	0	0	0.005939	0	0	0	0	0	Bacteria	Firmicutes	Clostridia	Clostridiales	Ruminococcaceae	GCA-900066225
OTU001871	6	0	0	0	0	0	0	0	0	0	0	0	0	6	0	0	0	0	0	0	0	0	0	0	0	0	0	0	0	0	0	0	0	0.00697	0	0	0	0	0	0	0	Bacteria	Actinobacteria	Acidimicrobiia	Microtrichales
OTU001872	6	0	0	0	0	0	0	0	0	0	0	0	0	0	0	6	0	0	0	0	0	0	0	0	0	0	0	0	0	0	0	0	0	0	0	0.007127	0	0	0	0	0	Bacteria	Verrucomicrobia	Verrucomicrobiae	Chthoniobacterales	Chthoniobacteraceae	Candidatus_Udaeobacter
OTU001873	6	1	0	0	0	5	0	0	0	0	0	0	0	0	0	0	0	0	0	0	0	0.000821	0	0	0	0.00394	0	0	0	0	0	0	0	0	0	0	0	0	0	0	0	Bacteria	Bacteroidetes	Bacteroidia	Chitinophagales	Chitinophagaceae
OTU001874	6	0	0	0	0	0	0	0	0	0	0	6	0	0	0	0	0	0	0	0	0	0	0	0	0	0	0	0	0	0	0	0.005243	0	0	0	0	0	0	0	0	0	Bacteria	Bacteroidetes	Bacteroidia	Chitinophagales	Chitinophagaceae
OTU001875	6	0	0	0	0	0	0	0	0	0	0	0	0	0	0	6	0	0	0	0	0	0	0	0	0	0	0	0	0	0	0	0	0	0	0	0.007127	0	0	0	0	0	Bacteria	Firmicutes	Clostridia	Clostridiales	Family_XIII
OTU001876	6	0	0	0	0	0	0	0	0	0	0	0	0	6	0	0	0	0	0	0	0	0	0	0	0	0	0	0	0	0	0	0	0	0.00697	0	0	0	0	0	0	0	Bacteria	Proteobacteria	Gammaproteobacteria	Xanthomonadales	Xanthomonadaceae
OTU001877	6	0	0	0	0	0	0	0	0	0	0	0	0	6	0	0	0	0	0	0	0	0	0	0	0	0	0	0	0	0	0	0	0	0.00697	0	0	0	0	0	0	0	Bacteria	Planctomycetes	Planctomycetacia	Pirellulales	Pirellulaceae	Rhodopirellula
OTU001878	6	0	0	0	0	0	0	0	0	0	0	6	0	0	0	0	0	0	0	0	0	0	0	0	0	0	0	0	0	0	0	0.005243	0	0	0	0	0	0	0	0	0	Bacteria	Proteobacteria	Deltaproteobacteria	Myxococcales	mle1-27
OTU001879	6	0	0	0	0	0	0	0	0	0	0	0	0	6	0	0	0	0	0	0	0	0	0	0	0	0	0	0	0	0	0	0	0	0.00697	0	0	0	0	0	0	0	Bacteria	Planctomycetes	Planctomycetacia	Planctomycetales
OTU001880	6	0	0	0	0	0	0	0	0	0	0	0	0	6	0	0	0	0	0	0	0	0	0	0	0	0	0	0	0	0	0	0	0	0.00697	0	0	0	0	0	0	0	Bacteria	Planctomycetes	Planctomycetacia	Isosphaerales	Isosphaeraceae
OTU001881	6	1	0	0	0	0	0	0	0	2	0	0	0	3	0	0	0	0	0	0	0	0.000821	0	0	0	0	0	0	0	0.001673	0	0	0	0.003485	0	0	0	0	0	0	0	Bacteria	Proteobacteria	Gammaproteobacteria	Pseudomonadales	Moraxellaceae	Acinetobacter
OTU001882	6	0	0	0	0	0	0	0	0	0	0	0	0	0	0	0	0	0	0	6	0	0	0	0	0	0	0	0	0	0	0	0	0	0	0	0	0	0	0	0.005689	0	Bacteria	Cyanobacteria	Oxyphotobacteria	Nostocales	Microcystaceae	Pleurocapsa_PCC-7327	Pleurocapsa_concharum_VP3-02
OTU001883	6	0	0	0	0	0	0	0	0	0	0	0	0	0	0	6	0	0	0	0	0	0	0	0	0	0	0	0	0	0	0	0	0	0	0	0.007127	0	0	0	0	0	Bacteria	Bacteroidetes	Bacteroidia	Bacteroidales	Prevotellaceae	Prevotellaceae_UCG-001
OTU001884	6	0	0	0	0	0	0	0	0	0	0	0	0	6	0	0	0	0	0	0	0	0	0	0	0	0	0	0	0	0	0	0	0	0.00697	0	0	0	0	0	0	0	Bacteria	Planctomycetes	Planctomycetacia	Gemmatales	Gemmataceae	Gemmata
OTU001885	6	0	0	0	0	0	0	0	0	0	0	4	0	1	0	1	0	0	0	0	0	0	0	0	0	0	0	0	0	0	0	0.003496	0	0.001162	0	0.001188	0	0	0	0	0	Bacteria	Planctomycetes	Planctomycetacia	Pirellulales	Pirellulaceae
OTU001886	6	0	0	0	0	0	0	0	0	0	0	6	0	0	0	0	0	0	0	0	0	0	0	0	0	0	0	0	0	0	0	0.005243	0	0	0	0	0	0	0	0	0	Bacteria	Nitrospirae	Nitrospira	Nitrospirales	Nitrospiraceae	Nitrospira
OTU001887	6	0	0	0	0	0	0	0	0	0	0	0	0	6	0	0	0	0	0	0	0	0	0	0	0	0	0	0	0	0	0	0	0	0.00697	0	0	0	0	0	0	0	Bacteria	Actinobacteria	Actinobacteria	Corynebacteriales	Mycobacteriaceae	Mycobacterium
OTU001888	6	0	0	0	0	0	0	0	0	0	0	2	0	4	0	0	0	0	0	0	0	0	0	0	0	0	0	0	0	0	0	0.001748	0	0.004647	0	0	0	0	0	0	0	Bacteria	Bacteroidetes	Bacteroidia	Cytophagales	Cyclobacteriaceae	Algoriphagus
OTU001889	6	0	0	0	0	0	0	0	0	0	0	0	5	0	0	0	0	0	1	0	0	0	0	0	0	0	0	0	0	0	0	0	0.00472	0	0	0	0	0	0.000878	0	0	Bacteria	Actinobacteria	Actinobacteria	Micrococcales	Dermacoccaceae
OTU001890	6	0	0	0	0	0	0	0	0	0	0	0	0	0	0	6	0	0	0	0	0	0	0	0	0	0	0	0	0	0	0	0	0	0	0	0.007127	0	0	0	0	0	Bacteria	Bacteroidetes	Bacteroidia	Bacteroidales	Rikenellaceae	Alistipes
OTU001891	5	0	0	0	0	0	0	0	0	0	0	0	0	0	0	0	0	0	5	0	0	0	0	0	0	0	0	0	0	0	0	0	0	0	0	0	0	0	0.00439	0	0	Bacteria	Proteobacteria	Alphaproteobacteria	Rhizobiales	Beijerinckiaceae
OTU001892	5	0	0	0	0	0	0	0	0	0	0	0	0	5	0	0	0	0	0	0	0	0	0	0	0	0	0	0	0	0	0	0	0	0.005809	0	0	0	0	0	0	0	Bacteria	Cyanobacteria	Oxyphotobacteria	Chloroplast
OTU001893	5	0	0	0	0	0	0	0	0	0	0	0	0	0	0	5	0	0	0	0	0	0	0	0	0	0	0	0	0	0	0	0	0	0	0	0.005939	0	0	0	0	0	Bacteria	Proteobacteria	Gammaproteobacteria	Xanthomonadales	Xanthomonadaceae	Stenotrophomonas
OTU001894	5	0	0	0	0	0	0	0	0	0	0	0	0	0	0	0	0	0	5	0	0	0	0	0	0	0	0	0	0	0	0	0	0	0	0	0	0	0	0.00439	0	0	Bacteria	Proteobacteria	Alphaproteobacteria	Acetobacterales	Acetobacteraceae	Craurococcus
OTU001895	5	0	0	0	0	0	0	0	0	0	0	0	0	5	0	0	0	0	0	0	0	0	0	0	0	0	0	0	0	0	0	0	0	0.005809	0	0	0	0	0	0	0	Bacteria	Chloroflexi	Chloroflexia	Chloroflexales	Chloroflexaceae
OTU001896	5	0	0	0	0	0	0	0	0	0	0	0	0	5	0	0	0	0	0	0	0	0	0	0	0	0	0	0	0	0	0	0	0	0.005809	0	0	0	0	0	0	0	Bacteria	Proteobacteria	Gammaproteobacteria	Betaproteobacteriales	Burkholderiaceae
OTU001897	5	0	0	0	0	0	0	0	0	0	0	0	0	0	0	5	0	0	0	0	0	0	0	0	0	0	0	0	0	0	0	0	0	0	0	0.005939	0	0	0	0	0	Bacteria	Proteobacteria	Gammaproteobacteria	Xanthomonadales	Xanthomonadaceae	Stenotrophomonas
[truncated: 364 more rows]
