# Supplementary material for: Comparison of the Intestinal Structure and Intestinal Microbiome between Two Geographically Isolated Populations of Culter alburnus
Source: Animals (Basel). 2022 Jan 31;12(3):342. doi: 10.3390/ani12030342 (PMC8833785; doi:10.3390/ani12030342)
Supplement: Supplementary file 1 [file animals-12-00342-s001.zip › Supplementary Files/Table S2.xlsx]

## Sheet: Table S2
Table S2. The distinct microbiome functions between the Xingkai (XK) Lake and Dianshan (DS) Lake populations were predicted using PICRUSR2.
KEGG Level_3	Gene abundance in XK	Gene abundance in DS	fold change (DS/XK)	p-value	KEGG Level_1	KEGG Level_2
Biosynthesis of ansamycins	154874	125168	0.808193	0.0233626	Metabolism	Metabolism of terpenoids and polyketides
Synthesis and degradation of ketone bodies	123995	101699	0.820187	0.0202075	Metabolism	Lipid metabolism
Valine, leucine and isoleucine degradation	75340.6	62284.7	0.826708	0.0341442	Metabolism	Amino acid metabolism
Tryptophan metabolism	47223.9	37854.1	0.801587	0.0355774	Metabolism	Amino acid metabolism
Cyanoamino acid metabolism	45518.1	38015.5	0.835174	0.0290114	Metabolism	Metabolism of other amino acids
Lysine degradation	38808	31927.7	0.822708	0.0346358	Metabolism	Amino acid metabolism
Pentose and glucuronate interconversions	38469.5	28890.6	0.750999	0.00487547	Metabolism	Carbohydrate metabolism
Other glycan degradation	38784.4	25468.4	0.656665	0.0154449	Metabolism	Glycan biosynthesis and metabolism
Tyrosine metabolism	33750.6	28560.2	0.846213	0.0479337	Metabolism	Amino acid metabolism
Styrene degradation	27668.6	23490.9	0.84901	0.0468185	Metabolism	Xenobiotics biodegradation and metabolism
Ascorbate and aldarate metabolism	25013.7	20037.3	0.801053	0.0436764	Metabolism	Carbohydrate metabolism
Polyketide sugar unit biosynthesis	13886.2	3762.43	0.270948	0.0247409	Metabolism	Metabolism of terpenoids and polyketides
Alzheimer disease	4883.8	3924.43	0.80356	0.00971248	Human Diseases	Neurodegenerative diseases
Flavonoid biosynthesis	2402.94	3903.15	1.62432	0.0414183	Metabolism	Biosynthesis of other secondary metabolites
Toxoplasmosis	692.733	1383.65	1.99738	0.0281681	Human Diseases	Infectious diseases
